# Supplementary material for: Network Diffusion-Based Prioritization of Autism Risk Genes Identifies Significantly Connected Gene Modules
Source: Front Genet. 2017 Sep 25;8:129. doi: 10.3389/fgene.2017.00129 (PMC5622537; doi:10.3389/fgene.2017.00129)
Supplement: Supplementary file 1 [file Table1.XLSX]

## Sheet: Foglio1
Gene.Name	Score.Details	Score	symbol	gene_id
Ankyrin 2, neuronal	1.1	1	ANK2	287
Ash1 (absent, small, or homeotic)-like (Drosophila)	1.1	1	ASH1L	55870
chromodomain helicase DNA binding protein 8	1	1	CHD8	57680
chromodomain helicase DNA binding protein 8	1	1	CHD8	57680
glutamate receptor, inotropic, N-methyl D-apartate 2B	1.1	1	GRIN2B	2904
Pogo transposable element with ZNF domain	1.1	1	POGZ	23126
sodium channel, voltage-gated, type II, alpha subunit	1.1	1	SCN2A	6326
suppressor of variegation 4-20 homolog 1 (Drosophila)	1.1	1	SUV420H1	51111
T-box, brain, 1	1.1	1	TBR1	10716
B-cell CLL/lymphoma 11A (zinc finger protein)	2.1	2	BCL11A	53335
calcium channel, voltage-dependent, alpha 1H subunit	2.1	2	CACNA1H	8912
Calcium channel, voltage-dependent, alpha 2/delta subunit 3	2.1	2	CACNA2D3	55799
contactin 4	2.1	2	CNTN4	152330
Catenin (cadherin-associated protein), delta 2	2.1	2	CTNND2	1501
Cullin 3	2.1	2	CUL3	8452
Down syndrome cell adhesion molecule	2.1	2	DSCAM	1826
Erbb2 interacting protein	2.1	2	ERBB2IP	55914
forkhead box P1	2.1	2	FOXP1	27086
gamma-aminobutyric acid (GABA) A receptor, beta 3	2.1	2	GABRB3	2562
glutamate receptor interacting protein 1	2.1	2	GRIP1	23426
Interleukin enhancer binding factor 2??	2.1	2	ILF2	3608
Integrator complex subunit 6	2.1	2	INTS6	26512
Interferon regulatory factor 2 binding protein-like??	2.1	2	IRF2BPL	64207
K(lysine) acetyltransferase 2B??	2.1	2	KAT2B	8850
Katanin p60 subunit A-like 2	2.1	2	KATNAL2	83473
Lysine (K)-specific demethylase 5B	2.1	2	KDM5B	10765
Lysine (K)-specific methyltransferase 2C??	2.1	2	KMT2C	58508
Mediator complex subunit 13-like	2.1	2	MED13L	23389
met proto-oncogene (hepatocyte growth factor receptor)	2	2	MET	4233
Moesin??pseudogene 1, antisense	2.2	2	-	NA
Myelin transcription factor 1-like	2.1	2	MYT1L	23040
neuroligin 3	2.1	2	NLGN3	54413
neurexin 1	2.1	2	NRXN1	9378
patched domain containing 1	2	2	PTCHD1	139411
RAN binding protein 17	2.1	2	RANBP17	64901
Reelin	2.1	2	RELN	5649
SH3 and multiple ankyrin repeat domains 2	2.1	2	SHANK2	22941
Solute carrier family 6 (neurotransmitter transporter), member 1	2.1	2	SLC6A1	6529
Spastin	2.1	2	SPAST	6683
Ubiquitin specific peptidase 7 (herpes virus-associated)??	2.1	2	USP7	7874
WW domain containing adaptor with coiled-coil	2.1	2	WAC	51322
Acetylcholinesterase (Yt blood group)??	3.1	3	ACHE	43
adenosine deaminase	4.3 + acc1	3	ADA	100
A kinase (PRKA) anchor protein 9??	3.1	3	AKAP9	10142
Adenosine monophosphate deaminase 1	3.3	3	AMPD1	270
Annexin A1		3	ANXA1	301
APH1A??gamma secretase subunit??	3.1	3	APH1A	51107
astrotactin 2	4.4 + acc1	3	ASTN2	23245
Probable phospholipid-transporting ATPase VA	4.1 + 4.3	3	ATP10A	57194
ATPase, Ca++ transporting, plasma membrane 2	4.3 + acc1	3	ATP2B2	491
autism susceptibility candidate 2	4.4 + acc2	3	AUTS2	26053
arginine vasopressin receptor 1A	4.3 + acc2	3	AVPR1A	552
Branched chain ketoacid dehydrogenase kinase	4.4 + acc2	3	BCKDK	10295
Chromosome 11 open reading frame 30	4.5 + acc1	3	C11orf30	56946
calcium channel, voltage-dependent, L type, alpha 1D	3.3	3	CACNA1D	776
Calcium channel, voltage-dependent, beta 2 subunit		3	CACNB2	783
Cell cycle associated protein 1	4.5 + acc3	3	CAPRIN1	4076
Coiled-coil and C2 domain containing 1A	4.4 + acc2	3	CC2D1A	54862
Chaperonin containing TCP1, subunit 4 (delta)??	3.4	3	CCT4	10575
CDC42 binding protein kinase beta (DMPK-like)??	3.1	3	CDC42BPB	9578
testis specific, 14	4.4 + acc2	3	CEP41	95681
Cingulin-like 1	3.4	3	CGNL1	84952
cholinergic receptor, nicotinic, alpha 7	4.1 + acc1	3	CHRNA7	1139
Calcium and integrin binding family member 2	3.4	3	CIB2	10518
cannabinoid receptor 1 (brain)	3.4	3	CNR1	1268
Contactin associated protein-like 4	4.4 + 4.5	3	CNTNAP4	85445
CCCTC-binding factor (zinc finger protein)	4.5 + acc2	3	CTCF	10664
Catenin (cadherin-associated protein), beta 1, 88kDa	4.5 + acc2	3	CTNNB1	1499
cortactin binding protein 2	3.1	3	CTTNBP2	83992
Cullin 7	3.4	3	CUL7	9820
Dual adaptor of phosphotyrosine and 3-phosphoinositides	3.4	3	DAPP1	27071
DIP2 disco-interacting protein 2 homolog A (Drosophila)	3.3	3	DIP2A	23181
disrupted in schizophrenia 1	4.3 + 4.4 + acc	3	DISC1	27185
DNA (cytosine-5-)-methyltransferase 3 alpha??	3.1	3	DNMT3A	1788
EFR3 homolog A (S. cerevisiae)		3	EFR3A	23167
ELAV like neuron-specific RNA binding protein 3	3.4	3	ELAVL3	1995
Elongator acetyltransferase complex subunit 4		3	ELP4	26610
Electron-transfer-flavoprotein, beta polypeptide	3.1	3	ETFB	2109
Family with sequence similarity 92, member B	3.4	3	FAM92B	339145
Fibrillin 1	3.4	3	FBN1	2200
forkhead box P2	4.3 + acc2 + acc4	3	FOXP2	93986
GRB10 interacting GYF protein 1	3.3	3	GIGYF1	64599
GRB10 interacting GYF protein 2	3.4	3	GIGYF2	26058
Gephyrin		3	GPHN	10243
glutamate receptor, ionotropic, kainate 2	4.3 + acc2	3	GRIK2	2898
Glutamate receptor, ionotropic, kainate 5	3.4	3	GRIK5	2901
high mobility group nucleosome binding domain 1	4.3 + acc3	3	HMGN1	3150
integrin, beta 3 (platelet glycoprotein IIIa, antigen CD61)	3.1 + acc3	3	ITGB3	3690
Potassium voltage-gated channel, KQT-like subfamily, member 2	4.4 + acc2	3	KCNQ2	3785
Potassium voltage-gated channel, KQT-like subfamily, member 3	4.4 + acc2	3	KCNQ3	3786
Lysine (K)-specific demethylase 6B	3.3	3	KDM6B	23135
Kin of IRRE like 3 (Drosophila)	4.4 + acc2	3	KIRREL3	84623
Lysine (K)-specific methyltransferase 2E	3.3	3	KMT2E	55904
laminin, beta 1	4.3 + acc2	3	LAMB1	3912
LIM homeobox transcription factor 1, beta	4.3 + acc1	3	LMX1B	4010
LIM homeobox transcription factor 1, beta	4.3 + acc1	3	LMX1B	4010
LIM homeobox transcription factor 1, beta	4.3 + acc1	3	LMX1B	4010
LIM homeobox transcription factor 1, beta	4.3 + acc1	3	LMX1B	4010
LIM homeobox transcription factor 1, beta	4.3 + acc1	3	LMX1B	4010
LIM homeobox transcription factor 1, beta	4.3 + acc1	3	LMX1B	4010
LIM homeobox transcription factor 1, beta	4.3 + acc1	3	LMX1B	4010
LIM homeobox transcription factor 1, beta	4.3 + acc1	3	LMX1B	4010
MACRO domain containing 2	4.3 + acc2	3	MACROD2	140733
Membrane frizzled-related protein??	3.1	3	MFRP	83552
Mechanistic target of rapamycin (serine/threonine kinase)	4.5 + acc2	3	MTOR	2475
Myosin IXB	3.1	3	MYO9B	4650
N(alpha)-acetyltransferase 15, NatA auxiliary subunit??	3.1	3	NAA15	80155
NCK-associated protein 1	3.3	3	NCKAP1	10787
Ninein-like??	3.1	3	NINL	22981
neuroligin 4, X-linked	4.4 + acc4	3	NLGN4X	57502
Nuclear receptor subfamily 3, group C, member 2	3.1	3	NR3C2	4306
neurexin 3		3	NRXN3	9369
NUAK family, SNF1-like kinase, 1	3.4	3	NUAK1	9891
oligophrenin 1		3	OPHN1	4983
Olfactory receptor, family 52, subfamily M, member 1??	3.1	3	OR52M1	119772
oxytocin receptor	4.3 + acc1	3	OXTR	5021
Purinergic receptor P2X, ligand gated ion channel, 5	3.1	3	P2RX5	5026
Paired box 5	3.3	3	PAX5	5079
PHD finger protein 2	3.3	3	PHF2	5253
phospholipase C, beta 1 (phosphoinositide-specific)	4.4 + acc2	3	PLCB1	23236
Plexin A4	4.4 + acc1	3	PLXNA4	91584
paraoxonase 1	4.3 + acc1	3	PON1	5444
Phosphatidylinositol-3,4,5-trisphosphate-dependent Rac exchange factor 1??	4.3 + acc1	3	PREX1	57580
Prickle homolog 1 (Drosophila)	4.4 + acc2	3	PRICKLE1	144165
Prickle homolog 2 (Drosophila)	4.4 + acc2	3	PRICKLE2	166336
protein kinase C, beta	4.3 + acc1	3	PRKCB	5579
Protein tyrosine kinase 7 (inactive)??	3.1	3	PTK7	5754
Pyrin and HIN domain family, member 1	3.4	3	PYHIN1	149628
RNA binding protein, fox-1 homolog (C. elegans) 1	4.4 + acc1 + acc2	3	RBFOX1	54715
Regulating synaptic membrane exocytosis 1	3.3	3	RIMS1	22999
Roundabout, axon guidance receptor, homolog 2 (Drosophila)	4.4 + acc1	3	ROBO2	6092
sema domain, seven thrombospondin repeats (type 1 and type 1-like), transmembrane domain (TM) and short cytoplasmic domain, (semaphorin) 5A	4.2 + acc2	3	SEMA5A	9037
SET binding protein 1	4.5 + acc2	3	SETBP1	26040
SET domain containing 2	3.3	3	SETD2	29072
SH3 and multiple ankyrin repeat domains 1		3	SHANK1	50944
Solute carrier family 12 (potassium/chloride transporter), member 5??		3	SLC12A5	57468
solute carrier family 38, member 10	3	3	SLC38A10	124565
Solute carrier family 6 (neurotransmitter transporter), member 3	4.5 + acc2	3	SLC6A3	6531
Solute carrier family 7 (cationic amino acid transporter, y+ system), member 3	4.4 + acc	3	SLC7A3	84889
Transcription factor 7-like 2 (T-cell specific, HMG-box)	3.3	3	TCF7L2	6934
Telomeric repeat binding factor 2	3.4	3	TERF2	7014
trimethyllysine hydroxylase, epsilon	4.4 + acc3	3	TMLHE	55217
Trinucleotide repeat containing 6B	3.3	3	TNRC6B	23112
Trio??Rho guanine nucleotide exchange factor??	3.1	3	TRIO	7204
Thyroid hormone receptor interactor 12	3.3	3	TRIP12	9320
Transient receptor potential cation channel, subfamily C, member 6??		3	TRPC6	7225
Ubiquitin specific peptidase 45	3.1	3	USP45	85015
Villin 1	3.1	3	VIL1	7429
WD repeat and FYVE domain containing 3	3.3	3	WDFY3	23001
Zinc finger, MYND-type containing 11	4.5 + acc2	3	ZMYND11	10771
4-aminobutyrate aminotransferase	4	4	ABAT	18
ATP-binding cassette, sub-family A (ABC1), member 10	4.4	4	ABCA10	10349
Adenylate cyclase 5	4.4	4	ADCY5	111
adenosine kinase	4.4	4	ADK	132
adenosine A2a receptor	4.3	4	ADORA2A	135
adrenergic, beta-2-, receptor, surface	4.3	4	ADRB2	154
AF4/FMR2 family, member 2	4.4	4	AFF2	2334
ArfGAP with GTPase domain, ankyrin repeat and PH domain 1	4.4	4	AGAP1	116987
ATP/GTP binding protein-like 4	4.4	4	AGBL4	84871
alkylglycerol monooxygenase	4	4	AGMO	392636
angiotensin II receptor, type 2	4.4	4	AGTR2	186
amyloid beta (A4) precursor protein-binding, family A, member 2	4.1	4	APBA2	321
androgen receptor	4.3	4	AR	367
aryl-hydrocarbon receptor nuclear translocator 2	4.3	4	ARNT2	9915
acetylserotonin O-methyltransferase	4.4	4	ASMT	438
alpha thalassemia/mental retardation syndrome X-linked	5.4 + acc2	4	ATRX	546
breast cancer 2, early onset	4.4	4	BRCA2	675
benzodiazapine receptor (peripheral) associated protein 1	4.4	4	BZRAP1	9256
chromosome 15 open reading frame 43	4.4	4	C15orf43	145645
chromosome 3 open reading frame 58	4.4	4	C3orf58	205428
complement component 4B	4.3	4	C4B	721
carbonic anhydrase VI	4.4	4	CA6	765
calcium channel, voltage-dependent, alpha 1F	4.3	4	CACNA1F	778
calcium channel, voltage-dependent, T type, alpha 1G subunit	4.3	4	CACNA1G	8913
Calcium channel, voltage-dependent, T type, alpha 1I subunit	4.3	4	CACNA1I	8911
cell adhesion molecule 1	4.4	4	CADM1	23705
Ca2+-dependent activator protein for secretion 2	4.1 + 4.4	4	CADPS2	93664
Calcium/calmodulin-dependent protein kinase IV	4.3	4	CAMK4	814
Calpain 12		4	CAPN12	147968
cancer susceptibility candidate 4	4.4	4	CASC4	113201
coiled-coil domain containing 64	4.2	4	CCDC64	92558
Coiled-coil domain containing 88C	4.4	4	CCDC88C	440193
cadherin 10, type 2 (T2-cadherin)	4.2	4	CDH10	1008
cadherin-like 22	4.4	4	CDH22	64405
cadherin 8, type 2	4.4	4	CDH8	1006
cadherin 9, type 2 (T1-cadherin)	4.2	4	CDH9	1007
clathrin, heavy chain-like 1	4.3	4	CLTCL1	8218
contactin associated protein-like 5	4.4	4	CNTNAP5	129684
catenin (cadherin-associated protein), alpha 3	4.3	4	CTNNA3	29119
cytochrome P450, family 11, subfamily B, polypeptide 1	4.3	4	CYP11B1	1584
DEAD (Asp-Glu-Ala-Asp) box polypeptide 53	4.1	4	DDX53	168400
discs, large (Drosophila) homolog-associated protein 2	4.4	4	DLGAP2	9228
distal-less homeobox 2	4.3 + 4.4	4	DLX2	1746
distal-less homeobox 6	4.3	4	DLX6	1750
Dmx-like 2??	4.4	4	DMXL2	23312
Delta/notch-like EGF repeat containing	4.3	4	DNER	92737
Dedicator of cytokinesis 1??	4.4	4	DOCK1	1793
Dipeptidyl-peptidase 10	4.4	4	DPP10	57628
Dipeptidyl-peptidase 4??	4.4	4	DPP4	1803
dipeptidyl-peptidase 6	4.1	4	DPP6	1804
dihydropyrimidine dehydrogenase	4.4	4	DPYD	1806
dopamine receptor D3	4.3	4	DRD3	1814
Dystonin	4.4	4	DST	667
DPY30 domain containing 1	4.4	4	DYDC1	143241
DPY30 domain containing 2	4.4	4	DYDC2	84332
eukaryotic translation initiation factor 4E	4.4	4	EIF4E	1977
engrailed homolog 2	4.3	4	EN2	2020
Enhancer of polycomb homolog 2 (Drosophila)	4.1	4	EPC2	26122
v-ets erythroblastosis virus E26 oncogene homolog (avian)	4.3	4	ERG	2078
estrogen receptor 2 (ER beta)	4.3	4	ESR2	2100
estrogen-related receptor beta	4.3	4	ESRRB	2103
Exostosin 1	4.4	4	EXT1	2131
fatty acid binding protein 5 (psoriasis-associated)	4.3	4	FABP5	2171
F-box protein 33	4.3 + 4.4	4	FBXO33	254170
F-box protein 40	4.4	4	FBXO40	51725
FEZ family zinc finger 2	4.3	4	FEZF2	55079
fragile histidine triad gene	4.4	4	FHIT	2272
fyn-related kinase	4.3	4	FRK	2444
gamma-aminobutyric acid (GABA) A receptor, alpha 4	4.3	4	GABRA4	2557
UDP-N-acetyl-alpha-D-galactosamine:polypeptide N-acetylgalactosaminyltransferase 13 (GalNAc-T13)	4.4	4	GALNT13	114805
UDP-N-acetyl-alpha-D-galactosamine:polypeptide N-acetylgalactosaminyltransferase 14 (GalNAc-T14)	4.3	4	GALNT14	79623
Growth arrest-specific 2	4.3	4	GAS2	2620
GLIS family zinc finger 1	4.3	4	GLIS1	148979
glyoxalase I	4.3	4	GLO1	2739
guanine nucleotide binding protein (G protein), beta polypeptide 1-like	4.4	4	GNB1L	54584
glypican 6	4.1	4	GPC6	10082
G protein-coupled receptor 37 (endothelin receptor type B-like)	4.4	4	GPR37	2861
G protein-coupled receptor 85	4.4	4	GPR85	54329
glutathione peroxidase 1	4.3	4	GPX1	2876
glutamate receptor, ionotropic, delta 2	4.4	4	GRID2	2895
glutamate receptor, ionotropic, N-methyl D-aspartate 2A	4.3	4	GRIN2A	2903
Glutamate receptor, metabotropic 7	4.4	4	GRM7	2917
glutathione S-transferase M1	4.3	4	GSTM1	2944
general transcription factor IIi	4.3	4	GTF2I	2969
Guanylate cyclase 1, soluble, alpha 2	4.3	4	GUCY1A2	2977
major histocompatibility complex, class I, A	4.3	4	HLA-A	3105
v-Ha-ras Harvey rat sarcoma viral oncogene homolog	4.3	4	HRAS	3265
heparan sulfate (glucosamine) 3-O-sulfotransferase 5	4.3	4	HS3ST5	222537
hydroxysteroid (11-beta) dehydrogenase 1	4.3	4	HSD11B1	3290
5-hydroxytryptamine (serotonin) receptor 1B	4.3	4	HTR1B	3351
5-hydroxytryptamine (serotonin) receptor 3A	4.3	4	HTR3A	3359
5-hydroxytryptamine (serotonin) receptor 3, family member C	4.3	4	HTR3C	170572
HYDIN, axonemal central pair apparatus protein	4.4	4	HYDIN	54768
islet cell autoantigen 1, 69kDa	4.1	4	ICA1	3382
interleukin 1 receptor, type II	4.4	4	IL1R2	7850
interleukin 1 receptor accessory protein-like 1	4.4	4	IL1RAPL1	11141
interleukin 1 receptor accessory protein-like 2	4.3	4	IL1RAPL2	26280
inositol polyphosphate-1-phosphatase	4.3	4	INPP1	3628
jumonji domain containing 1C	4.4	4	JMJD1C	221037
potassium large conductance calcium-activated channel, subfamily M, alpha member 1	4.3	4	KCNMA1	3778
Potassium channel tetramerisation domain containing 13	4.1	4	KCTD13	253980
KH domain containing, RNA binding, signal transduction associated 2	4.4	4	KHDRBS2	202559
KIAA1586	4.4	4	KIAA1586	57691
KRR1, small subunit (SSU) processome component, homolog (yeast)	4.3	4	KRR1	11103
Laminin, alpha 1	4.3	4	LAMA1	284217
Leptin	4.4	4	LEP	3952
LIM homeobox transcription factor 1, beta	4.3	4	LMX1B	4010
LIM homeobox transcription factor 1, beta	4.3	4	LMX1B	4010
LIM homeobox transcription factor 1, beta	4.3	4	LMX1B	4010
LIM homeobox transcription factor 1, beta	4.3	4	LMX1B	4010
LIM homeobox transcription factor 1, beta	4.3	4	LMX1B	4010
LIM homeobox transcription factor 1, beta	4.3	4	LMX1B	4010
LIM homeobox transcription factor 1, beta	4.3	4	LMX1B	4010
LIM homeobox transcription factor 1, beta	4.3	4	LMX1B	4010
leucine rich repeat and fibronectin type III domain containing 5	4.3 + 4.4	4	LRFN5	145581
Low density lipoprotein receptor-related protein 2	4.3	4	LRP2	4036
leucine rich repeat containing 1	4.3	4	LRRC1	55227
leucine zipper, putative tumor suppressor 2	4.2	4	LZTS2	84445
monoamine oxidase A	4.3	4	MAOA	4128
mitogen-activated protein kinase 3	4.1	4	MAPK3	5595
MAP/microtubule affinity-regulating kinase 1	4.3	4	MARK1	4139
methyl-CpG binding domain protein 1	4.4	4	MBD1	4152
methyl-CpG binding domain protein 3	4.4	4	MBD3	53615
methyl-CpG binding domain protein 4	4.4	4	MBD4	8930
microcephalin 1	4.4	4	MCPH1	79648
MAM domain containing glycosylphosphatidylinositol anchor 2	4.4	4	MDGA2	161357
myocyte enhancer factor 2C	4.4	4	MEF2C	4208
Mindbomb E3 ubiquitin protein ligase 1	4.3	4	MIB1	57534
MKL/myocardin-like 2	4.3	4	MKL2	57496
MAX network transcriptional repressor	4.3	4	MNT	4335
macrophage scavenger receptor 1	4.4	4	MSR1	4481
metal-regulatory transcription factor 1	4.3	4	MTF1	4520
methylenetetrahydrofolate reductase (NAD(P)H)	4.3	4	MTHFR	4524
Myosin, heavy chain 4, skeletal muscle	4.4	4	MYH4	4622
myosin XVI	4.3	4	MYO16	23026
N-acetylated alpha-linked acidic dipeptidase-like 2??	4.3	4	NAALADL2	254827
neurobeachin	4.1 + 4.4	4	NBEA	26960
NCK-associated protein 5	4.4	4	NCKAP5	344148
necdin-like 2	4.1	4	NDNL2	56160
NADH dehydrogenase (ubiquinone) 1 alpha subcomplex, 5, 13kDa	4.3	4	NDUFA5	4698
Neogenin 1	4.4	4	NEO1	4756
nuclear factor I/A	4.5	4	NFIA	4774
neuroligin 1	4.3	4	NLGN1	22871
neuroligin 4, Y-linked	4.3	4	NLGN4Y	22829
neuronal PAS domain protein 2	4.3	4	NPAS2	4862
neuronal cell adhesion molecule	4.3	4	NRCAM	4897
neuropilin 2	4.3	4	NRP2	8828
neurexin 2	4.4	4	NRXN2	9379
neurotrophic tyrosine kinase, receptor, type 1	4.3	4	NTRK1	4914
neurotrophic tyrosine kinase, receptor, type 3	4.3	4	NTRK3	4916
neurexophilin 1	4.4	4	NXPH1	30010
outer dense fiber of sperm tails 3-like 2	4.4	4	ODF3L2	284451
olfactory receptor, family 1, subfamily C, member 1	4.4	4	OR1C1	26188
Olfactory receptor, family 2, subfamily M, member 4	4.3	4	OR2M4	26245
Orthodenticle homeobox 1	4.3	4	OTX1	5013
Par-3 partitioning defective 3 homolog B (C. elegans)	4.3	4	PARD3B	117583
Parkinson disease (autosomal recessive, juvenile) 2, parkin	4.4	4	PARK2	5071
protocadherin 10	4.4	4	PCDH10	57575
Protocadherin-related 15	4.3	4	PCDH15	65217
protocadherin 9	4.4	4	PCDH9	5101
period homolog 1 (Drosophila)	4.3	4	PER1	5187
phosphoinositide-3-kinase, catalytic, gamma polypeptide	4.3	4	PIK3CG	5294
paired-like homeodomain 1	4.3	4	PITX1	5307
phospholamban	4.4	4	PLN	5350
Protein phosphatase 1, regulatory (inhibitor) subunit 1B	4.3	4	PPP1R1B	84152
pleckstrin and Sec7 domain containing 3	4.4	4	PSD3	23362
prostaglandin-endoperoxide synthase 2 (prostaglandin G/H synthase and cyclooxyge nase)	4.3	4	PTGS2	5743
RAB39B, member RAS oncogene family	4.4	4	RAB39B	116442
Rap guanine nucleotide exchange factor (GEF) 4	4.4	4	RAPGEF4	11069
receptor accessory protein 3	4.4	4	REEP3	221035
regulator of G-protein signaling 7	4.4	4	RGS7	6000
Rhox homeobox family, member 1	4	4	RHOXF1	158800
regulating synaptic membrane exocytosis 3	4.4	4	RIMS3	9783
ribosomal protein L10	4.4	4	RPL10	6134
ribosomal protein S6 kinase, 90kDa, polypeptide 2	4.4	4	RPS6KA2	6196
SATB homeobox 2	4.3	4	SATB2	23314
sec1 family domain containing 2	4.4	4	SCFD2	152579
Sodium channel, voltage gated, type IV alpha subunit??	4.4	4	SCN4A	6329
syndecan 2 (heparan sulfate proteoglycan 1, cell surface-associated, fibroglycan )	4.4	4	SDC2	6383
SET domain, bifurcated 1	4.4	4	SETDB1	9869
SET domain, bifurcated 2	4.4	4	SETDB2	83852
SEZ6L2 seizure related 6 homolog (mouse)-like 2	4.1 + 4.3	4	SEZ6L2	26470
Small G protein signaling modulator 3	4.4	4	SGSM3	27352
solute carrier family 1 (neuronal/epithelial high affinity glutamate transporter, system Xag), member 1	4.3	4	SLC1A1	6505
Solute carrier family 22, member 15	4.3	4	SLC22A15	55356
solute carrier family 25 (mitochondrial carrier, Aralar), member 12	4.3	4	SLC25A12	8604
Solute carrier family 27 (fatty acid transporter), member 4??	4.4	4	SLC27A4	10999
solute carrier family 4, sodium bicarbonate transporter-like, member 10	4.4	4	SLC4A10	57282
solute carrier family 6 (neurotransmitter transporter, serotonin), member 4	4.3	4	SLC6A4	6532
solute carrier family 6 (neurotransmitter transporter, creatine), member 8	4.4	4	SLC6A8	6535
solute carrier family 9 (sodium/hydrogen exchanger), member 9	4.4	4	SLC9A9	285195
staphylococcal nuclease and tudor domain containing 1	4.3	4	SND1	27044
Syntrophin, gamma 2	4.4	4	SNTG2	54221
SRY (sex determining region Y)-box 5	4.4	4	SOX5	6660
suppression of tumorigenicity 7	4.4	4	ST7	7982
serine threonine kinase 39 (STE20/SPS1 homolog, yeast)	4.3	4	STK39	27347
Serine/threonine/tyrosine kinase 1	4.3	4	STYK1	55359
Synapsin 1	4.4	4	SYN1	6853
synaptotagmin XVII	4.3	4	SYT17	51760
TBC1 domain family, member 5	4.4	4	TBC1D5	9779
transducin (beta)-like 1X-linked	4.3	4	TBL1X	6907
Transducin (beta)-like 1 X-linked receptor 1	4.5	4	TBL1XR1	79718
T-box 1	4.1	4	TBX1	6899
tryptophan 2,3-dioxygenase	4.3	4	TDO2	6999
tetraspanin 7	4.4	4	TSPAN7	7102
titin	4.4	4	TTN	7273
ubiquitin-conjugating enzyme E2H (UBC8 homolog, yeast)	4.3	4	UBE2H	7328
vasohibin 1	4.4	4	VASH1	22846
V-set and immunoglobulin domain containing 4	4.4	4	VSIG4	11326
WNK lysine deficient protein kinase 3	4.4	4	WNK3	65267
Zinc finger protein 559??		4	ZNF559	84527
arachidonate 5-lipoxygenase-activating protein	5.1	5	ALOX5AP	241
adenomatosis polyposis coli	5.1	5	APC	324
Rho GTPase activating protein 24	5.4	5	ARHGAP24	83478
Rho GTPase activating protein 33	5.1	5	ARHGAP33	115703
argininosuccinate synthetase	5	5	ASS1	445
Autophagy related 7	5.1	5	ATG7	10533
Attractin-like 1	5.4	5	ATRNL1	26033
Ataxin 7	5.4	5	ATXN7	6314
Arginine vasopressin	5.1	5	AVP	551
BAI1-associated protein 2	5.4	5	BAIAP2	10458
calmodulin binding transcription activator 1	5.4	5	CAMTA1	23261
CD44 molecule (Indian blood group)	5.2	5	CD44	960
Calsyntenin 3	5.3	5	CLSTN3	9746
Cannabinoid receptor 2 (macrophage)	5.5	5	CNR2	1269
CREB binding protein	5.2	5	CREBBP	1387
Chemokine (C-X3-C motif) receptor 1	5.1	5	CX3CR1	1524
chemokine (C-X-C motif) receptor 3	5.4	5	CXCR3	2833
disabled homolog 1 (Drosophila)	5.1	5	DAB1	1600
death-associated protein kinase 1	5	5	DAPK1	1612
dynactin 5	5.4	5	DCTN5	84516
DCN1, defective in cullin neddylation 1, domain containing 1 (S. cerevisiae)	5.2	5	DCUN1D1	54165
DEAD/H (Asp-Glu-Ala-Asp/His) box polypeptide 11	5.1	5	DDX11	1663
Diaphanous-related formin 3	5.1	5	DIAPH3	81624
distal-less homeobox 1	5.2	5	DLX1	1745
DnaJ (Hsp40) homolog, subfamily C, member 19	5.5	5	DNAJC19	131118
Dynamin 1-like	5.5	5	DNM1L	10059
early growth response 2 (Krox-20 homolog, Drosophila)	5.1	5	EGR2	1959
Eukaryotic translation initiation factor 4E binding protein 2	5.1	5	EIF4EBP2	1979
echinoderm microtubule associated protein like 1	5.4	5	EML1	2009
EPH receptor A6	5.4	5	EPHA6	285220
EPH receptor B6	5.4	5	EPHB6	2051
v-erb-a erythroblastic leukemia viral oncogene homolog 4 (avian)	5.4	5	ERBB4	2066
estrogen receptor 1	5	5	ESR1	2099
coagulation factor XIII, A1 polypeptide	5.1	5	F13A1	2162
Fatty acid binding protein 3, muscle and heart (mammary-derived growth inhibitor)	5.1	5	FABP3	2170
FYVE, RhoGEF and PH domain containing 1	5	5	FGD1	2245
fibroblast growth factor binding protein 3	5.4	5	FGFBP3	143282
fms-related tyrosine kinase 1 (vascular endothelial growth factor/vascular perme ability factor receptor)	5.1	5	FLT1	2321
Folate hydrolase (prostate-specific membrane antigen) 1	5.1	5	FOLH1	2346
Forkhead box G1	5	5	FOXG1	2290
FERM and PDZ domain containing 4	5.4	5	FRMPD4	9758
Gamma-aminobutyric acid (GABA) A receptor, alpha 1	5.5	5	GABRA1	2554
gamma-aminobutyric acid (GABA) A receptor, beta 1	5.1	5	GABRB1	2560
Gamma-aminobutyric acid (GABA) A receptor, theta	5.4	5	GABRQ	55879
Glutamate decarboxylase 1 (brain, 67kDa)	5.1	5	GAD1	2571
Growth arrest and DNA-damage-inducible, beta	5.1 + 5.4	5	GADD45B	4616
Growth associated protein 43	5.1	5	GAP43	2596
glycine receptor, alpha 2	5.4	5	GLRA2	2742
G protein-coupled receptor 139	5.4	5	GPR139	124274
Glutamate receptor, ionotropic, kainate 4	5.1	5	GRIK4	2900
Glutamate receptor, ionotropic, N-methyl D-aspartate 1	5.1	5	GRIN1	2902
Glutamate receptor, metabotropic 4	5.1	5	GRM4	2914
Gastrin-releasing peptide receptor	5.1	5	GRPR	2925
Glycogen synthase kinase 3 beta	5.1	5	GSK3B	2932
heterogeneous nuclear ribonucleoprotein H2 (H')	5.4	5	HNRNPH2	3188
homeobox B1	5.1	5	HOXB1	3211
5-hydroxytryptamine (serotonin) receptor 2A	5.1	5	HTR2A	3356
IMP2 inner mitochondrial membrane peptidase-like (S. cerevisiae)	5.2	5	IMMP2L	83943
integrin, alpha 4 (antigen CD49D, alpha 4 subunit of VLA-4 receptor)	5.2	5	ITGA4	3676
integrin, beta 7	5.1	5	ITGB7	3695
Janus kinase and microtubule interacting protein 1??	5.1	5	JAKMIP1	152789
Potassium channel, subfamily T, member 1	5.3	5	KCNT1	57582
Kinesin light chain 2	5.4	5	KLC2	64837
laminin, gamma 3	5.4	5	LAMC3	10319
Melanoma antigen family D, 1	5.1	5	MAGED1	9500
mal, T-cell differentiation protein	5.5	5	MAL	4118
microtubule-associated protein 2	5.1	5	MAP2	4133
Mitogen-activated protein kinase 1	5.1	5	MAPK1	5594
Mitogen-activated protein kinase 8 interacting protein 2	5.1	5	MAPK8IP2	23542
Molybdenum cofactor sulfurase	5.5	5	MOCOS	55034
Moesin	5.3	5	MSN	4478
5-methyltetrahydrofolate-homocysteine methyltransferase	5.5	5	MTR	4548
Metaxin 2	5.5	5	MTX2	10651
myosin IA	5.3	5	MYO1A	4640
NCK-associated protein 5-like	5.4	5	NCKAP5L	57701
Neurofilament, light polypeptide	5.1	5	NEFL	4747
nitric oxide synthase 1 (neuronal) adaptor protein	5.4	5	NOS1AP	9722
nitric oxide synthase 2A (inducible, hepatocytes)	6	5	NOS2	4843
Neuregulin 1	5.1	5	NRG1	3084
opioid receptor, mu 1	5.1	5	OPRM1	4988
Purinergic receptor P2X, ligand-gated ion channel, 4	5.1	5	P2RX4	5025
Platelet-activating factor acetylhydrolase 1b, regulatory subunit 1 (45kDa)	5.1	5	PAFAH1B1	5048
protocadherin gamma subfamily A, 11	5.4	5	PCDHGA11	56105
phosphodiesterase 4B, cAMP-specific	5.5	5	PDE4B	5142
PDZ domain containing 4	5.4	5	PDZD4	57595
peroxisomal trans-2-enoyl-CoA reductase	5.4	5	PECR	55825
PIN2/TERF1 interacting, telomerase inhibitor 1	5.4	5	PINX1	54984
phospholipase C, delta 1	5.4	5	PLCD1	5333
protein phosphatase 1, regulatory (inhibitor) subunit 3F	5.4	5	PPP1R3F	89801
proteasome (prosome, macropain) 26S subunit, non-ATPase, 10	5.4	5	PSMD10	5716
Parvalbumin	5.1	5	PVALB	5816
RB1-inducible coiled-coil 1	5.1	5	RB1CC1	9821
RNA binding motif, single stranded interacting protein 3	5.4	5	RBMS3	27303
ring finger and WD repeat domain 2	5.1	5	RFWD2	64326
roundabout, axon guidance receptor, homolog 1 (Drosophila)	5.1	5	ROBO1	6091
RAR-related orphan receptor A	5	5	RORA	6095
SH3-domain kinase binding protein 1	5.4	5	SH3KBP1	30011
Solute carrier family 16, member 7 (monocarboxylic acid transporter 2)	5.4	5	SLC16A7	9194
Solute carrier family 25 (mitochondrial carrier, brain), member 14	5.5	5	SLC25A14	9016
Solute carrier family 25 (mitochondrial carrier; phosphate carrier), member 24	5.5	5	SLC25A24	29957
solute carrier family 30	5.4	5	SLC30A5	64924
Serine/arginine repetitive matrix 4	5.5	5	SRRM4	84530
Synapsin III	5.1	5	SYN3	8224
tousled-like kinase 2	5.4	5	TLK2	11011
TNFAIP3 interacting protein 2	5.4	5	TNIP2	79155
Translocase of outer mitochondrial membrane 20 homolog (yeast)	5.5	5	TOMM20	9804
Topoisomerase (DNA) I	5.5	5	TOP1	7150
translin	5.1	5	TSN	7247
Ubiquitin-like modifier activating enzyme 6	5.1	5	UBA6	55236
ubiquitin protein ligase E3B	5.4	5	UBE3B	89910
ubiquitin protein ligase E3 component n-recognin 7 (putative)	5.4	5	UBR7	55148
UPF2 regulator of nonsense transcripts homolog (yeast)	5.4	5	UPF2	26019
Very low density lipoprotein receptor	5.1	5	VLDLR	7436
WD repeat domain 93	5.4	5	WDR93	56964
wingless-type MMTV integration site family member 2	5.2	5	WNT2	7472
Zinc finger protein 8	5.4	5	ZNF8	7554
AF4/FMR2 family, member 4	6.1	6	AFF4	27125
Rho GTPase activating protein 15	6.1	6	ARHGAP15	55843
B-cell CLL/lymphoma 2	6.1	6	BCL2	596
RNA polymerase II, B-TFIID transcription factor-associated, 170kDa (Mot1 homolog, S. cerevisiae)	6.1	6	BTAF1	9044
carbohydrate sulfotransferase 5	6.1	6	CHST5	23563
casein kinase 1, delta	6.1	6	CSNK1D	1453
fatty acid binding protein 7, brain	6.1	6	FABP7	2173
Guanine nucleotide binding protein (G protein), alpha 14	6	6	GNA14	9630
glutamate receptor, metabotropic 8	6.1	6	GRM8	2918
5-hydroxytryptamine (serotonin) receptor 7 (adenylate cyclase-coupled)	6.1	6	HTR7	3363
mediator complex subunit 12	6.1	6	MED12	9968
solute carrier family 16, member 3 (monocarboxylic acid transporter 4)	6.1	6	SLC16A3	9123
succinate-CoA ligase, GDP-forming, beta subunit	6.1	6	SUCLG2	8801
TAF1 RNA polymerase II	6.1	6	TAF1L	138474
transglutaminase 3	6.1	6	TGM3	7053
tryptophan hydroxylase 2	6.1	6	TPH2	121278
ubiquitin-like 7 (bone marrow stromal cell-derived)	6.1	6	UBL7	84993
xin actin-binding repeat containing 1	6.1	6	XIRP1	165904
zinc finger, SWIM-type containing 5	6.1	6	ZSWIM5	57643
Activity-dependent neuroprotector homeobox	1.1 + S	1S	ADNP	23394
AT rich interactive domain 1B (SWI1-like)	1.1 + S	1S	ARID1B	57492
Additional sex combs like 3 (Drosophila)	1.1 + S	1S	ASXL3	80816
chromodomain helicase DNA binding protein 8	1.1 + S	1S	CHD8	57680
chromodomain helicase DNA binding protein 8	1.1 + S	1S	CHD8	57680
Dual-specificity tyrosine-(Y)-phosphorylation regulated kinase 1A	1.1 + S	1S	DYRK1A	1859
phosphatase and tensin homolog (mutated in multiple advanced cancers 1)	1.1 + S	1S	PTEN	5728
SET domain containing 5	1.1 + S	1S	SETD5	55209
SH3 and multiple ankyrin repeat domains 3	1.1 + S	1S	SHANK3	85358
synaptic Ras GTPase activating protein 1	1.1 + S	1S	SYNGAP1	8831
ankyrin repeat domain 11	2.1 + S	2S	ANKRD11	29123
Chromodomain helicase DNA binding protein 2	2.1 + S	2S	CHD2	1106
contactin associated protein-like 2	2.3 + S	2S	CNTNAP2	26047
DEAF1 transcription factor	2.1 + S	2S	DEAF1	10522
Lysine (K)-specific methyltransferase 2A	2.1 + S	2S	KMT2A	4297
MAGE-like 2	2.1 + S	2S	MAGEL2	54551
DEAD (Asp-Glu-Ala-Asp) box helicase 3, X-linked	4.5 + acc2 + S	3S	DDX3X	1654
Euchromatic histone-lysine N-methyltransferase 1	S + 4.3 + acc2	3S	EHMT1	79813
K(lysine) acetyltransferase 6A	4.5 + acc2 + S	3S	KAT6A	7994
Methyl-CpG binding domain protein 5	S + 4.3 + acc1	3S	MBD5	55777
Proline dehydrogenase (oxidase) 1	3.4 + S	3S	PRODH	5625
ubiquitin protein ligase E3A	4.5 + acc2 + S	3S	UBE3A	7337
Zinc finger and BTB domain containing 20	3.3 + S	3S	ZBTB20	26137
netrin G1	4.4 + S	4S	NTNG1	22854
protein tyrosine phosphatase, non-receptor type 11	4.4 + S	4S	PTPN11	5781
Ring finger protein 135??	4.4 + S	4S	RNF135	84282
Ribosomal protein S6 kinase, 90kDa, polypeptide 3	4.5 + S	4S	RPS6KA3	6197
spectrin repeat containing, nuclear envelope 1	4.4 + S	4S	SYNE1	23345
adenylosuccinate lyase	S	S	ADSL	158
Abelson helper integration site 1	3S	S	AHI1	54806
aldehyde dehydrogenase 5 family, member A1 (succinate-semialdehyde dehydrogenase )	S	S	ALDH5A1	7915
aristaless related homeobox	4S	S	ARX	170302
v-raf murine sarcoma viral oncogene homolog B	S	S	BRAF	673
calcium channel, voltage-dependent, L type, alpha 1C subunit	S	S	CACNA1C	775
cyclin-dependent kinase-like 5	4S	S	CDKL5	6792
chromodomain helicase DNA binding protein 7	S	S	CHD7	55636
Choline kinase beta	S	S	CHKB	1120
7-dehydrocholesterol reductase	S	S	DHCR7	1717
dystrophin (muscular dystrophy, Duchenne and Becker types)	S	S	DMD	1756
dystrophia myotonica-protein kinase	S	S	DMPK	1760
fragile X mental retardation 1	S	S	FMR1	2332
Glycine amidinotransferase (L-arginine:glycine amidinotransferase)??	S	S	GATM	2628
histone deacetylase 4	S	S	HDAC4	9759
hepatic and glial cell adhesion molecule	S	S	HEPACAM	220296
homeobox A1	3S	S	HOXA1	3198
Potassium inwardly-rectifying channel, subfamily J, member 10	S	S	KCNJ10	3766
Methyl CpG binding protein 2	3S	S	MECP2	4204
neurofibromin 1 (neurofibromatosis, von Recklinghausen disease, Watson disease)	4S	S	NF1	4763
Nipped-B homolog (Drosophila)	S	S	NIPBL	25836
nuclear receptor binding SET domain protein 1	S	S	NSD1	64324
Paired box 6	S	S	PAX6	5080
protocadherin 19	S	S	PCDH19	57526
Phosphoinositide-3-kinase, regulatory subunit 2 (beta)	S	S	PIK3R2	5296
Protein phosphatase 2, regulatory subunit B', delta	S	S	PPP2R5D	5528
Protein kinase D1	S	S	PRKD1	5587
retinoic acid induced 1	S	S	RAI1	10743
sodium channel, voltage-gated, type I, alpha subunit	3S	S	SCN1A	6323
N-sulfoglucosamine sulfohydrolase	S	S	SGSH	6448
Solute carrier family 1 (glial high affinity glutamate transporter), member 2	S	S	SLC1A2	6506
solute carrier family 9 (sodium/hydrogen exchanger), member 6	S	S	SLC9A6	10479
SWI/SNF related, matrix associated, actin dependent regulator of chromatin, subfamily a, member 2	S	S	SMARCA2	6595
Sorting nexin 14	S	S	SNX14	57231
Transcription factor 4	S	S	TCF4	6925
tuberous sclerosis 1	S	S	TSC1	7248
tuberous sclerosis 2	S	S	TSC2	7249
UPF3 regulator of nonsense transcripts homolog B (yeast)	S	S	UPF3B	65109
vacuolar protein sorting 13 homolog B (yeast)	S	S	VPS13B	157680
