# Supplementary material for: Network Diffusion-Based Prioritization of Autism Risk Genes Identifies Significantly Connected Gene Modules
Source: Front Genet. 2017 Sep 25;8:129. doi: 10.3389/fgene.2017.00129 (PMC5622537; doi:10.3389/fgene.2017.00129)
Supplement: Supplementary file 2 [file Table2.XLSX]

## Sheet: SFARI network
gene_id	symbol	X0	Xs	S	p_S	Sp	Sp_norm	rank	M_SFARI	SFARIl
93664	CADPS2	0	0.199764	1.05139	0.004	2.52117	1	1	1	1
9228	DLGAP2	0	0.148384	0.780969	0.001	2.34291	0.929294	2	1	1
79862	ZNF669	0	0.197263	1.03822	0.008	2.17706	0.863513	3	1	0
641654	HEPN1	0	0.148829	0.783309	0.004	1.87833	0.745022	4	1	0
5352	PLOD2	0	0.0937249	0.493289	0.001	1.47987	0.586977	5	1	0
23114	NFASC	0	0.0869657	0.457714	0.001	1.37314	0.544645	6	1	0
23742	NPAP1	0	0.112091	0.589952	0.005	1.3575	0.538439	7	1	0
8985	PLOD3	0	0.0845653	0.445081	0.001	1.33524	0.529612	8	1	0
6671	SP4	0	0.0820735	0.431966	0.001	1.2959	0.514006	9	1	0
5067	CNTN3	0	0.0819883	0.431517	0.001	1.29455	0.513473	10	1	0
57586	SYT13	0	0.0801175	0.421671	0.001	1.26501	0.501756	11	1	0
9379	NRXN2	0	0.0800002	0.421054	0.001	1.26316	0.501022	12	1	1
4897	NRCAM	0	0.0790227	0.415909	0.001	1.24773	0.4949	13	1	1
23767	FLRT3	0	0.0851467	0.44814	0.002	1.20952	0.479745	14	1	0
220074	LRTOMT	0	0.0836224	0.440118	0.002	1.18787	0.471156	15	1	0
7681	MKRN3	0	0.0819071	0.43109	0.002	1.1635	0.461492	16	1	0
53942	CNTN5	0	0.0712856	0.375187	0.001	1.12556	0.446445	17	1	0
27255	CNTN6	0	0.0704341	0.370706	0.001	1.11212	0.441112	18	1	0
1741	DLG3	0	0.0696782	0.366727	0.001	1.10018	0.436378	19	1	0
9229	DLGAP1	0	0.0695137	0.365861	0.001	1.09758	0.435347	20	1	0
57453	DSCAML1	0	0.0752715	0.396166	0.002	1.06924	0.424105	21	1	0
81858	SHARPIN	0	0.0671569	0.353457	0.001	1.06037	0.420588	22	1	0
288	ANK3	0	0.0660276	0.347514	0.001	1.04254	0.413515	23	1	0
3785	KCNQ2	1	0.411542	0.345834	0.001	1.0375	0.411516	24	1	0
8085	KMT2D	0	0.0646198	0.340104	0.001	1.02031	0.404699	25	1	0
57555	NLGN2	0	0.0639157	0.336398	0.001	1.0092	0.400289	26	1	0
9070	ASH2L	0	0.0633816	0.333587	0.001	1.00076	0.396944	27	1	0
7157	TP53	0	0.0703172	0.370091	0.002	0.998864	0.396191	28	1	0
10771	ZMYND11	1	0.39522	0.332118	0.001	0.996354	0.395195	29	1	0
1272	CNTN1	0	0.0617552	0.325027	0.001	0.975082	0.386758	30	1	0
255061	TAC4	0	0.0684327	0.360172	0.002	0.972094	0.385573	31	1	0
334	APLP2	0	0.0614422	0.32338	0.001	0.97014	0.384798	32	1	0
3065	HDAC1	0	0.0612263	0.322244	0.001	0.966731	0.383445	33	1	0
339451	KLHL17	0	0.0608385	0.320202	0.001	0.960607	0.381017	34	1	0
8841	HDAC3	0	0.0607442	0.319707	0.001	0.95912	0.380427	35	1	0
152330	CNTN4	1	0.380269	0.319554	0.001	0.958662	0.380245	36	1	0
26115	TANC2	0	0.0604689	0.318257	0.001	0.954772	0.378702	37	1	0
207	AKT1	0	0.0595964	0.313665	0.001	0.940996	0.373238	38	1	0
79664	ICE2	0	0.0861536	0.45344	0.009	0.927628	0.367936	39	1	0
287	ANK2	1	0.361643	0.303902	0.001	0.911705	0.36162	40	1	0
30010	NXPH1	0	0.05741	0.302158	0.001	0.906473	0.359545	41	1	1
26047	CNTNAP2	1	0.359172	0.301825	0.001	0.905476	0.359149	42	1	0
56946	EMSY	1	0.357886	0.300745	0.001	0.902235	0.357864	43	1	0
85445	CNTNAP4	1	0.356385	0.299483	0.001	0.898449	0.356362	44	1	0
129684	CNTNAP5	0	0.0568979	0.299462	0.001	0.898387	0.356338	45	1	1
23136	EPB41L3	0	0.0567232	0.298543	0.001	0.89563	0.355244	46	1	0
6595	SMARCA2	1	0.354606	0.297988	0.001	0.893964	0.354583	47	1	0
29072	SETD2	1	0.348371	0.292748	0.001	0.878245	0.348348	48	1	0
776	CACNA1D	1	0.346574	0.291238	0.001	0.873715	0.346552	49	1	0
4204	MECP2	1	0.344794	0.289743	0.001	0.86923	0.344773	50	1	0
23135	KDM6B	1	0.344737	0.289695	0.001	0.869084	0.344715	51	1	0
2475	MTOR	1	0.342765	0.288038	0.001	0.864113	0.342743	52	1	0
22871	NLGN1	0	0.0607307	0.319635	0.002	0.862686	0.342177	53	1	1
5728	PTEN	1	0.342134	0.287508	0.001	0.862523	0.342112	54	1	0
783	CACNB2	1	0.341989	0.287386	0.001	0.862157	0.341967	55	1	0
11244	ZHX1	0	0.0545697	0.287209	0.001	0.861626	0.341757	56	1	0
58508	KMT2C	1	0.34168	0.287126	0.001	0.861379	0.341659	57	1	0
6529	SLC6A1	1	0.341623	0.287078	0.001	0.861234	0.341601	58	1	0
6900	CNTN2	0	0.0544793	0.286733	0.001	0.8602	0.341191	59	1	0
2901	GRIK5	1	0.341	0.286555	0.001	0.859665	0.340979	60	1	0
55870	ASH1L	1	0.339278	0.285108	0.001	0.855323	0.339257	61	1	0
57526	PCDH19	1	0.338845	0.284743	0.001	0.85423	0.338823	62	1	0
57680	CHD8	1	0.338772	0.284682	0.001	0.854047	0.338751	63	1	0
5528	PPP2R5D	1	0.338639	0.284571	0.001	0.853712	0.338618	64	1	0
9759	HDAC4	1	0.338264	0.284256	0.001	0.852768	0.338243	65	1	0
818	CAMK2G	0	0.0539825	0.284119	0.001	0.852356	0.33808	66	1	0
8850	KAT2B	1	0.337888	0.28394	0.001	0.85182	0.337867	67	1	0
6506	SLC1A2	1	0.336695	0.282937	0.001	0.848811	0.336674	68	1	0
4659	PPP1R12A	0	0.0535596	0.281893	0.001	0.845678	0.335431	69	1	0
8912	CACNA1H	1	0.334572	0.281153	0.001	0.843458	0.33455	70	1	0
7249	TSC2	1	0.334375	0.280987	0.001	0.842961	0.334353	71	1	0
6197	RPS6KA3	1	0.334132	0.280783	0.001	0.842349	0.334111	72	1	0
11091	WDR5	0	0.0531021	0.279485	0.001	0.838454	0.332565	73	1	0
5579	PRKCB	1	0.331639	0.278689	0.001	0.836066	0.331618	74	1	0
10664	CTCF	1	0.330809	0.277991	0.001	0.833972	0.330788	75	1	0
55904	KMT2E	1	0.330584	0.277801	0.001	0.833404	0.330563	76	1	0
85461	TANC1	0	0.0527683	0.277728	0.001	0.833184	0.330475	77	1	0
5021	OXTR	1	0.330214	0.27749	0.001	0.832471	0.330192	78	1	0
6598	SMARCB1	0	0.0527132	0.277438	0.001	0.832313	0.33013	79	1	0
7248	TSC1	1	0.329834	0.277172	0.001	0.831515	0.329813	80	1	0
79813	EHMT1	1	0.328929	0.276411	0.001	0.829232	0.328908	81	1	0
23345	SYNE1	1	0.327708	0.275385	0.001	0.826155	0.327687	82	1	0
1786	DNMT1	0	0.0522217	0.274851	0.001	0.824553	0.327052	83	1	0
23426	GRIP1	1	0.32662	0.274471	0.001	0.823413	0.3266	84	1	0
2899	GRIK3	0	0.0521261	0.274348	0.001	0.823043	0.326453	85	1	0
55636	CHD7	1	0.326282	0.274186	0.001	0.822559	0.326261	86	1	0
816	CAMK2B	0	0.0520722	0.274064	0.001	0.822192	0.326116	87	1	0
55799	CACNA2D3	1	0.325655	0.27366	0.001	0.820979	0.325634	88	1	0
55914	ERBIN	1	0.324994	0.273104	0.001	0.819313	0.324973	89	1	0
7014	TERF2	1	0.324255	0.272483	0.001	0.817449	0.324234	90	1	0
5860	QDPR	0	0.0614851	0.323606	0.003	0.816418	0.323825	91	1	0
2122	MECOM	0	0.051696	0.272084	0.001	0.816253	0.32376	92	1	0
170302	ARX	1	0.322132	0.270699	0.001	0.812098	0.322112	93	1	0
6792	CDKL5	1	0.356792	0.299825	0.002	0.80922	0.32097	94	1	0
57502	NLGN4X	1	0.381515	0.320601	0.003	0.808837	0.320818	95	1	0
57492	ARID1B	1	0.31943	0.268429	0.001	0.805286	0.31941	96	1	0
1106	CHD2	1	0.318913	0.267994	0.001	0.803983	0.318893	97	1	0
10522	DEAF1	1	0.353778	0.297293	0.002	0.802384	0.318259	98	1	0
23112	TNRC6B	1	0.317642	0.266926	0.001	0.800779	0.317622	99	1	0
22981	NINL	1	0.31699	0.266378	0.001	0.799135	0.31697	100	1	0
57580	PREX1	1	0.315516	0.26514	0.001	0.795419	0.315496	101	1	0
29123	ANKRD11	1	0.315118	0.264805	0.001	0.794414	0.315098	102	1	0
1499	CTNNB1	1	0.349378	0.293595	0.002	0.792403	0.3143	103	1	0
6531	SLC6A3	1	0.314232	0.264061	0.001	0.792182	0.314212	104	1	0
9891	NUAK1	1	0.312654	0.262735	0.001	0.788204	0.312634	105	1	0
79366	HMGN5	0	0.0706599	0.371894	0.008	0.779829	0.309312	106	1	0
6450	SH3BGR	0	0.0545572	0.287143	0.002	0.774991	0.307394	107	1	0
27086	FOXP1	1	0.339497	0.285291	0.002	0.769993	0.305411	108	1	0
51107	APH1A	1	0.305136	0.256417	0.001	0.769251	0.305117	109	1	0
4297	KMT2A	1	0.337231	0.283387	0.002	0.764854	0.303373	110	1	0
149628	PYHIN1	1	0.302501	0.254202	0.001	0.762607	0.302481	111	1	0
23236	PLCB1	1	0.329487	0.27688	0.002	0.747291	0.296407	112	1	0
79937	CNTNAP3	0	0.0525476	0.276567	0.002	0.746445	0.296071	113	1	0
1501	CTNND2	1	0.325533	0.273557	0.002	0.738322	0.292849	114	1	0
23389	MED13L	1	0.324485	0.272677	0.002	0.735946	0.291907	115	1	0
64324	NSD1	1	0.322743	0.271212	0.002	0.731994	0.290339	116	1	0
138050	HGSNAT	0	0.088617	0.466405	0.027	0.73162	0.290191	117	1	0
7994	KAT6A	1	0.32158	0.270236	0.002	0.729358	0.289293	118	1	0
63976	PRDM16	0	0.0547842	0.288338	0.003	0.727442	0.288534	119	1	0
3786	KCNQ3	1	0.342709	0.287991	0.003	0.726566	0.288186	120	1	0
270	AMPD1	1	0.319491	0.26848	0.002	0.724618	0.287414	121	1	0
51111	KMT5B	1	0.316675	0.266114	0.002	0.718233	0.284881	122	1	0
6326	SCN2A	1	0.333363	0.280137	0.003	0.706753	0.280327	123	1	0
55079	FEZF2	0	0.072403	0.381068	0.014	0.706452	0.280208	124	1	1
1756	DMD	1	0.332113	0.279086	0.003	0.704101	0.279276	125	1	0
285025	CCDC141	0	0.0494481	0.260253	0.002	0.702416	0.278607	126	1	0
23217	ZFR2	0	0.05557	0.292474	0.004	0.701334	0.278178	127	1	0
27185	DISC1	1	0.346065	0.290811	0.004	0.697347	0.276597	128	1	0
8831	SYNGAP1	1	0.326263	0.274171	0.003	0.691699	0.274356	129	1	0
5253	PHF2	1	0.30477	0.256109	0.002	0.691231	0.274171	130	1	0
10142	AKAP9	1	0.324266	0.272492	0.003	0.687465	0.272677	131	1	0
50944	SHANK1	1	0.323808	0.272107	0.003	0.686494	0.272292	132	1	0
64207	IRF2BPL	1	0.302591	0.254278	0.002	0.686289	0.272211	133	1	0
6934	TCF7L2	1	0.323656	0.27198	0.003	0.686172	0.272164	134	1	0
593	BCKDHA	0	0.0541293	0.284891	0.004	0.683152	0.270966	135	1	0
3766	KCNJ10	1	0.319485	0.268474	0.003	0.677329	0.268657	136	1	0
6323	SCN1A	1	0.318169	0.267369	0.003	0.674539	0.26755	137	1	0
5079	PAX5	1	0.318141	0.267345	0.003	0.674479	0.267526	138	1	0
673	BRAF	1	0.317891	0.267136	0.003	0.673951	0.267317	139	1	0
348093	RBPMS2	0	0.057477	0.30251	0.006	0.672133	0.266596	140	1	0
83992	CTTNBP2	1	0.314195	0.26403	0.003	0.666115	0.264209	141	1	0
65250	C5orf42	0	0.0523788	0.275678	0.004	0.661059	0.262203	142	1	0
782	CACNB1	0	0.0520968	0.274194	0.004	0.6575	0.260792	143	1	0
51222	ZNF219	0	0.0647514	0.340797	0.012	0.654609	0.259645	144	1	0
10295	BCKDK	1	0.308236	0.259022	0.003	0.653482	0.259198	145	1	0
93589	CACNA2D4	0	0.0510916	0.268903	0.004	0.644813	0.25576	146	1	0
4763	NF1	1	0.319903	0.268826	0.004	0.644629	0.255686	147	1	0
7225	TRPC6	1	0.319201	0.268236	0.004	0.643215	0.255126	148	1	0
158	ADSL	1	0.317718	0.26699	0.004	0.640226	0.25394	149	1	0
145270	PRIMA1	0	0.0564415	0.297061	0.007	0.640137	0.253905	150	1	0
4810	NHS	0	0.0651216	0.342745	0.014	0.635406	0.252028	151	1	0
9578	CDC42BPB	1	0.325621	0.273631	0.005	0.629633	0.249739	152	1	0
2332	FMR1	1	0.325129	0.273217	0.005	0.628681	0.249361	153	1	0
93986	FOXP2	1	0.37077	0.311572	0.01	0.623143	0.247164	154	1	0
7204	TRIO	1	0.321365	0.270055	0.005	0.621404	0.246475	155	1	0
10752	CHL1	0	0.0547461	0.288138	0.007	0.620908	0.246278	156	1	0
53335	BCL11A	1	0.307211	0.258161	0.004	0.619054	0.245542	157	1	0
7541	ZBTB14	0	0.0587508	0.309215	0.01	0.61843	0.245295	158	1	0
5296	PIK3R2	1	0.306828	0.257838	0.004	0.618281	0.245236	159	1	0
126129	CPT1C	0	0.0509742	0.268285	0.005	0.617332	0.24486	160	1	0
2898	GRIK2	1	0.358348	0.301133	0.009	0.616044	0.244349	161	1	0
5587	PRKD1	1	0.317771	0.267035	0.005	0.614455	0.243718	162	1	0
9320	TRIP12	1	0.328436	0.275996	0.006	0.613222	0.243229	163	1	0
301	ANXA1	1	0.317062	0.266439	0.005	0.613084	0.243174	164	1	0
23468	CBX5	0	0.050427	0.265405	0.005	0.610705	0.242231	165	1	0
3912	LAMB1	1	0.31576	0.265345	0.005	0.610566	0.242176	166	1	0
7874	USP7	1	0.326018	0.273965	0.006	0.608708	0.241439	167	1	0
4669	NAGLU	0	0.074972	0.394589	0.029	0.606721	0.240651	168	1	0
116225	ZMYND19	0	0.0599915	0.315745	0.012	0.606489	0.240559	169	1	0
4983	OPHN1	1	0.312027	0.262207	0.005	0.603347	0.239312	170	1	0
54806	AHI1	1	0.322131	0.270698	0.006	0.60145	0.23856	171	1	0
1375	CPT1B	0	0.0509742	0.268285	0.006	0.596089	0.236434	172	1	0
5754	PTK7	1	0.307888	0.258729	0.005	0.595344	0.236138	173	1	0
51322	WAC	1	0.307561	0.258454	0.005	0.594711	0.235887	174	1	0
11198	SUPT16H	0	0.0504159	0.265347	0.006	0.58956	0.233844	175	1	0
79955	PDZD7	0	0.0701073	0.368986	0.026	0.584852	0.231977	176	1	0
23266	ADGRL2	0	0.0615093	0.323733	0.016	0.581386	0.230602	177	1	0
4010	LMX1B	1	0.320271	0.269136	0.007	0.579961	0.230037	178	1	1
84952	CGNL1	1	0.310249	0.260714	0.006	0.579266	0.229761	179	1	0
54760	PCSK4	0	0.0592527	0.311856	0.014	0.578141	0.229315	180	1	0
26053	AUTS2	1	0.403584	0.339146	0.02	0.5762	0.228545	181	1	0
10243	GPHN	1	0.33408	0.28074	0.009	0.574326	0.227801	182	1	0
9820	CUL7	1	0.31261	0.262697	0.007	0.566087	0.224534	183	1	0
5649	RELN	1	0.312059	0.262234	0.007	0.565089	0.224138	184	1	0
491	ATP2B2	1	0.320437	0.269275	0.008	0.564646	0.223962	185	1	0
54862	CC2D1A	1	0.310572	0.260985	0.007	0.562396	0.22307	186	1	0
10743	RAI1	1	0.309684	0.260239	0.007	0.560789	0.222432	187	1	0
85015	USP45	1	0.317302	0.26664	0.008	0.55912	0.22177	188	1	0
9378	NRXN1	1	0.396479	0.333175	0.021	0.558995	0.221721	189	1	0
64599	GIGYF1	1	0.305118	0.256401	0.007	0.55252	0.219152	190	1	0
10787	NCKAP1	1	0.311355	0.261643	0.008	0.548642	0.217614	191	1	0
91584	PLXNA4	1	0.31756	0.266857	0.009	0.545925	0.216536	192	1	0
23001	WDFY3	1	0.308768	0.259469	0.008	0.544083	0.215806	193	1	0
30012	TLX3	0	0.0623447	0.32813	0.022	0.5439	0.215733	194	1	0
10479	SLC9A6	1	0.315755	0.265341	0.009	0.542823	0.215306	195	1	0
57231	SNX14	1	0.398531	0.3349	0.024	0.542467	0.215165	196	1	0
3198	HOXA1	1	0.31327	0.263252	0.009	0.53855	0.213611	197	1	0
166336	PRICKLE2	1	0.317512	0.266817	0.01	0.533634	0.211662	198	1	0
5781	PTPN11	1	0.326172	0.274094	0.012	0.526486	0.208826	199	1	0
9463	PICK1	0	0.0515376	0.271251	0.012	0.521024	0.20666	200	1	0
10575	CCT4	1	0.314871	0.264597	0.011	0.518242	0.205556	201	1	0
23167	EFR3A	1	0.30126	0.253159	0.009	0.517903	0.205422	202	1	0
100	ADA	1	0.307179	0.258134	0.01	0.516268	0.204773	203	1	0
10300	KATNB1	0	0.0569499	0.299736	0.019	0.51592	0.204635	204	1	0
220296	HEPACAM	1	0.368255	0.309458	0.022	0.512951	0.203458	205	1	0
2895	GRID2	0	0.0562486	0.296045	0.019	0.509567	0.202115	206	1	1
4126	MANBA	0	0.0622292	0.327522	0.028	0.50859	0.201728	207	1	0
119772	OR52M1	1	0.301717	0.253543	0.01	0.507087	0.201132	208	1	0
2200	FBN1	1	0.312959	0.262991	0.012	0.505158	0.200367	209	1	0
84889	SLC7A3	1	0.305684	0.256877	0.011	0.503122	0.199559	210	1	0
1826	DSCAM	1	0.322592	0.271086	0.014	0.502558	0.199335	211	1	0
1120	CHKB	1	0.326858	0.27467	0.015	0.500973	0.198707	212	1	0
2182	ACSL4	0	0.0494036	0.260019	0.012	0.499449	0.198102	213	1	0
3150	HMGN1	1	0.349474	0.293676	0.02	0.498946	0.197903	214	1	0
84063	KIRREL2	0	0.054239	0.285469	0.018	0.498065	0.197553	215	1	0
26040	SETBP1	1	0.315833	0.265406	0.014	0.492029	0.195159	216	1	0
5566	PRKACA	0	0.0501847	0.26413	0.014	0.489663	0.194221	217	1	0
1654	DDX3X	1	0.308303	0.259078	0.013	0.488637	0.193814	218	1	0
116113	FOXP4	0	0.0490849	0.258341	0.013	0.487246	0.193262	219	1	0
9454	HOMER3	0	0.0471877	0.248356	0.011	0.486432	0.192939	220	1	0
23181	DIP2A	1	0.30126	0.253159	0.012	0.486273	0.192876	221	1	0
2628	GATM	1	0.311845	0.262055	0.014	0.485816	0.192695	222	1	0
25836	NIPBL	1	0.326163	0.274086	0.017	0.48501	0.192375	223	1	0
2035	EPB41	0	0.0448248	0.23592	0.009	0.482636	0.191433	224	1	0
1760	DMPK	1	0.314154	0.263995	0.015	0.481503	0.190984	225	1	0
10734	STAG3	0	0.0475151	0.25008	0.012	0.480357	0.19053	226	1	0
10368	CACNG3	0	0.0456103	0.240054	0.01	0.480109	0.190431	227	1	0
140733	MACROD2	1	0.327346	0.27508	0.018	0.47994	0.190364	228	1	0
786	CACNG1	0	0.0462488	0.243415	0.011	0.476754	0.189101	229	1	0
781	CACNA2D1	0	0.0461982	0.243149	0.011	0.476233	0.188894	230	1	0
65109	UPF3B	1	0.309497	0.260081	0.015	0.474365	0.188153	231	1	0
1717	DHCR7	1	0.311471	0.26174	0.016	0.470054	0.186443	232	1	0
9739	SETD1A	0	0.0487989	0.256836	0.015	0.468446	0.185805	233	1	0
59285	CACNG6	0	0.0462864	0.243613	0.012	0.467936	0.185603	234	1	0
5929	RBBP5	0	0.0471221	0.248011	0.013	0.467763	0.185534	235	1	0
5519	PPP2R1B	0	0.0453409	0.238636	0.011	0.467395	0.185388	236	1	0
1995	ELAVL3	1	0.321624	0.270272	0.019	0.465205	0.184519	237	1	0
23394	ADNP	1	0.315828	0.265402	0.018	0.463054	0.183666	238	1	0
8506	CNTNAP1	0	0.0481742	0.253548	0.015	0.462449	0.183426	239	1	0
1487	CTBP1	0	0.0480991	0.253153	0.015	0.461728	0.18314	240	1	0
10014	HDAC5	0	0.0428537	0.225546	0.009	0.461412	0.183015	241	1	0
8452	CUL3	1	0.318555	0.267693	0.019	0.460766	0.182759	242	1	0
58498	MYL7	0	0.0463477	0.243935	0.013	0.460075	0.182485	243	1	0
9037	SEMA5A	1	0.319213	0.268246	0.02	0.455742	0.180766	244	1	0
779	CACNA1S	0	0.0466953	0.245765	0.014	0.455616	0.180716	245	0	0
6045	RNF2	0	0.0412778	0.217252	0.008	0.455557	0.180693	246	0	0
22941	SHANK2	1	0.358382	0.301161	0.031	0.454343	0.180211	247	0	0
54551	MAGEL2	1	0.358061	0.300892	0.031	0.453937	0.18005	248	0	0
10518	CIB2	1	0.317315	0.266651	0.02	0.453032	0.179691	249	0	0
43	ACHE	1	0.332449	0.279369	0.024	0.452519	0.179488	250	0	0
84623	KIRREL3	1	0.327942	0.275582	0.023	0.451478	0.179075	251	0	0
5568	PRKACG	0	0.0461861	0.243085	0.014	0.450648	0.178746	252	0	0
83473	KATNAL2	1	0.319394	0.268398	0.021	0.450313	0.178613	253	0	0
116729	PPP1R27	0	0.046527	0.244879	0.015	0.446636	0.177154	254	0	0
4193	MDM2	0	0.0440436	0.231808	0.012	0.445262	0.176609	255	0	0
26051	PPP1R16B	0	0.0477765	0.251455	0.017	0.444963	0.176491	256	0	0
3196	TLX2	0	0.0497129	0.261647	0.02	0.444531	0.176319	257	0	0
784	CACNB3	0	0.0463012	0.24369	0.015	0.444469	0.176295	258.5	0	0
785	CACNB4	0	0.0463012	0.24369	0.015	0.444469	0.176295	258.5	0	0
3608	ILF2	1	0.317543	0.266843	0.022	0.442312	0.175439	260	0	0
1739	DLG1	0	0.0478616	0.251903	0.018	0.439502	0.174325	261	0	0
2566	GABRG2	0	0.0491428	0.258646	0.02	0.439432	0.174297	262	0	0
351	APP	0	0.0434139	0.228494	0.012	0.438896	0.174084	263	0	0
9211	LGI1	0	0.0406628	0.214015	0.009	0.437822	0.173658	264	0	0
5290	PIK3CA	0	0.0422311	0.222269	0.011	0.435338	0.172673	265	0	0
6710	SPTB	0	0.0430456	0.226556	0.012	0.435173	0.172608	266	0	0
5516	PPP2CB	0	0.045701	0.240531	0.016	0.431966	0.171335	267	0	0
64901	RANBP17	1	0.323829	0.272125	0.026	0.431325	0.171081	268	0	0
51332	SPTBN5	0	0.0448874	0.236249	0.015	0.430897	0.170912	269	0	0
59345	GNB4	0	0.0460435	0.242334	0.017	0.428823	0.170089	270	0	0
6451	SH3BGRL	0	0.045343	0.238647	0.016	0.428582	0.169993	271	0	0
10735	STAG2	0	0.0429431	0.226016	0.013	0.426279	0.16908	272	0	0
23126	POGZ	1	0.331664	0.278709	0.03	0.42444	0.16835	273	0	0
84316	NAA38	0	0.0596684	0.314044	0.045	0.422951	0.16776	274	0	0
59283	CACNG8	0	0.0455095	0.239524	0.018	0.417904	0.165758	275	0	0
79612	NAA16	0	0.0583756	0.30724	0.044	0.416785	0.165314	276	0	0
89796	NAV1	0	0.0512587	0.269783	0.029	0.414819	0.164534	277	0	0
5567	PRKACB	0	0.0457039	0.240547	0.019	0.414041	0.164226	278	0	0
1432	MAPK14	0	0.0423912	0.223112	0.014	0.413621	0.164059	279	0	0
25780	RASGRP3	0	0.0443518	0.233431	0.017	0.413067	0.16384	280	0	0
10951	CBX1	0	0.0408435	0.214966	0.012	0.41291	0.163777	281	0	0
85369	STRIP1	0	0.0443317	0.233325	0.017	0.41288	0.163765	282	0	0
60560	NAA35	0	0.0576074	0.303197	0.045	0.408341	0.161965	283	0	0
2897	GRIK1	0	0.0444574	0.233986	0.018	0.408243	0.161926	284	0	0
6749	SSRP1	0	0.0403792	0.212522	0.012	0.408217	0.161916	285	0	0
9869	SETDB1	0	0.0437564	0.230297	0.017	0.407522	0.16164	286	0	1
5613	PRKX	0	0.042413	0.223227	0.015	0.407145	0.161491	287	0	0
5793	PTPRG	0	0.0454614	0.239271	0.02	0.406514	0.16124	288	0	0
10499	NCOA2	0	0.0415444	0.218655	0.014	0.405358	0.160782	289	0	0
2890	GRIA1	0	0.0399387	0.210204	0.012	0.403763	0.160149	290	0	0
29767	TMOD2	0	0.0432723	0.227749	0.017	0.403013	0.159852	291	0	0
157680	VPS13B	1	0.323704	0.27202	0.033	0.402994	0.159844	292	0	0
1000	CDH2	0	0.0403857	0.212557	0.013	0.400894	0.159011	293	0	0
3737	KCNA2	0	0.0463949	0.244184	0.023	0.40004	0.158672	294	0	0
10125	RASGRP1	0	0.0402459	0.211821	0.013	0.399506	0.158461	295	0	0
5906	RAP1A	0	0.0414165	0.217982	0.015	0.397579	0.157696	296	0	0
6714	SRC	0	0.0494697	0.260367	0.03	0.396507	0.157271	297	0	0
257062	CATSPERD	0	0.0405844	0.213602	0.014	0.395991	0.157066	298	0	0
10235	RASGRP2	0	0.043667	0.229826	0.019	0.395588	0.156906	299	0	0
51764	GNG13	0	0.0418206	0.220109	0.016	0.395289	0.156788	300	0	0
6603	SMARCD2	0	0.0404998	0.213157	0.014	0.395166	0.156739	301	0	0
23168	RTF1	0	0.0441353	0.232291	0.02	0.394656	0.156537	302	0	0
778	CACNA1F	0	0.0402806	0.212003	0.014	0.393026	0.155891	303	0	1
3306	HSPA2	0	0.0421591	0.22189	0.017	0.392646	0.15574	304	0	0
8290	HIST3H3	0	0.0421428	0.221804	0.017	0.392494	0.155679	305	0	0
6709	SPTAN1	0	0.0432805	0.227792	0.019	0.392087	0.155518	306	0	0
5525	PPP2R5A	0	0.0379692	0.199838	0.011	0.391404	0.155247	307	0	0
4239	MFAP4	0	0.0457431	0.240753	0.024	0.38997	0.154678	308	0	0
6599	SMARCC1	0	0.0385501	0.202895	0.012	0.389725	0.154581	309	0	0
5578	PRKCA	0	0.0405275	0.213303	0.015	0.389045	0.154311	310	0	0
3751	KCND2	0	0.0470857	0.24782	0.027	0.388739	0.15419	311	0	0
2033	EP300	0	0.0411034	0.216334	0.016	0.388509	0.154099	312	0	0
2558	GABRA5	0	0.0403523	0.21238	0.015	0.387362	0.153644	313	0	0
3784	KCNQ1	0	0.0454153	0.239028	0.024	0.387175	0.15357	314	0	0
126969	SLC44A3	0	0.0426236	0.224335	0.019	0.386135	0.153157	315	0	0
27154	BRPF3	0	0.0414144	0.21797	0.017	0.38571	0.152988	316	0	0
7485	WRB	0	0.0475269	0.250142	0.029	0.384618	0.152556	317	0	0
9159	PCSK7	0	0.0470406	0.247582	0.028	0.384456	0.152491	318	0	0
1951	CELSR3	0	0.0399886	0.210466	0.015	0.383871	0.152259	319	0	0
2796	GNRH1	0	0.0412148	0.21692	0.017	0.383851	0.152251	320	0	0
23033	DOPEY1	0	0.0377962	0.198927	0.012	0.382103	0.151558	321	0	0
7532	YWHAG	0	0.0367223	0.193276	0.011	0.378551	0.150149	322	0	0
57828	CATSPERG	0	0.0405844	0.213602	0.017	0.37798	0.149922	323	0	0
7827	NPHS2	0	0.0411601	0.216632	0.018	0.377964	0.149916	324	0	0
5924	RASGRF2	0	0.0386447	0.203393	0.014	0.377065	0.149559	325	0	0
2099	ESR1	0	0.041476	0.218295	0.019	0.375739	0.149034	326	0	1
2017	CTTN	0	0.0390292	0.205417	0.015	0.374662	0.148606	327	0	0
29904	EEF2K	0	0.0339057	0.178451	0.008	0.374195	0.148421	328	0	0
2783	GNB2	0	0.0338611	0.178217	0.008	0.373704	0.148226	329	0	0
672	BRCA1	0	0.0376219	0.19801	0.013	0.373458	0.148129	330	0	0
6448	SGSH	1	0.346719	0.29136	0.053	0.371695	0.14743	331	0	0
5294	PIK3CG	0	0.0379724	0.199855	0.014	0.370505	0.146958	332	0	1
8913	CACNA1G	0	0.0401998	0.211578	0.018	0.369146	0.146419	333	0	1
9611	NCOR1	0	0.0401776	0.211461	0.018	0.368942	0.146338	334	0	0
5523	PPP2R3A	0	0.0405967	0.213667	0.019	0.367773	0.145874	335	0	0
253260	RICTOR	0	0.0376814	0.198323	0.014	0.367666	0.145831	336	0	0
79820	CATSPERB	0	0.0405844	0.213602	0.019	0.367662	0.14583	337	0	0
9252	RPS6KA5	0	0.033313	0.175332	0.008	0.367655	0.145827	338	0	0
4776	NFATC4	0	0.0348526	0.183435	0.01	0.366869	0.145515	339	0	0
6331	SCN5A	0	0.042512	0.223748	0.023	0.366559	0.145393	340	0	0
5499	PPP1CA	0	0.04185	0.220263	0.022	0.365103	0.144815	341	0	0
23229	ARHGEF9	0	0.040106	0.211084	0.019	0.363328	0.144111	342	0	0
6839	SUV39H1	0	0.0377566	0.198719	0.015	0.362445	0.143761	343	0	0
91807	MYLK3	0	0.0415073	0.218459	0.022	0.362113	0.143629	344	0	0
5923	RASGRF1	0	0.0409584	0.21557	0.021	0.36168	0.143457	345	0	0
6009	RHEB	0	0.0324552	0.170817	0.008	0.358188	0.142072	346	0	0
3757	KCNH2	0	0.0410309	0.215952	0.022	0.357957	0.141981	347	0	0
6688	SPI1	0	0.0346953	0.182607	0.011	0.357656	0.141861	348	0	0
2037	EPB41L2	0	0.0394351	0.207553	0.019	0.35725	0.1417	349	0	0
5595	MAPK3	0	0.0375943	0.197865	0.016	0.355341	0.140943	350	0	1
5521	PPP2R2B	0	0.0381237	0.200651	0.017	0.355062	0.140832	351	0	0
117144	CATSPER1	0	0.0390711	0.205637	0.019	0.353952	0.140392	352	0	0
56254	RNF20	0	0.0368439	0.193915	0.015	0.353683	0.140285	353	0	0
5881	RAC3	0	0.0379542	0.199759	0.017	0.353484	0.140206	354	0	0
6602	SMARCD1	0	0.0327974	0.172618	0.009	0.353134	0.140068	355	0	0
56479	KCNQ5	0	0.0412591	0.217153	0.024	0.351742	0.139516	356	0	0
648	BMI1	0	0.034001	0.178952	0.011	0.350498	0.139022	357	0	0
729330	OC90	0	0.0472296	0.248577	0.039	0.350229	0.138915	358	0	0
2648	KAT2A	0	0.0364811	0.192006	0.015	0.350201	0.138904	359	0	0
80854	SETD7	0	0.032508	0.171095	0.009	0.350018	0.138832	360	0	0
8911	CACNA1I	0	0.0363681	0.191411	0.015	0.349116	0.138474	361	0	1
6330	SCN4B	0	0.0380148	0.200078	0.018	0.349082	0.13846	362	0	0
148808	MFSD4A	0	0.0374156	0.196924	0.017	0.348467	0.138217	363	0	0
54776	PPP1R12C	0	0.0362911	0.191006	0.015	0.348378	0.138181	364	0	0
11168	PSIP1	0	0.0378713	0.199323	0.018	0.347764	0.137938	365	0	0
80155	NAA15	1	0.348113	0.292532	0.065	0.347261	0.137738	366	0	0
5293	PIK3CD	0	0.0329874	0.173618	0.01	0.347236	0.137728	367	0	0
999	CDH1	0	0.0416177	0.219041	0.026	0.347186	0.137708	368	0	0
5501	PPP1CC	0	0.0382859	0.201505	0.019	0.346839	0.137571	369	0	0
51304	ZDHHC3	0	0.0354964	0.186823	0.014	0.346347	0.137375	370	0	0
2146	EZH2	0	0.0363883	0.191517	0.016	0.343942	0.136422	371	0	0
4208	MEF2C	0	0.036387	0.191511	0.016	0.34393	0.136417	372	0	1
133060	OTOP1	0	0.042023	0.221174	0.028	0.343448	0.136226	373	0	0
2036	EPB41L1	0	0.0339547	0.178709	0.012	0.343268	0.136154	374	0	0
8874	ARHGEF7	0	0.0372263	0.195928	0.018	0.341841	0.135588	375	0	0
2563	GABRD	0	0.0437354	0.230187	0.033	0.341018	0.135262	376	0	0
339896	GADL1	0	0.037586	0.197821	0.019	0.340499	0.135056	377	0	0
51564	HDAC7	0	0.0335811	0.176743	0.012	0.33949	0.134656	378	0	0
55869	HDAC8	0	0.0341612	0.179796	0.013	0.339105	0.134503	379	0	0
60	ACTB	0	0.0379123	0.199538	0.02	0.33901	0.134465	380	0	0
25942	SIN3A	0	0.0387049	0.20371	0.022	0.337665	0.133932	381	0	0
2534	FYN	0	0.0391351	0.205974	0.023	0.337442	0.133843	382	0	0
55012	PPP2R3C	0	0.0338837	0.178335	0.013	0.336351	0.133411	383	0	0
347732	CATSPER3	0	0.0405844	0.213602	0.027	0.335064	0.1329	384	0	0
10274	STAG1	0	0.0359501	0.189211	0.017	0.334818	0.132803	385	0	0
9204	ZMYM6	0	0.0532672	0.280354	0.064	0.334692	0.132753	386	0	0
57521	RPTOR	0	0.034296	0.180505	0.014	0.334634	0.13273	387	0	0
6327	SCN2B	0	0.0411851	0.216763	0.029	0.333296	0.132199	388	0	0
10971	YWHAQ	0	0.034719	0.182732	0.015	0.333286	0.132195	389	0	0
23446	SLC44A1	0	0.0355293	0.186996	0.017	0.330899	0.131248	390	0	0
5663	PSEN1	0	0.0369733	0.194596	0.02	0.330613	0.131135	391	0	0
5116	PCNT	0	0.0313661	0.165085	0.01	0.330169	0.130959	392	0	0
94235	GNG8	0	0.0306416	0.161272	0.009	0.329923	0.130861	393	0	0
54221	SNTG2	0	0.0409564	0.21556	0.03	0.328272	0.130206	394	0	1
55970	GNG12	0	0.0304871	0.160458	0.009	0.328259	0.130201	395	0	0
7329	UBE2I	0	0.0376126	0.197961	0.022	0.328136	0.130152	396	0	0
3743	KCNA7	0	0.0356967	0.187878	0.018	0.327795	0.130017	397	0	0
6711	SPTBN1	0	0.0356487	0.187625	0.018	0.327355	0.129842	398	0	0
6198	RPS6KB1	0	0.0340658	0.179294	0.015	0.327015	0.129708	399	0	0
54870	QRICH1	0	0.0528966	0.278403	0.067	0.326824	0.129632	400	0	0
339175	METTL2A	0	0.0377962	0.198927	0.023	0.325897	0.129264	401	0	0
1027	CDKN1B	0	0.0358973	0.188933	0.019	0.3252	0.128988	402	0	0
6324	SCN1B	0	0.0393478	0.207094	0.027	0.324855	0.128851	403	0	0
4205	MEF2A	0	0.0366181	0.192727	0.021	0.323354	0.128255	404	0	0
27127	SMC1B	0	0.0365553	0.192396	0.021	0.322799	0.128035	405	0	0
1978	EIF4EBP1	0	0.0306636	0.161388	0.01	0.322775	0.128026	406	0	0
27092	CACNG4	0	0.0319237	0.16802	0.012	0.322735	0.12801	407	0	0
5170	PDPK1	0	0.0324993	0.171049	0.013	0.322608	0.12796	408	0	0
5522	PPP2R2C	0	0.0382238	0.201178	0.025	0.322299	0.127837	409	0	0
56252	YLPM1	0	0.0360096	0.189524	0.02	0.321996	0.127717	410	0	0
84962	AJUBA	0	0.0323672	0.170354	0.013	0.321297	0.12744	411	0	0
54856	GON4L	0	0.0338937	0.178388	0.016	0.320363	0.127069	412	0	0
983	CDK1	0	0.0410645	0.216129	0.033	0.320192	0.127001	413	0	0
5582	PRKCG	0	0.0322281	0.169622	0.013	0.319916	0.126892	414	0	0
51176	LEF1	0	0.0348105	0.183213	0.018	0.319657	0.126789	415	0	0
3748	KCNC3	0	0.0356848	0.187815	0.02	0.319092	0.126565	416	0	0
28227	PPP2R3B	0	0.0365564	0.192402	0.022	0.318922	0.126498	417	0	0
23512	SUZ12	0	0.0346262	0.182243	0.018	0.317964	0.126118	418	0	0
84639	IL1F10	0	0.0444004	0.233686	0.044	0.317006	0.125738	419	0	0
116931	MED12L	0	0.0349506	0.18395	0.019	0.316624	0.125586	420	0	0
163183	SYNE4	0	0.0353513	0.186059	0.02	0.316109	0.125382	421	0	0
55536	CDCA7L	0	0.0428372	0.225459	0.04	0.315178	0.125013	422	0	0
5527	PPP2R5C	0	0.0338255	0.178029	0.017	0.315032	0.124955	423	0	0
5931	RBBP7	0	0.0351747	0.18513	0.02	0.31453	0.124756	424	0	0
54738	FEV	0	0.0342161	0.180085	0.018	0.314199	0.124624	425	0	0
2911	GRM1	0	0.0342099	0.180052	0.018	0.314142	0.124602	426	0	0
4130	MAP1A	0	0.0291723	0.153538	0.009	0.314102	0.124586	427	0	0
367	AR	0	0.0383166	0.201667	0.028	0.313156	0.124211	428	0	1
5599	MAPK8	0	0.0374783	0.197254	0.026	0.312653	0.124011	429	0	0
7403	KDM6A	0	0.0370262	0.194875	0.025	0.312201	0.123832	430	0	0
56158	TEX12	0	0.0324845	0.170971	0.015	0.311836	0.123687	431	0	0
1387	CREBBP	0	0.0385231	0.202753	0.029	0.311754	0.123654	432	0	1
3054	HCFC1	0	0.0343361	0.180716	0.019	0.311057	0.123378	433	0	0
6872	TAF1	0	0.0343218	0.180641	0.019	0.310928	0.123327	434	0	0
2887	GRB10	0	0.0360568	0.189773	0.023	0.310899	0.123316	435	0	0
9455	HOMER2	0	0.0338556	0.178187	0.018	0.310888	0.123311	436	0	0
728441	GGT2	0	0.0390383	0.205465	0.031	0.309972	0.122948	437	0	0
7074	TIAM1	0	0.0306548	0.161341	0.012	0.309907	0.122922	438	0	0
7531	YWHAE	0	0.0346305	0.182266	0.02	0.309665	0.122826	439	0	0
3725	JUN	0	0.0394543	0.207654	0.033	0.307637	0.122022	440	0	0
6847	SYCP1	0	0.0324845	0.170971	0.016	0.307043	0.121786	441	0	0
23353	SUN1	0	0.0324524	0.170802	0.016	0.30674	0.121666	442	0	0
2030	SLC29A1	0	0.0407411	0.214427	0.038	0.304533	0.12079	443	0	0
627	BDNF	0	0.0322043	0.169496	0.016	0.304395	0.120736	444	0	0
9312	KCNB2	0	0.0356848	0.187815	0.024	0.30422	0.120666	445.5	0	0
170850	KCNG3	0	0.0356848	0.187815	0.024	0.30422	0.120666	445.5	0	0
9202	ZMYM4	0	0.0491404	0.258633	0.068	0.301952	0.119767	447	0	0
23415	KCNH4	0	0.0356848	0.187815	0.025	0.30089	0.119346	448.5	0	0
27012	KCNV1	0	0.0356848	0.187815	0.025	0.30089	0.119346	448.5	0	0
8492	PRSS12	0	0.0415158	0.218504	0.042	0.300826	0.11932	450	0	0
2784	GNB3	0	0.0295341	0.155443	0.012	0.298577	0.118428	451	0	0
2788	GNG7	0	0.0310818	0.163588	0.015	0.29837	0.118346	452	0	0
3739	KCNA4	0	0.0385587	0.202941	0.034	0.298023	0.118208	453	0	0
3744	KCNA10	0	0.0356848	0.187815	0.026	0.297691	0.118077	454	0	0
55704	CCDC88A	0	0.030379	0.159889	0.014	0.296414	0.11757	455	0	0
3736	KCNA1	0	0.036593	0.192595	0.029	0.296134	0.117459	456	0	0
55002	TMCO3	0	0.0481126	0.253224	0.068	0.295637	0.117262	457	0	0
80124	VCPIP1	0	0.039545	0.208131	0.038	0.295592	0.117244	458	0	0
7881	KCNAB1	0	0.0357553	0.188186	0.027	0.295195	0.117087	459	0	0
6654	SOS1	0	0.0338095	0.177945	0.022	0.294957	0.116992	460	0	0
23224	SYNE2	0	0.0311942	0.16418	0.016	0.294848	0.116949	461	0	0
26277	TINF2	0	0.0349676	0.18404	0.025	0.294843	0.116947	462	0	0
3754	KCNF1	0	0.0356848	0.187815	0.027	0.294613	0.116856	463	0	0
3265	HRAS	0	0.036361	0.191374	0.029	0.294256	0.116714	464	0	1
4602	MYB	0	0.0341001	0.179474	0.023	0.294027	0.116623	465	0	0
8289	ARID1A	0	0.0320175	0.168513	0.018	0.29401	0.116617	466	0	0
23416	KCNH3	0	0.0358277	0.188567	0.028	0.292815	0.116143	467	0	0
51663	ZFR	0	0.0372121	0.195853	0.032	0.292771	0.116125	468	0	0
3756	KCNH1	0	0.0350597	0.184525	0.026	0.292477	0.116009	469	0	0
7090	TLE3	0	0.0322455	0.169713	0.019	0.292119	0.115866	470	0	0
169522	KCNV2	0	0.0346126	0.182172	0.025	0.29185	0.11576	471	0	0
9620	CELSR1	0	0.0307629	0.16191	0.016	0.290771	0.115332	472	0	0
84148	KAT8	0	0.0329279	0.173305	0.021	0.290768	0.11533	473	0	0
387893	KMT5A	0	0.0336701	0.177211	0.023	0.29032	0.115153	474	0	0
6418	SET	0	0.0306392	0.161259	0.016	0.289602	0.114868	475	0	0
23385	NCSTN	0	0.032684	0.172021	0.021	0.288613	0.114476	476	0	0
2785	GNG3	0	0.030961	0.162953	0.017	0.288353	0.114373	477	0	0
2793	GNGT2	0	0.0304739	0.160389	0.016	0.288039	0.114248	478	0	0
5291	PIK3CB	0	0.0325462	0.171296	0.021	0.287397	0.113993	479	0	0
1629	DBT	0	0.0351136	0.184808	0.028	0.286978	0.113827	480	0	0
55249	YY1AP1	0	0.0332096	0.174788	0.023	0.28635	0.113578	481	0	0
93426	SYCE1	0	0.0320144	0.168497	0.02	0.286271	0.113547	482	0	0
3708	ITPR1	0	0.0331265	0.17435	0.023	0.285632	0.113294	483	0	0
1952	CELSR2	0	0.0366048	0.192657	0.033	0.285419	0.113209	484	0	0
80012	PHC3	0	0.0292215	0.153797	0.014	0.285121	0.113091	485	0	0
23309	SIN3B	0	0.0355702	0.187212	0.03	0.285101	0.113083	486	0	0
9196	KCNAB3	0	0.0355643	0.187181	0.03	0.285054	0.113064	487	0	0
10000	AKT3	0	0.0295948	0.155762	0.015	0.284096	0.112684	488	0	0
81033	KCNH6	0	0.0354337	0.186493	0.03	0.284007	0.112649	489	0	0
3787	KCNS1	0	0.0354079	0.186357	0.03	0.2838	0.112567	490	0	0
7846	TUBA1A	0	0.0328725	0.173013	0.023	0.283443	0.112425	491	0	0
10013	HDAC6	0	0.0290356	0.152819	0.014	0.283307	0.112371	492	0	0
5885	RAD21	0	0.0320813	0.168849	0.021	0.283292	0.112365	493	0	0
10055	SAE1	0	0.032056	0.168716	0.021	0.283068	0.112277	494	0	0
9203	ZMYM3	0	0.0457294	0.240681	0.067	0.282542	0.112068	495	0	0
4893	NRAS	0	0.033507	0.176353	0.025	0.282528	0.112062	496	0	0
3755	KCNG1	0	0.0355094	0.186892	0.031	0.281952	0.111834	497	0	0
3070	HELLS	0	0.0330264	0.173823	0.024	0.281557	0.111677	498	0	0
10919	EHMT2	0	0.0306209	0.161163	0.018	0.281185	0.11153	499	0	0
90134	KCNH7	0	0.0356848	0.187815	0.032	0.280755	0.111359	500	0	0
5600	MAPK11	0	0.0336543	0.177128	0.026	0.280753	0.111358	501	0	0
3741	KCNA5	0	0.0343498	0.180789	0.028	0.280737	0.111352	502	0	0
8986	RPS6KA4	0	0.0296469	0.156036	0.016	0.280222	0.111148	503	0	0
5266	PI3	0	0.0312823	0.164644	0.02	0.279724	0.11095	504	0	0
8535	CBX4	0	0.0291391	0.153364	0.015	0.279721	0.110949	505	0	0
1051	CEBPB	0	0.027565	0.145079	0.012	0.278671	0.110532	506	0	0
3747	KCNC2	0	0.0343732	0.180912	0.029	0.27817	0.110334	507	0	0
9355	LHX2	0	0.0310375	0.163355	0.02	0.277536	0.110082	508	0	0
84444	DOT1L	0	0.0288678	0.151936	0.015	0.277117	0.109916	509	0	0
1687	DFNA5	0	0.0351583	0.185044	0.032	0.276612	0.109716	510	0	0
4771	NF2	0	0.0369453	0.194449	0.038	0.27616	0.109536	511	0	0
25777	SUN2	0	0.0312355	0.164397	0.021	0.275822	0.109403	512	0	0
6604	SMARCD3	0	0.0316156	0.166398	0.022	0.275817	0.109401	513	0	0
4089	SMAD4	0	0.0343962	0.181032	0.03	0.27569	0.10935	514	0	0
10388	SYCP2	0	0.0311585	0.163992	0.021	0.275143	0.109133	515	0	0
5591	PRKDC	0	0.0322507	0.169741	0.024	0.274944	0.109054	516	0	0
2308	FOXO1	0	0.0314728	0.165647	0.022	0.274572	0.108907	517	0	0
9118	INA	0	0.0389369	0.204931	0.046	0.274042	0.108697	518	0	0
131096	KCNH8	0	0.0356848	0.187815	0.035	0.273445	0.10846	519	0	0
6199	RPS6KB2	0	0.0309626	0.162961	0.021	0.273413	0.108447	520	0	0
9132	KCNQ4	0	0.0355666	0.187193	0.035	0.27254	0.108101	521	0	0
9612	NCOR2	0	0.0319552	0.168185	0.024	0.272424	0.108055	522	0	0
54386	TERF2IP	0	0.0304486	0.160256	0.02	0.27227	0.107993	523	0	0
3752	KCND3	0	0.0386191	0.203259	0.046	0.271806	0.107809	524	0	0
4613	MYCN	0	0.032218	0.169568	0.025	0.271658	0.107751	525	0	0
8514	KCNAB2	0	0.0342042	0.180022	0.031	0.271588	0.107723	526	0	0
2810	SFN	0	0.0295566	0.155561	0.018	0.271411	0.107653	527	0	0
26251	KCNG2	0	0.0340971	0.179459	0.031	0.270738	0.107386	528	0	0
2790	GNG10	0	0.0306416	0.161272	0.021	0.270579	0.107323	529	0	0
4664	NAB1	0	0.0313734	0.165123	0.023	0.270516	0.107298	530	0	0
57634	EP400	0	0.0306197	0.161156	0.021	0.270385	0.107246	531	0	0
22881	ANKRD6	0	0.029785	0.156763	0.019	0.269828	0.107025	532	0	0
26059	ERC2	0	0.0350821	0.184642	0.035	0.268827	0.106628	533	0	0
26013	L3MBTL1	0	0.0324819	0.170957	0.027	0.26817	0.106367	534	0	0
7529	YWHAB	0	0.0310524	0.163433	0.023	0.267749	0.1062	535	0	0
1386	ATF2	0	0.02942	0.154842	0.019	0.266522	0.105714	536	0	0
2902	GRIN1	0	0.0297609	0.156636	0.02	0.26612	0.105554	537	0	1
1808	DPYSL2	0	0.0308292	0.162259	0.023	0.265824	0.105437	538	0	0
9126	SMC3	0	0.0321658	0.169294	0.027	0.26556	0.105332	539	0	0
8777	MPDZ	0	0.0360508	0.189741	0.04	0.265246	0.105208	540	0	0
267012	DAOA	0	0.0267102	0.14058	0.013	0.265142	0.105166	541	0	0
4904	YBX1	0	0.0303642	0.159812	0.022	0.2649	0.10507	542	0	0
7054	TH	0	0.0291755	0.153555	0.019	0.264307	0.104835	543	0	0
3738	KCNA3	0	0.0355788	0.187257	0.039	0.263833	0.104647	544	0	0
5962	RDX	0	0.0244621	0.128748	0.009	0.263387	0.10447	545	0	0
805	CALM2	0	0.0324047	0.170551	0.03	0.259729	0.103019	546	0	0
10856	RUVBL2	0	0.0323635	0.170334	0.03	0.259398	0.102888	547	0	0
51126	NAA20	0	0.0475233	0.250123	0.092	0.25918	0.102802	548	0	0
3790	KCNS3	0	0.0343732	0.180912	0.037	0.259029	0.102742	549	0	0
23214	XPO6	0	0.0357106	0.187951	0.042	0.258761	0.102635	550	0	0
3480	IGF1R	0	0.0285337	0.150177	0.019	0.258492	0.102529	551	0	0
4868	NPHS1	0	0.0287652	0.151396	0.02	0.257217	0.102023	552	0	0
8798	DYRK4	0	0.0345863	0.182033	0.039	0.256473	0.101728	553	0	0
54331	GNG2	0	0.0331675	0.174566	0.034	0.256353	0.10168	554	0	0
6712	SPTBN2	0	0.0328762	0.173032	0.033	0.256345	0.101677	555	0	0
8242	KDM5C	0	0.0328534	0.172913	0.033	0.256168	0.101607	556	0	0
1128	CHRM1	0	0.0270337	0.142283	0.016	0.255523	0.101351	557	0	0
7533	YWHAH	0	0.0306051	0.16108	0.026	0.255315	0.101269	558	0	0
10458	BAIAP2	0	0.0289011	0.152111	0.021	0.255209	0.101226	559	0	1
23522	KAT6B	0	0.0302457	0.159188	0.025	0.255029	0.101155	560	0	0
79109	MAPKAP1	0	0.028516	0.150084	0.02	0.254988	0.101139	561	0	0
4665	NAB2	0	0.0326382	0.17178	0.033	0.254489	0.100941	562	0	0
8444	DYRK3	0	0.0337696	0.177735	0.037	0.25448	0.100937	563	0	0
5126	PCSK2	0	0.0337484	0.177623	0.037	0.25432	0.100874	564	0	0
5664	PSEN2	0	0.0298022	0.156853	0.024	0.254069	0.100774	565	0	0
55274	PHF10	0	0.0310421	0.16338	0.028	0.253703	0.100629	566	0	0
3015	H2AFZ	0	0.0370502	0.195001	0.05	0.253703	0.100629	567	0	0
57491	AHRR	0	0.0313466	0.164982	0.029	0.253677	0.100619	568	0	0
9980	DOPEY2	0	0.0276166	0.145351	0.018	0.253597	0.100587	569	0	0
23043	TNIK	0	0.0276135	0.145334	0.018	0.253569	0.100576	570	0	0
5526	PPP2R5B	0	0.0352375	0.185461	0.043	0.253438	0.100524	571	0	0
401551	WDR38	0	0.0259229	0.136436	0.014	0.252936	0.100325	572	0	0
8607	RUVBL1	0	0.0312331	0.164385	0.029	0.252758	0.100254	573	0	0
8200	GDF5	0	0.0323875	0.170461	0.033	0.252535	0.100166	574	0	0
90019	SYT8	0	0.0267137	0.140598	0.016	0.252498	0.100151	575	0	0
23269	MGA	0	0.0273983	0.144202	0.018	0.251593	0.0997921	576	0	0
84181	CHD6	0	0.0269398	0.141788	0.017	0.250902	0.099518	577	0	0
57498	KIDINS220	0	0.0243237	0.128019	0.011	0.25074	0.0994538	578	0	0
5062	PAK2	0	0.0272918	0.143641	0.018	0.250615	0.0994042	579	0	0
80218	NAA50	0	0.0423201	0.222737	0.075	0.250566	0.0993847	580	0	0
79751	SLC25A22	0	0.0287002	0.151054	0.022	0.250383	0.0993124	581	0	0
6865	TACR2	0	0.0264535	0.139229	0.016	0.250038	0.0991755	582	0	0
6446	SGK1	0	0.0272041	0.14318	0.018	0.249809	0.0990848	583	0	0
2959	GTF2B	0	0.0275449	0.144973	0.019	0.249534	0.0989757	584	0	0
26108	PYGO1	0	0.0282383	0.148623	0.021	0.249357	0.0989052	585	0	0
51412	ACTL6B	0	0.0292038	0.153704	0.024	0.248968	0.0987511	586	0	0
83933	HDAC10	0	0.0288554	0.15187	0.023	0.248805	0.0986864	587	0	0
84303	CHCHD6	0	0.0307163	0.161665	0.029	0.248576	0.0985956	588	0	0
3960	LGALS4	0	0.0306802	0.161475	0.029	0.248284	0.0984797	589	0	0
3084	NRG1	0	0.0300422	0.158117	0.027	0.248028	0.0983781	590	0	1
26146	TRAF3IP1	0	0.0318051	0.167395	0.033	0.247994	0.0983646	591	0	0
4221	MEN1	0	0.0253212	0.13327	0.014	0.247065	0.0979961	592	0	0
7520	XRCC5	0	0.0299109	0.157426	0.027	0.246944	0.0979481	593	0	0
5142	PDE4B	0	0.0310838	0.163599	0.031	0.246812	0.0978959	594	0	1
51256	TBC1D7	0	0.0306736	0.16144	0.03	0.245853	0.0975157	595	0	0
51133	KCTD3	0	0.0338796	0.178314	0.042	0.245494	0.0973729	596	0	0
1605	DAG1	0	0.0362754	0.190923	0.052	0.245145	0.0972345	597	0	0
26045	LRRTM2	0	0.0313559	0.165031	0.033	0.244491	0.0969752	598	0	0
5747	PTK2	0	0.0326808	0.172004	0.038	0.244284	0.096893	599	0	0
57216	VANGL2	0	0.0321147	0.169025	0.036	0.244021	0.0967888	600	0	0
1013	CDH15	0	0.0282411	0.148638	0.023	0.243509	0.0965857	601	0	0
80184	CEP290	0	0.0325701	0.171421	0.038	0.243455	0.0965645	602	0	0
3753	KCNE1	0	0.0316017	0.166325	0.035	0.242158	0.0960497	603	0	0
1870	E2F2	0	0.0259635	0.13665	0.017	0.241809	0.0959115	604	0	0
2571	GAD1	0	0.0328039	0.172652	0.04	0.241358	0.0957324	605	0	1
9181	ARHGEF2	0	0.0275818	0.145167	0.022	0.240626	0.0954424	606	0	0
2623	GATA1	0	0.0288272	0.151722	0.026	0.240483	0.0953856	607	0	0
5925	RB1	0	0.0313681	0.165095	0.035	0.240367	0.0953396	608	0	0
1855	DVL1	0	0.0316223	0.166433	0.037	0.238299	0.0945192	609	0	0
9969	MED13	0	0.0272443	0.143391	0.022	0.237682	0.0942745	610	0	0
8292	COLQ	0	0.0278079	0.146357	0.024	0.237068	0.094031	611	0	0
11030	RBPMS	0	0.0318604	0.167686	0.039	0.236259	0.0937101	612	0	0
6507	SLC1A3	0	0.0290778	0.153041	0.029	0.235316	0.0933361	613	0	0
55615	PRR5	0	0.0281969	0.148405	0.026	0.235226	0.0933003	614	0	0
10524	KAT5	0	0.0306465	0.161298	0.035	0.234838	0.0931466	615	0	0
1857	DVL3	0	0.0306444	0.161287	0.035	0.234822	0.0931402	616	0	0
23030	KDM4B	0	0.0287238	0.151178	0.028	0.234755	0.0931136	617	0	0
86	ACTL6A	0	0.0287125	0.151118	0.028	0.234663	0.093077	618	0	0
3425	IDUA	0	0.0344515	0.181324	0.051	0.234348	0.0929522	619	0	0
64223	MLST8	0	0.0271284	0.142781	0.023	0.233915	0.0927802	620	0	0
8338	HIST2H2AC	0	0.0285999	0.150526	0.028	0.233743	0.092712	621	0	0
10500	SEMA6C	0	0.0267658	0.140872	0.022	0.233507	0.0926186	622	0	0
5829	PXN	0	0.0290828	0.153067	0.03	0.233103	0.0924582	623	0	0
7536	SF1	0	0.029594	0.155758	0.032	0.232834	0.0923517	624	0	0
1876	E2F6	0	0.0278358	0.146504	0.026	0.232213	0.0921052	625	0	0
1633	DCK	0	0.0286837	0.150967	0.029	0.232127	0.0920711	626	0	0
84988	PPP1R16A	0	0.022935	0.12071	0.012	0.231863	0.0919663	627	0	0
1105	CHD1	0	0.0214623	0.11296	0.009	0.231088	0.0916591	628	0	0
5593	PRKG2	0	0.0290819	0.153063	0.031	0.230916	0.0915909	629	0	0
8545	CGGBP1	0	0.02443	0.128579	0.016	0.230912	0.0915893	630	0	0
10642	IGF2BP1	0	0.0254712	0.134059	0.019	0.230749	0.0915246	631	0	0
10391	CORO2B	0	0.0276372	0.145459	0.026	0.230556	0.0914481	632	0	0
10474	TADA3	0	0.0297886	0.156782	0.034	0.230238	0.0913219	633	0	0
92140	MTDH	0	0.0329234	0.173281	0.047	0.2301	0.0912674	634	0	0
2775	GNAO1	0	0.0256996	0.135261	0.02	0.229805	0.09115	635	0	0
79600	TCTN1	0	0.0383998	0.202104	0.073	0.229727	0.0911194	637	0	0
79867	TCTN2	0	0.0383998	0.202104	0.073	0.229727	0.0911194	637	0	0
200728	TMEM17	0	0.0383998	0.202104	0.073	0.229727	0.0911194	637	0	0
5524	PTPA	0	0.0269329	0.141752	0.024	0.229609	0.0910724	639	0	0
22934	RPIA	0	0.0266284	0.14015	0.023	0.229603	0.0910702	640	0	0
84366	PRAC1	0	0.0286426	0.15075	0.03	0.229574	0.0910587	641	0	0
1399	CRKL	0	0.0280686	0.147729	0.028	0.2294	0.0909897	642	0	0
64798	DEPTOR	0	0.0252836	0.133072	0.019	0.229049	0.0908503	643	0	0
4487	MSX1	0	0.027726	0.145926	0.027	0.228905	0.0907933	644	0	0
4001	LMNB1	0	0.0295601	0.155579	0.034	0.228472	0.0906213	645	0	0
196528	ARID2	0	0.0254406	0.133898	0.02	0.227489	0.0902314	646	0	0
23209	MLC1	0	0.0266712	0.140375	0.024	0.227378	0.0901874	647	0	0
857	CAV1	0	0.0310791	0.163574	0.041	0.226912	0.0900029	648	0	0
390245	KDM4E	0	0.0282806	0.148845	0.03	0.226673	0.0899081	649	0	0
57153	SLC44A2	0	0.0328707	0.173004	0.049	0.226601	0.0898794	650	0	0
2299	FOXI1	0	0.0354333	0.186491	0.061	0.226525	0.0898492	651	0	0
208	AKT2	0	0.0295329	0.155436	0.035	0.226305	0.0897618	652	0	0
9001	HAP1	0	0.0238771	0.125669	0.016	0.225686	0.0895165	653	0	0
192670	AGO4	0	0.0294439	0.154968	0.035	0.225623	0.0894914	654	0	0
675	BRCA2	0	0.0269597	0.141893	0.026	0.224905	0.0892066	655	0	1
1785	DNM2	0	0.0277792	0.146206	0.029	0.224807	0.0891678	656	0	0
5176	SERPINF1	0	0.0251253	0.132238	0.02	0.224669	0.0891129	657	0	0
81887	LAS1L	0	0.0271299	0.142789	0.027	0.223984	0.0888412	658	0	0
284058	KANSL1	0	0.0272906	0.143635	0.028	0.223042	0.0884676	659	0	0
54541	DDIT4	0	0.0239309	0.125952	0.017	0.222879	0.088403	660	0	0
2637	GBX2	0	0.025426	0.133821	0.022	0.221818	0.0879824	661	0	0
79718	TBL1XR1	0	0.0283108	0.149004	0.033	0.220748	0.0875576	662	0	1
22992	KDM2A	0	0.0302229	0.159068	0.041	0.220662	0.0875236	663	0	0
1912	PHC2	0	0.0287503	0.151317	0.035	0.220308	0.0873831	664	0	0
27043	PELP1	0	0.0245901	0.129421	0.02	0.219883	0.0872147	665	0	0
27091	CACNG5	0	0.0265584	0.139781	0.027	0.219266	0.0869699	666	0	0
57167	SALL4	0	0.0250395	0.131787	0.022	0.218447	0.0866452	667	0	0
23466	CBX6	0	0.0253236	0.133282	0.023	0.218353	0.0866077	668	0	0
27077	B9D1	0	0.0368091	0.193732	0.075	0.217937	0.0864427	669	0	0
5174	PDZK1	0	0.0320336	0.168598	0.051	0.217901	0.0864285	670	0	0
22976	PAXIP1	0	0.0249685	0.131413	0.022	0.217827	0.0863994	671	0	0
25913	POT1	0	0.0311502	0.163949	0.047	0.217708	0.0863519	672	0	0
6863	TAC1	0	0.0262688	0.138257	0.027	0.216875	0.0860214	673	0	0
5592	PRKG1	0	0.0288935	0.152071	0.038	0.215974	0.0856641	674	0	0
50511	SYCP3	0	0.0308788	0.16252	0.047	0.21581	0.0855993	675	0	0
4790	NFKB1	0	0.0309855	0.163082	0.048	0.215065	0.0853039	676	0	0
9465	AKAP7	0	0.0272962	0.143664	0.032	0.214756	0.0851812	677	0	0
7534	YWHAZ	0	0.0297347	0.156498	0.043	0.21386	0.0848256	678	0	0
6879	TAF7	0	0.0265386	0.139677	0.03	0.212711	0.0843698	679	0	0
10994	ILVBL	0	0.0279885	0.147308	0.036	0.212668	0.0843531	680	0	0
84634	KISS1R	0	0.0237674	0.125091	0.02	0.212527	0.0842968	681	0	0
2931	GSK3A	0	0.0251989	0.132626	0.025	0.212474	0.0842761	682	0	0
3667	IRS1	0	0.0267128	0.140594	0.031	0.212105	0.0841296	683	0	0
4088	SMAD3	0	0.0327497	0.172367	0.059	0.211864	0.0840342	684	0	0
6237	RRAS	0	0.029212	0.153747	0.042	0.211672	0.0839578	685	0	0
3048	HBG2	0	0.0287434	0.151281	0.04	0.211482	0.0838824	686	0	0
58	ACTA1	0	0.0296018	0.155799	0.044	0.211348	0.0838295	687	0	0
5538	PPT1	0	0.0358747	0.188814	0.076	0.211319	0.0838177	688	0	0
80254	CEP63	0	0.0258453	0.136028	0.028	0.21123	0.0837824	689	0	0
10090	UST	0	0.0324434	0.170755	0.058	0.211151	0.0837511	690	0	0
8239	USP9X	0	0.0252762	0.133033	0.026	0.210861	0.0836361	691	0	0
8878	SQSTM1	0	0.0261736	0.137756	0.03	0.209786	0.0832096	692	0	0
27343	POLL	0	0.0300086	0.15794	0.047	0.209729	0.0831871	693	0	0
23533	PIK3R5	0	0.0261127	0.137436	0.03	0.209298	0.0830161	694	0	0
7257	TSNAX	0	0.0277683	0.146149	0.037	0.209256	0.0829996	695	0	0
54881	TEX10	0	0.0236965	0.124718	0.021	0.20925	0.0829972	696	0	0
7484	WNT9B	0	0.0261012	0.137375	0.03	0.209205	0.0829794	697	0	0
128674	PROKR2	0	0.023655	0.1245	0.021	0.208883	0.0828518	698	0	0
3110	MNX1	0	0.0267749	0.140921	0.033	0.208772	0.0828076	699	0	0
29888	STRN4	0	0.026286	0.138348	0.031	0.208717	0.0827856	700	0	0
23301	EHBP1	0	0.0278318	0.146483	0.038	0.208038	0.0825165	701	0	0
2769	GNA15	0	0.0229424	0.120749	0.019	0.207839	0.0824377	702	0	0
886	CCKAR	0	0.023189	0.122047	0.02	0.207355	0.0822454	703	0	0
6830	SUPT6H	0	0.02347	0.123526	0.021	0.20725	0.0822039	704	0	0
55617	TASP1	0	0.0248351	0.130711	0.026	0.207181	0.0821765	705	0	0
55133	SRBD1	0	0.0260904	0.137318	0.031	0.207163	0.0821693	706	0	0
27327	TNRC6A	0	0.024278	0.127779	0.024	0.206975	0.0820947	707	0	0
4209	MEF2D	0	0.0236683	0.12457	0.022	0.206485	0.0819004	708	0	0
6801	STRN	0	0.026208	0.137937	0.032	0.206195	0.0817856	709	0	0
51230	PHF20	0	0.0264317	0.139114	0.033	0.206096	0.081746	710	0	0
773	CACNA1A	0	0.0244323	0.128591	0.025	0.20601	0.0817123	711	0	0
6777	STAT5B	0	0.0266176	0.140093	0.034	0.205729	0.0816006	712	0	0
6334	SCN8A	0	0.029347	0.154458	0.047	0.205105	0.0813533	713	0	0
361	AQP4	0	0.0245354	0.129134	0.026	0.20468	0.0811847	714	0	0
80315	CPEB4	0	0.0271097	0.142683	0.037	0.204293	0.0810311	715	0	0
55917	CTTNBP2NL	0	0.0254795	0.134103	0.03	0.204222	0.081003	716	0	0
162466	PHOSPHO1	0	0.0313197	0.16484	0.058	0.203837	0.0808502	717	0	0
5330	PLCB2	0	0.0274653	0.144554	0.039	0.203668	0.0807831	718	0	0
55800	SCN3B	0	0.0289336	0.152282	0.046	0.203638	0.0807713	719	0	0
10445	MCRS1	0	0.0278574	0.146618	0.041	0.203391	0.0806733	720	0	0
22803	XRN2	0	0.0313991	0.165259	0.059	0.203127	0.0805687	721	0	0
1979	EIF4EBP2	0	0.0214842	0.113075	0.016	0.203068	0.0805453	722	0	1
6776	STAT5A	0	0.0281099	0.147947	0.043	0.202174	0.0801905	723	0	0
6878	TAF6	0	0.0282841	0.148863	0.044	0.20194	0.0800979	724	0	0
8503	PIK3R3	0	0.0258384	0.135992	0.033	0.20147	0.0799112	725	0	0
9638	FEZ1	0	0.0238761	0.125664	0.025	0.201321	0.0798522	726	0	0
5144	PDE4D	0	0.0240926	0.126803	0.026	0.200987	0.0797196	727	0	0
57554	LRRC7	0	0.0250403	0.131791	0.03	0.200702	0.0796067	728	0	0
57690	TNRC6C	0	0.0232749	0.1225	0.023	0.200688	0.0796011	729	0	0
887	CCKBR	0	0.0230003	0.121054	0.022	0.200657	0.0795889	730	0	0
8660	IRS2	0	0.0220992	0.116312	0.019	0.200201	0.079408	731	0	0
57659	ZBTB4	0	0.0208165	0.10956	0.015	0.199828	0.0792601	732	0	0
55054	ATG16L1	0	0.0279435	0.147071	0.044	0.199509	0.0791335	733	0	0
1871	E2F3	0	0.0268698	0.14142	0.039	0.199251	0.0790314	734	0	0
219970	GLYATL2	0	0.0267921	0.141011	0.039	0.198675	0.0788028	735	0	0
9039	UBA3	0	0.0261427	0.137593	0.036	0.198643	0.0787899	736	0	0
54903	MKS1	0	0.0356342	0.187548	0.088	0.197961	0.0785194	737	0	0
406	ARNTL	0	0.026026	0.136979	0.036	0.197756	0.0784384	738	0	0
1800	DPEP1	0	0.0240857	0.126767	0.028	0.196849	0.0780785	739	0	0
30000	TNPO2	0	0.0247418	0.13022	0.031	0.196455	0.0779221	740	0	0
123169	LEO1	0	0.0244992	0.128943	0.03	0.196365	0.0778863	741	0	0
6880	TAF9	0	0.026173	0.137753	0.038	0.195638	0.0775983	742	0	0
801	CALM1	0	0.0289139	0.152178	0.052	0.195397	0.0775024	743	0	0
26061	HACL1	0	0.0300968	0.158404	0.059	0.194702	0.0772271	744	0	0
6300	MAPK12	0	0.0272232	0.14328	0.044	0.194366	0.0770936	745	0	0
7404	UTY	0	0.0297953	0.156817	0.058	0.193916	0.0769151	746	0	0
6464	SHC1	0	0.0270944	0.142602	0.044	0.193447	0.0767289	747	0	0
79571	GCC1	0	0.0236525	0.124487	0.028	0.193308	0.0766741	748	0	0
79885	HDAC11	0	0.0260109	0.136899	0.039	0.192882	0.0765052	749	0	0
55182	RNF220	0	0.0197462	0.103927	0.014	0.192668	0.0764201	750	0	0
2889	RAPGEF1	0	0.020595	0.108395	0.017	0.19181	0.0760798	751	0	0
54463	FAM134B	0	0.0254079	0.133726	0.037	0.191469	0.0759444	752	0	0
23081	KDM4C	0	0.0259942	0.136812	0.04	0.191254	0.0758595	753	0	0
402569	KPNA7	0	0.0271639	0.142968	0.046	0.191183	0.075831	754	0	0
10643	IGF2BP3	0	0.0215567	0.113457	0.021	0.190355	0.0755028	755	0	0
7481	WNT11	0	0.023969	0.126153	0.031	0.190319	0.0754883	756	0	0
8473	OGT	0	0.0273894	0.144155	0.048	0.190105	0.0754036	757	0	0
8408	ULK1	0	0.0297106	0.156371	0.061	0.18994	0.075338	758	0	0
51147	ING4	0	0.0245032	0.128964	0.034	0.189386	0.0751185	759	0	0
1856	DVL2	0	0.0290849	0.153078	0.058	0.189292	0.0750811	760	0	0
5122	PCSK1	0	0.0274499	0.144473	0.049	0.189232	0.0750571	761	0	0
5913	RAPSN	0	0.0258915	0.136271	0.041	0.189037	0.07498	762	0	0
25842	ASF1A	0	0.0254591	0.133995	0.039	0.188791	0.0748822	763	0	0
4005	LMO2	0	0.0256504	0.135002	0.04	0.188725	0.0748562	764	0	0
2957	GTF2A1	0	0.0215843	0.113601	0.022	0.188303	0.0746888	765	0	0
132864	CPEB2	0	0.0271097	0.142683	0.048	0.188164	0.0746337	766	0	0
54554	WDR5B	0	0.0219961	0.115769	0.024	0.187522	0.0743788	767	0	0
23411	SIRT1	0	0.0285499	0.150263	0.057	0.186945	0.0741503	768	0	0
353	APRT	0	0.0255697	0.134577	0.041	0.186688	0.0740481	769	0	0
374897	SBSN	0	0.0247536	0.130282	0.037	0.186538	0.0739886	770	0	0
2309	FOXO3	0	0.0259321	0.136485	0.043	0.186511	0.0739779	771	0	0
898	CCNE1	0	0.0241038	0.126862	0.034	0.186299	0.073894	772	0	0
161176	SYNE3	0	0.0268399	0.141263	0.048	0.186291	0.0738909	773	0	0
4478	MSN	0	0.0234218	0.123273	0.031	0.185974	0.073765	774	0	1
2564	GABRE	0	0.0220398	0.115999	0.025	0.185837	0.0737108	775	0	0
10694	CCT8	0	0.0229077	0.120567	0.029	0.185384	0.0735308	776	0	0
8500	PPFIA1	0	0.0281077	0.147935	0.056	0.185187	0.0734529	777	0	0
5361	PLXNA1	0	0.0279248	0.146973	0.055	0.185132	0.0734311	778	0	0
387	RHOA	0	0.0367677	0.193514	0.111	0.184744	0.073277	779	0	0
7158	TP53BP1	0	0.0252987	0.133151	0.041	0.18471	0.0732635	780	0	0
472	ATM	0	0.0290043	0.152654	0.062	0.184347	0.0731196	781	0	0
91147	TMEM67	0	0.0336402	0.177054	0.091	0.184306	0.0731032	782	0	0
2745	GLRX	0	0.025196	0.132611	0.041	0.18396	0.072966	783	0	0
2572	GAD2	0	0.0281649	0.148236	0.058	0.183305	0.0727062	784	0	0
5581	PRKCE	0	0.0244911	0.1289	0.038	0.183066	0.0726117	785	0	0
494115	RBMXL1	0	0.0244904	0.128897	0.038	0.183061	0.0726097	786	0	0
103910	MYL12B	0	0.0268975	0.141566	0.051	0.182964	0.072571	787	0	0
2636	GBX1	0	0.0257634	0.135597	0.045	0.18262	0.0724347	788	0	0
122622	ADSSL1	0	0.0255529	0.134489	0.044	0.18244	0.0723634	789	0	0
9493	KIF23	0	0.0239709	0.126163	0.036	0.182141	0.0722446	790	0	0
7442	TRPV1	0	0.0264117	0.139009	0.049	0.182074	0.0722182	791	0	0
2568	GABRP	0	0.0220398	0.115999	0.027	0.18196	0.072173	792	0	0
159	ADSS	0	0.0254403	0.133897	0.044	0.181637	0.0720447	793	0	0
5816	PVALB	0	0.0238962	0.125769	0.036	0.181573	0.0720193	794	0	1
321	APBA2	0	0.0289153	0.152186	0.065	0.180658	0.0716564	795	0	1
5316	PKNOX1	0	0.0249269	0.131194	0.042	0.180622	0.071642	796	0	0
324	APC	0	0.0222418	0.117062	0.029	0.179995	0.0713934	797	0	1
7026	NR2F2	0	0.0244465	0.128666	0.04	0.179867	0.0713429	798	0	0
5571	PRKAG1	0	0.0258213	0.135902	0.048	0.179222	0.0710867	799	0	0
7007	TECTA	0	0.0245376	0.129145	0.041	0.179152	0.0710591	800	0	0
8323	FZD6	0	0.0248637	0.130862	0.043	0.178826	0.07093	801	0	0
3688	ITGB1	0	0.0318776	0.167777	0.086	0.178767	0.0709063	802	0	0
8019	BRD3	0	0.0191218	0.100641	0.017	0.178089	0.0706376	803	0	0
57464	STRIP2	0	0.0247529	0.130279	0.043	0.17803	0.070614	804	0	0
6336	SCN10A	0	0.0269936	0.142072	0.056	0.177847	0.0705415	805	0	0
83650	SLC35G5	0	0.0243298	0.128052	0.041	0.177635	0.0704575	806	0	0
125476	INO80C	0	0.026327	0.138563	0.053	0.176768	0.0701136	807	0	0
493861	EID3	0	0.0322609	0.169794	0.091	0.176749	0.0701058	808	0	0
23363	OBSL1	0	0.0211686	0.111413	0.026	0.176593	0.0700442	809	0	0
5002	SLC22A18	0	0.0257249	0.135394	0.05	0.176152	0.0698692	810	0	0
6505	SLC1A1	0	0.0286077	0.150567	0.068	0.175785	0.0697238	811	0	1
2960	GTF2E1	0	0.0216961	0.11419	0.029	0.175579	0.0696417	812	0	0
7137	TNNI3	0	0.0252442	0.132864	0.048	0.175216	0.0694978	813	0	0
8312	AXIN1	0	0.0255322	0.13438	0.05	0.174833	0.0693459	814	0	0
23008	KLHDC10	0	0.0226198	0.119052	0.034	0.17483	0.0693447	815	0	0
1080	CFTR	0	0.0263562	0.138717	0.055	0.174733	0.0693064	816	0	0
84289	ING5	0	0.0261794	0.137786	0.054	0.174659	0.0692769	817	0	0
4741	NEFM	0	0.0248123	0.130591	0.046	0.174632	0.0692662	818	0	0
6262	RYR2	0	0.0260756	0.13724	0.054	0.173966	0.0690022	819	0	0
55723	ASF1B	0	0.0251938	0.132599	0.049	0.173679	0.0688881	820	0	0
5125	PCSK5	0	0.0312445	0.164445	0.088	0.173574	0.0688467	821	0	0
10298	PAK4	0	0.023952	0.126063	0.042	0.173557	0.06884	822	0	0
1119	CHKA	0	0.0216277	0.11383	0.03	0.173349	0.0687575	823	0	0
908	CCT6A	0	0.0231597	0.121893	0.038	0.173115	0.0686645	824	0	0
643836	ZFP62	0	0.0236802	0.124632	0.041	0.172892	0.0685762	825	0	0
90780	PYGO2	0	0.0217666	0.114561	0.031	0.172831	0.068552	826	0	0
23396	PIP5K1C	0	0.0236544	0.124497	0.041	0.172704	0.0685016	827	0	0
2852	GPER1	0	0.0230874	0.121513	0.038	0.172575	0.0684502	828	0	0
1103	CHAT	0	0.0300253	0.158028	0.081	0.17249	0.0684167	829	0	0
1453	CSNK1D	0	0.0248114	0.130586	0.048	0.172212	0.0683063	830	0	0
6874	TAF4	0	0.0249468	0.131299	0.049	0.171976	0.0682128	831	0	0
7862	BRPF1	0	0.0264181	0.139043	0.058	0.171936	0.068197	832	0	0
388	RHOB	0	0.0279586	0.147151	0.069	0.170864	0.0677718	833	0	0
5468	PPARG	0	0.0292924	0.15417	0.078	0.170806	0.0677488	834	0	0
5880	RAC2	0	0.0281632	0.148228	0.071	0.170275	0.0675382	835	0	0
146845	CFAP52	0	0.0174281	0.0917269	0.014	0.17005	0.0674489	836	0	0
3357	HTR2B	0	0.0213978	0.11262	0.031	0.169903	0.0673904	837	0	0
51776	MAP3K20	0	0.0252781	0.133043	0.053	0.169726	0.0673203	838	0	0
5598	MAPK7	0	0.0217236	0.114335	0.033	0.169386	0.0671853	839	0	0
3694	ITGB6	0	0.0243555	0.128187	0.048	0.169047	0.0670511	840	0	0
2678	GGT1	0	0.0281153	0.147976	0.073	0.1682	0.0667152	841	0	0
613	BCR	0	0.0231804	0.122002	0.042	0.167967	0.0666226	842	0	0
7067	THRA	0	0.0215415	0.113376	0.033	0.167965	0.0666221	843	0	0
3709	ITPR2	0	0.0234696	0.123524	0.044	0.167566	0.0664638	844	0	0
2565	GABRG1	0	0.0220398	0.115999	0.036	0.167468	0.0664246	845	0	0
4131	MAP1B	0	0.0258545	0.136076	0.059	0.167258	0.0663413	846	0	0
57556	SEMA6A	0	0.0240967	0.126825	0.048	0.167251	0.0663388	847	0	0
3984	LIMK1	0	0.0214019	0.112641	0.033	0.166877	0.0661902	848	0	0
163688	CALML6	0	0.0235362	0.123875	0.045	0.166833	0.0661727	849	0	0
840	CASP7	0	0.0219116	0.115324	0.036	0.166494	0.0660382	850	0	0
1107	CHD3	0	0.0226155	0.119029	0.04	0.166395	0.0659993	851	0	0
7976	FZD3	0	0.0265731	0.139859	0.065	0.166024	0.0658521	852	0	0
2113	ETS1	0	0.022354	0.117653	0.039	0.165765	0.0657493	853	0	0
23113	CUL9	0	0.0189843	0.0999173	0.022	0.165621	0.065692	854	0	0
55243	KIRREL	0	0.0236962	0.124717	0.047	0.165612	0.0656884	855	0	0
57576	KIF17	0	0.0266478	0.140252	0.066	0.165561	0.0656684	856	0	0
51701	NLK	0	0.0248129	0.130594	0.054	0.165542	0.0656607	857	0	0
8089	YEATS4	0	0.0234921	0.123643	0.046	0.16534	0.0655808	858	0	0
468	ATF4	0	0.0267494	0.140786	0.068	0.164367	0.0651947	859	0	0
5359	PLSCR1	0	0.0230093	0.121101	0.044	0.16428	0.0651601	860	0	0
9855	FARP2	0	0.0191594	0.100839	0.024	0.163337	0.0647864	861	0	0
57649	PHF12	0	0.0216186	0.113782	0.037	0.162913	0.0646182	862	0	0
4915	NTRK2	0	0.0201177	0.105882	0.029	0.162805	0.0645753	863	0	0
170261	ZCCHC12	0	0.0206559	0.108715	0.032	0.162513	0.0644593	864	0	0
5928	RBBP4	0	0.0270081	0.142148	0.072	0.162428	0.0644256	865	0	0
10644	IGF2BP2	0	0.0241293	0.126996	0.053	0.162012	0.0642607	866	0	0
7291	TWIST1	0	0.019395	0.102079	0.026	0.161798	0.0641757	867	0	0
81631	MAP1LC3B	0	0.0264553	0.139239	0.069	0.161677	0.0641278	868	0	0
2885	GRB2	0	0.0320164	0.168508	0.11	0.161533	0.0640705	869	0	0
51533	PHF7	0	0.019149	0.100784	0.025	0.161462	0.0640427	870	0	0
9630	GNA14	0	0.0219347	0.115446	0.04	0.161386	0.0640125	871	0	0
1789	DNMT3B	0	0.0235213	0.123796	0.05	0.161063	0.0638842	872	0	0
9547	CXCL14	0	0.0238158	0.125346	0.052	0.160944	0.0638371	873	0	0
2201	FBN2	0	0.0258882	0.136254	0.066	0.160841	0.0637964	874	0	0
51806	CALML5	0	0.0234504	0.123423	0.05	0.160578	0.0636917	875	0	0
9140	ATG12	0	0.0268168	0.141141	0.073	0.160432	0.0636338	876	0	0
2971	GTF3A	0	0.0205467	0.108141	0.033	0.160209	0.0635455	877	0	0
1025	CDK9	0	0.0267321	0.140695	0.073	0.159925	0.063433	878	0	0
57626	KLHL1	0	0.0236314	0.124376	0.052	0.159698	0.0633428	879	0	0
861	RUNX1	0	0.025268	0.132989	0.063	0.159675	0.0633337	880	0	0
25843	MOB4	0	0.0232719	0.122484	0.05	0.159355	0.0632068	881	0	0
7324	UBE2E1	0	0.022761	0.119795	0.047	0.159076	0.0630959	882	0	0
5534	PPP3R1	0	0.0229092	0.120575	0.048	0.159009	0.0630695	883	0	0
7048	TGFBR2	0	0.020904	0.110021	0.036	0.158837	0.0630013	884	0	0
5159	PDGFRB	0	0.0238047	0.125288	0.054	0.158816	0.0629929	885	0	0
3759	KCNJ2	0	0.023927	0.125932	0.055	0.158628	0.0629186	886	0	0
25841	ABTB2	0	0.0201062	0.105822	0.032	0.158188	0.062744	887	0	0
4298	MLLT1	0	0.0218188	0.114836	0.042	0.1581	0.062709	888	0	0
10492	SYNCRIP	0	0.0248656	0.130871	0.062	0.158041	0.0626857	889	0	0
5731	PTGER1	0	0.0200191	0.105363	0.032	0.157503	0.0624721	890	0	0
124773	C17orf64	0	0.0192372	0.101249	0.028	0.157223	0.0623612	891	0	0
11237	RNF24	0	0.0213537	0.112388	0.04	0.157112	0.062317	892	0	0
27115	PDE7B	0	0.0194022	0.102117	0.029	0.157015	0.0622785	893	0	0
80335	WDR82	0	0.0244129	0.128489	0.06	0.156994	0.0622705	894	0	0
2064	ERBB2	0	0.0283713	0.149323	0.089	0.15688	0.0622251	895	0	0
9815	GIT2	0	0.0195693	0.102997	0.03	0.156851	0.0622137	896	0	0
1641	DCX	0	0.0191762	0.100927	0.028	0.156724	0.0621632	897	0	0
4744	NEFH	0	0.0225772	0.118828	0.048	0.156705	0.0621557	898	0	0
84335	AKT1S1	0	0.0199156	0.104819	0.032	0.156689	0.0621493	899	0	0
4684	NCAM1	0	0.0262775	0.138303	0.074	0.156388	0.0620301	900	0	0
1653	DDX1	0	0.0262694	0.13826	0.074	0.15634	0.062011	901	0	0
22913	RALY	0	0.0182793	0.0962069	0.024	0.155835	0.0618105	902	0	0
112802	KRT71	0	0.0227465	0.119718	0.05	0.155757	0.0617797	903	0	0
10161	LPAR6	0	0.0206286	0.108572	0.037	0.155453	0.061659	904	0	0
8295	TRRAP	0	0.0236977	0.124725	0.057	0.155173	0.0615482	905	0	0
23054	NCOA6	0	0.0242643	0.127707	0.061	0.155122	0.0615277	906	0	0
151126	ZNF385B	0	0.0223268	0.11751	0.048	0.154967	0.0614662	907	0	0
54816	ZNF280D	0	0.0296882	0.156254	0.102	0.15491	0.0614437	908.5	0	0
129025	ZNF280A	0	0.0296882	0.156254	0.102	0.15491	0.0614437	908.5	0	0
157855	KCNU1	0	0.0243456	0.128135	0.062	0.154736	0.0613748	910	0	0
57144	PAK5	0	0.0205277	0.10804	0.037	0.154692	0.0613572	911	0	0
7399	USH2A	0	0.0286105	0.150581	0.094	0.154628	0.0613318	912	0	0
3858	KRT10	0	0.0232684	0.122465	0.055	0.154262	0.0611866	913	0	0
26038	CHD5	0	0.0196052	0.103185	0.032	0.154246	0.0611804	914	0	0
375449	MAST4	0	0.0157918	0.0831145	0.014	0.154084	0.061116	915	0	0
10933	MORF4L1	0	0.0230947	0.121551	0.054	0.154079	0.061114	916	0	0
6405	SEMA3F	0	0.0204315	0.107534	0.037	0.153967	0.0610698	917	0	0
6338	SCNN1B	0	0.0234364	0.12335	0.057	0.153462	0.0608695	918	0	0
23239	PHLPP1	0	0.0315076	0.16583	0.119	0.153302	0.0608058	919	0	0
1108	CHD4	0	0.0239575	0.126092	0.061	0.15316	0.0607498	920	0	0
4821	NKX2-2	0	0.0223326	0.11754	0.05	0.152923	0.0606556	921	0	0
285362	SUMF1	0	0.0308077	0.162146	0.114	0.152919	0.060654	922	0	0
55693	KDM4D	0	0.0236922	0.124696	0.06	0.152359	0.060432	923	0	0
2322	FLT3	0	0.0242367	0.127562	0.064	0.152286	0.0604027	924	0	0
7867	MAPKAPK3	0	0.0186185	0.0979922	0.028	0.152166	0.0603555	925	0	0
9314	KLF4	0	0.0237914	0.125218	0.061	0.152099	0.0603286	926	0	0
9423	NTN1	0	0.0248546	0.130814	0.069	0.151894	0.0602476	927	0	0
998	CDC42	0	0.0331457	0.174451	0.135	0.151714	0.0601762	928	0	0
112950	MED8	0	0.0205628	0.108225	0.04	0.151292	0.0600089	929	0	0
85407	NKD1	0	0.017101	0.0900054	0.021	0.151009	0.0598966	930	0	0
3021	H3F3B	0	0.0245617	0.129272	0.068	0.150924	0.0598627	931	0	0
80853	KDM7A	0	0.022452	0.118168	0.053	0.15075	0.0597938	932	0	0
3358	HTR2C	0	0.0189605	0.0997922	0.031	0.15055	0.0597145	933	0	0
118	ADD1	0	0.0204531	0.107648	0.04	0.150486	0.0596888	934	0	0
6780	STAU1	0	0.0180271	0.0948793	0.026	0.150386	0.0596494	935	0	0
6894	TARBP1	0	0.0182077	0.09583	0.027	0.150322	0.0596241	936	0	0
6622	SNCA	0	0.0237551	0.125027	0.063	0.150115	0.0595417	937	0	0
3205	HOXA9	0	0.0235777	0.124093	0.062	0.149856	0.0594392	938	0	0
2151	F2RL2	0	0.0208316	0.10964	0.043	0.149826	0.0594273	939	0	0
859	CAV3	0	0.0242489	0.127626	0.067	0.149823	0.059426	940	0	0
22808	MRAS	0	0.0238079	0.125305	0.064	0.149592	0.0593342	941	0	0
56924	PAK6	0	0.0204876	0.10783	0.041	0.149583	0.0593308	942	0	0
5063	PAK3	0	0.0207921	0.109432	0.043	0.149543	0.0593148	943	0	0
51196	PLCE1	0	0.0243319	0.128063	0.068	0.149512	0.0593027	944	0	0
9459	ARHGEF6	0	0.0228496	0.120261	0.058	0.148711	0.0589851	945	0	0
6304	SATB1	0	0.0178215	0.0937973	0.026	0.148671	0.0589692	946	0	0
51380	CSAD	0	0.0229788	0.120941	0.059	0.148655	0.0589625	947	0	0
1134	CHRNA1	0	0.0195577	0.102936	0.036	0.148608	0.058944	948	0	0
7068	THRB	0	0.0215444	0.113391	0.049	0.14852	0.0589094	949	0	0
10008	KCNE3	0	0.0225337	0.118598	0.056	0.148463	0.0588866	950	0	0
5310	PKD1	0	0.0219953	0.115765	0.053	0.147684	0.0585776	951	0	0
2353	FOS	0	0.0309429	0.162857	0.124	0.147643	0.0585613	952	0	0
114799	ESCO1	0	0.0198953	0.104712	0.039	0.147533	0.0585175	953	0	0
51185	CRBN	0	0.0239775	0.126197	0.068	0.147334	0.0584389	954	0	0
2002	ELK1	0	0.0205959	0.108399	0.044	0.147049	0.0583257	955	0	0
6788	STK3	0	0.0244439	0.128652	0.072	0.147007	0.058309	956	0	0
84557	MAP1LC3A	0	0.023514	0.123758	0.065	0.146912	0.0582712	957	0	0
836	CASP3	0	0.02524	0.132842	0.079	0.146441	0.0580847	958	0	0
147040	KCTD11	0	0.0154896	0.0815245	0.016	0.146408	0.0580715	959	0	0
5580	PRKCD	0	0.0212079	0.111621	0.049	0.146201	0.0579894	960	0	0
7391	USF1	0	0.0206188	0.10852	0.045	0.146153	0.0579704	961	0	0
8544	PIR	0	0.0192006	0.101056	0.036	0.145894	0.0578676	962	0	0
2074	ERCC6	0	0.0212805	0.112003	0.05	0.145719	0.0577982	963	0	0
84618	NT5C1A	0	0.0244777	0.12883	0.074	0.145677	0.0577815	964	0	0
54764	ZRANB1	0	0.0227413	0.119691	0.061	0.145385	0.0576657	965	0	0
54910	SEMA4C	0	0.0224675	0.11825	0.059	0.145347	0.0576505	966	0	0
81671	VMP1	0	0.0182983	0.0963067	0.031	0.145292	0.0576288	967	0	0
6550	SLC9A3	0	0.0236323	0.124381	0.068	0.145213	0.0575976	968	0	0
8925	HERC1	0	0.0151216	0.0795874	0.015	0.14516	0.0575765	969	0	0
1495	CTNNA1	0	0.0242411	0.127585	0.073	0.145023	0.057522	970	0	0
4773	NFATC2	0	0.0222776	0.117251	0.058	0.144989	0.0575086	971	0	0
84232	MAF1	0	0.0173685	0.0914132	0.026	0.144892	0.0574703	972	0	0
10320	IKZF1	0	0.0180732	0.0951223	0.03	0.14486	0.0574574	973	0	0
1003	CDH5	0	0.0221201	0.116421	0.057	0.144843	0.0574506	974	0	0
6774	STAT3	0	0.0313876	0.165198	0.133	0.144738	0.057409	975	0	0
5535	PPP3R2	0	0.0206973	0.108933	0.047	0.144652	0.0573751	976	0	0
7430	EZR	0	0.0260124	0.136907	0.088	0.144508	0.0573179	977	0	0
1630	DCC	0	0.0244067	0.128457	0.075	0.144506	0.057317	978	0	0
9444	QKI	0	0.0225656	0.118766	0.061	0.144262	0.0572203	979	0	0
10319	LAMC3	0	0.0198942	0.104706	0.042	0.144154	0.0571776	980	0	1
26959	HBP1	0	0.0159028	0.0836988	0.019	0.144066	0.0571427	981	0	0
27161	AGO2	0	0.0229251	0.120658	0.064	0.144044	0.057134	982	0	0
56953	NT5M	0	0.0243277	0.128041	0.075	0.144038	0.0571314	983	0	0
5564	PRKAB1	0	0.020746	0.10919	0.048	0.143995	0.0571143	984	0	0
30833	NT5C	0	0.0243155	0.127976	0.075	0.143966	0.0571027	985	0	0
676	BRDT	0	0.0181249	0.0953944	0.031	0.143916	0.0570829	986	0	0
6869	TACR1	0	0.0208173	0.109564	0.049	0.143508	0.0569212	987	0	0
1906	EDN1	0	0.0245793	0.129365	0.078	0.143324	0.0568483	988	0	0
8828	NRP2	0	0.0218369	0.114931	0.057	0.142989	0.0567153	989	0	1
9723	SEMA3E	0	0.0200109	0.105321	0.044	0.142872	0.0566691	990	0	0
5894	RAF1	0	0.0239901	0.126264	0.074	0.142775	0.0566304	991	0	0
7015	TERT	0	0.0221933	0.116807	0.06	0.14272	0.0566088	992	0	0
5045	FURIN	0	0.0268164	0.141139	0.098	0.142377	0.0564728	993	0	0
27	ABL2	0	0.0202164	0.106402	0.046	0.142285	0.0564362	994	0	0
30008	EFEMP2	0	0.0266633	0.140333	0.097	0.14219	0.0563983	995	0	0
23133	PHF8	0	0.0228597	0.120314	0.066	0.142026	0.0563334	996	0	0
9645	MICAL2	0	0.0228138	0.120073	0.066	0.14174	0.0562201	997	0	0
2909	ARHGAP35	0	0.0205555	0.108187	0.049	0.141704	0.0562056	998	0	0
8030	CCDC6	0	0.0149826	0.078856	0.016	0.141616	0.0561707	999	0	0
131149	OTOL1	0	0.0190876	0.100461	0.039	0.141543	0.0561419	1000	0	0
55609	ZNF280C	0	0.0271173	0.142722	0.102	0.141495	0.0561228	1001	0	0
7477	WNT7B	0	0.023402	0.123169	0.071	0.141489	0.0561203	1002	0	0
7203	CCT3	0	0.022676	0.119347	0.066	0.140884	0.0558806	1003	0	0
6615	SNAI1	0	0.0240381	0.126517	0.077	0.140877	0.0558778	1004	0	0
11140	CDC37	0	0.0190458	0.100241	0.04	0.140131	0.0555819	1005	0	0
22978	NT5C2	0	0.0244889	0.128889	0.082	0.139998	0.0555288	1006	0	0
55852	TEX2	0	0.0245682	0.129306	0.083	0.13977	0.0554387	1007	0	0
7082	TJP1	0	0.0258362	0.13598	0.094	0.139634	0.0553847	1008	0	0
8861	LDB1	0	0.0234586	0.123467	0.074	0.139612	0.0553759	1009	0	0
27022	FOXD3	0	0.0182184	0.0958862	0.035	0.139604	0.0553726	1010	0	0
27319	BHLHE22	0	0.0207533	0.109228	0.053	0.139345	0.05527	1011	0	0
85464	SSH2	0	0.0161552	0.0850272	0.023	0.139298	0.0552512	1012	0	0
10426	TUBGCP3	0	0.0217809	0.114636	0.061	0.139245	0.0552305	1013	0	0
3615	IMPDH2	0	0.0214205	0.11274	0.059	0.138574	0.0549641	1014	0	0
5031	P2RY6	0	0.0185228	0.0974882	0.038	0.138454	0.0549167	1015	0	0
6907	TBL1X	0	0.0236089	0.124257	0.077	0.138362	0.05488	1016	0	1
5585	PKN1	0	0.0208497	0.109736	0.055	0.138227	0.0548265	1017	0	0
2561	GABRB2	0	0.0248273	0.13067	0.088	0.137925	0.0547066	1018	0	0
896	CCND3	0	0.0214398	0.112841	0.06	0.137875	0.0546868	1019	0	0
7201	TRHR	0	0.0185788	0.0977832	0.039	0.13777	0.0546453	1020	0	0
157570	ESCO2	0	0.0191509	0.100794	0.043	0.137738	0.0546327	1021	0	0
29933	GPR132	0	0.01857	0.0977371	0.039	0.137705	0.0546196	1022	0	0
7473	WNT3	0	0.0227718	0.119852	0.071	0.137678	0.054609	1023	0	0
2797	GNRH2	0	0.0185502	0.0976328	0.039	0.137558	0.0545613	1024	0	0
27334	P2RY10	0	0.018678	0.0983053	0.04	0.137425	0.0545084	1025	0	0
8477	GPR65	0	0.0185228	0.0974882	0.039	0.137355	0.0544805	1026.5	0	0
257313	UTS2B	0	0.0185228	0.0974882	0.039	0.137355	0.0544805	1026.5	0	0
10439	OLFM1	0	0.018226	0.0959263	0.037	0.137347	0.0544776	1028	0	0
2893	GRIA4	0	0.0221065	0.11635	0.066	0.137346	0.0544772	1029	0	0
6340	SCNN1G	0	0.022594	0.118916	0.07	0.137336	0.0544732	1030	0	0
2557	GABRA4	0	0.024814	0.1306	0.089	0.13721	0.0544231	1031	0	1
55333	SYNJ2BP	0	0.0206759	0.108821	0.055	0.137075	0.0543695	1032	0	0
3908	LAMA2	0	0.0200093	0.105312	0.05	0.137014	0.0543455	1033	0	0
11129	CLASRP	0	0.0190279	0.100147	0.043	0.136853	0.0542818	1034	0	0
2828	GPR4	0	0.0185657	0.0977141	0.04	0.136598	0.0541806	1035	0	0
6337	SCNN1A	0	0.0224646	0.118235	0.07	0.13655	0.0541613	1036	0	0
4192	MDK	0	0.0176633	0.0929648	0.034	0.136521	0.0541498	1037	0	0
2837	UTS2R	0	0.0185228	0.0974882	0.04	0.136283	0.0540553	1038.5	0	0
222545	GPRC6A	0	0.0185228	0.0974882	0.04	0.136283	0.0540553	1038.5	0	0
4829	NMBR	0	0.0185106	0.0974241	0.04	0.136193	0.0540198	1040	0	0
8111	GPR68	0	0.01857	0.0977371	0.041	0.135582	0.0537776	1041	0	0
5362	PLXNA2	0	0.0203157	0.106925	0.054	0.135539	0.0537602	1042	0	0
4828	NMB	0	0.0185154	0.0974492	0.041	0.135183	0.0536192	1043	0	0
1909	EDNRA	0	0.0195915	0.103113	0.049	0.135058	0.0535695	1044	0	0
595	CCND1	0	0.0303406	0.159687	0.143	0.134882	0.0534998	1045	0	0
7277	TUBA4A	0	0.0236034	0.124228	0.083	0.134281	0.0532615	1046	0	0
4300	MLLT3	0	0.0209769	0.110405	0.061	0.134105	0.0531917	1047	0	0
64858	DCLRE1B	0	0.0177657	0.0935036	0.037	0.133878	0.0531017	1048	0	0
1454	CSNK1E	0	0.0221427	0.116541	0.071	0.133875	0.0531005	1049	0	0
5049	PAFAH1B2	0	0.0174699	0.0919467	0.035	0.133868	0.0530976	1050	0	0
8727	CTNNAL1	0	0.0153393	0.0807331	0.022	0.133821	0.0530791	1051	0	0
10383	TUBB4B	0	0.0230628	0.121383	0.079	0.133809	0.0530743	1052	0	0
642636	RAD21L1	0	0.0204311	0.107532	0.057	0.133784	0.0530641	1053	0	0
4869	NPM1	0	0.0216288	0.113836	0.067	0.133635	0.0530051	1054	0	0
205	AK4	0	0.0193845	0.102023	0.049	0.133631	0.0530035	1055	0	0
146	ADRA1D	0	0.0188476	0.0991981	0.045	0.133599	0.0529908	1056	0	0
5970	RELA	0	0.0276418	0.145483	0.121	0.133439	0.0529276	1057	0	0
5797	PTPRM	0	0.0164831	0.086753	0.029	0.133392	0.0529086	1058	0	0
5013	OTX1	0	0.0213492	0.112364	0.065	0.133386	0.0529064	1059	0	1
347148	QRFP	0	0.0185354	0.097555	0.043	0.133312	0.052877	1060	0	0
10382	TUBB4A	0	0.0228541	0.120285	0.078	0.133264	0.0528581	1061	0	0
79577	CDC73	0	0.020592	0.108379	0.059	0.133214	0.0528382	1062	0	0
9702	CEP57	0	0.0206977	0.108935	0.06	0.133103	0.052794	1063	0	0
9474	ATG5	0	0.0251415	0.132324	0.099	0.132901	0.0527142	1064	0	0
84131	CEP78	0	0.0196571	0.103458	0.052	0.13284	0.0526899	1065	0	0
26289	AK5	0	0.0192548	0.101341	0.049	0.132737	0.0526491	1066	0	0
10576	CCT2	0	0.0220701	0.116159	0.072	0.132731	0.0526465	1067	0	0
1032	CDKN2D	0	0.0170051	0.0895004	0.033	0.132594	0.0525921	1068	0	0
57504	MTA3	0	0.0189587	0.0997826	0.047	0.132501	0.0525556	1069	0	0
5926	ARID4A	0	0.0198043	0.104233	0.054	0.132127	0.0524069	1070	0	0
4907	NT5E	0	0.0238926	0.125751	0.089	0.132115	0.0524022	1071	0	0
55722	CEP72	0	0.0196661	0.103506	0.053	0.132045	0.0523744	1072	0	0
3814	KISS1	0	0.0186246	0.0980243	0.045	0.132018	0.0523638	1073	0	0
10886	NPFFR2	0	0.0184903	0.0973176	0.044	0.132016	0.052363	1074	0	0
211	ALAS1	0	0.0216973	0.114196	0.07	0.131886	0.0523113	1075	0	0
4137	MAPT	0	0.0202417	0.106535	0.058	0.131739	0.052253	1076	0	0
2767	GNA11	0	0.0219787	0.115677	0.073	0.131488	0.0521535	1077	0	0
3060	HCRT	0	0.0185315	0.0975345	0.045	0.131358	0.0521021	1078	0	0
9479	MAPK8IP1	0	0.0202792	0.106733	0.059	0.13119	0.0520355	1079	0	0
148	ADRA1A	0	0.018638	0.0980949	0.046	0.131177	0.0520301	1080	0	0
8481	OFD1	0	0.0196571	0.103458	0.054	0.131144	0.0520173	1081	0	0
2555	GABRA2	0	0.0239202	0.125896	0.091	0.131052	0.0519807	1082	0	0
23620	NTSR2	0	0.0184859	0.0972942	0.045	0.131035	0.0519738	1083	0	0
3815	KIT	0	0.0237809	0.125163	0.09	0.13089	0.0519163	1084	0	0
7704	ZBTB16	0	0.0185907	0.097846	0.046	0.130844	0.0518981	1085	0	0
7226	TRPM2	0	0.0183144	0.0963918	0.044	0.13076	0.0518649	1086	0	0
8440	NCK2	0	0.0215072	0.113196	0.07	0.13073	0.051853	1087	0	0
142	PARP1	0	0.0232906	0.122582	0.086	0.130611	0.0518059	1088	0	0
3913	LAMB2	0	0.0209041	0.110022	0.065	0.130605	0.0518035	1089	0	0
2242	FES	0	0.019051	0.100269	0.05	0.130453	0.0517429	1090	0	0
7341	SUMO1	0	0.0276517	0.145535	0.127	0.130428	0.0517332	1091	0	0
80321	CEP70	0	0.0196661	0.103506	0.055	0.13038	0.051714	1092	0	0
3062	HCRTR2	0	0.0185228	0.0974882	0.046	0.130365	0.0517083	1093	0	0
2862	MLNR	0	0.0184984	0.0973598	0.046	0.130194	0.0516402	1094	0	0
51742	ARID4B	0	0.0199927	0.105225	0.058	0.130118	0.0516102	1095	0	0
1907	EDN2	0	0.0187384	0.0986233	0.048	0.13006	0.0515873	1096	0	0
56413	LTB4R2	0	0.0185632	0.0977008	0.047	0.129737	0.0514591	1097	0	0
27094	KCNMB3	0	0.0164896	0.0867872	0.032	0.129734	0.0514578	1098	0	0
10611	PDLIM5	0	0.0178844	0.0941284	0.042	0.129591	0.0514013	1099	0	0
6866	TAC3	0	0.018521	0.0974791	0.047	0.129443	0.0513423	1100	0	0
1616	DAXX	0	0.0190142	0.100075	0.051	0.12934	0.0513015	1101	0	0
55252	ASXL2	0	0.0204345	0.10755	0.063	0.129131	0.0512187	1102	0	0
1050	CEBPA	0	0.0215648	0.113499	0.073	0.129011	0.0511713	1103	0	0
51384	WNT16	0	0.021221	0.11169	0.07	0.128991	0.0511631	1104	0	0
51765	STK26	0	0.0213278	0.112251	0.071	0.128948	0.0511461	1105	0	0
10806	SDCCAG8	0	0.0196552	0.103448	0.057	0.128703	0.0510488	1106	0	0
79573	TTC13	0	0.0197656	0.104029	0.058	0.12864	0.0510239	1107	0	0
7511	XPNPEP1	0	0.0169228	0.0890672	0.036	0.128586	0.0510026	1108	0	0
5531	PPP4C	0	0.021597	0.113668	0.074	0.128533	0.0509814	1109	0	0
1910	EDNRB	0	0.0192336	0.101229	0.054	0.128319	0.0508966	1110	0	0
9134	CCNE2	0	0.0183088	0.096362	0.047	0.127959	0.050754	1111	0	0
8826	IQGAP1	0	0.0191728	0.100909	0.054	0.127913	0.0507357	1112	0	0
4734	NEDD4	0	0.0223463	0.117612	0.082	0.127749	0.0506704	1113	0	0
3169	FOXA1	0	0.0223408	0.117583	0.082	0.127717	0.0506578	1114	0	0
2743	GLRB	0	0.0221029	0.116331	0.08	0.127605	0.0506133	1115	0	0
9475	ROCK2	0	0.0210989	0.111047	0.071	0.127564	0.0505971	1116	0	0
2560	GABRB1	0	0.0243105	0.12795	0.101	0.127397	0.0505309	1117	0	1
81029	WNT5B	0	0.0212421	0.111801	0.073	0.127081	0.0504057	1118	0	0
1958	EGR1	0	0.026418	0.139042	0.122	0.127034	0.0503871	1119	0	0
11064	CNTRL	0	0.0196227	0.103277	0.059	0.126943	0.0503509	1120	0	0
253314	EIF4E1B	0	0.0212154	0.11166	0.073	0.126922	0.0503424	1121	0	0
1019	CDK4	0	0.0243196	0.127998	0.102	0.126897	0.0503326	1122	0	0
8076	MFAP5	0	0.0242851	0.127816	0.102	0.126717	0.0502613	1123	0	0
112939	NACC1	0	0.0161612	0.085059	0.033	0.126014	0.0499823	1124	0	0
5502	PPP1R1A	0	0.0179878	0.0946727	0.047	0.125716	0.0498642	1125	0	0
81545	FBXO38	0	0.0191972	0.101038	0.057	0.125704	0.0498594	1126	0	0
94233	OPN4	0	0.0187171	0.0985112	0.053	0.125673	0.0498472	1127	0	0
3985	LIMK2	0	0.0194096	0.102156	0.059	0.125565	0.0498042	1128	0	0
1908	EDN3	0	0.0185785	0.0977816	0.052	0.125551	0.0497988	1129	0	0
122481	AK7	0	0.0193873	0.102038	0.059	0.12542	0.0497468	1130	0	0
4090	SMAD5	0	0.0207319	0.109115	0.071	0.125345	0.0497171	1131	0	0
121391	KRT74	0	0.0201403	0.106002	0.066	0.12513	0.0496318	1132	0	0
27289	RND1	0	0.0209125	0.110066	0.073	0.125109	0.0496234	1133	0	0
5621	PRNP	0	0.0234485	0.123413	0.097	0.125046	0.0495983	1134	0	0
6386	SDCBP	0	0.0212034	0.111597	0.076	0.124898	0.0495396	1135	0	0
5533	PPP3CC	0	0.0170862	0.0899276	0.041	0.124749	0.0494806	1136	0	0
5737	PTGFR	0	0.0185733	0.0977542	0.053	0.124707	0.0494641	1137	0	0
5927	KDM5A	0	0.0188498	0.0992097	0.056	0.124192	0.0492597	1138	0	0
2149	F2R	0	0.0206336	0.108598	0.072	0.124091	0.0492198	1139	0	0
140825	NEURL2	0	0.0129256	0.0680296	0.015	0.12408	0.0492152	1140	0	0
2867	FFAR2	0	0.0184755	0.0972393	0.053	0.124051	0.0492036	1141	0	0
84295	PHF6	0	0.0163202	0.0858958	0.036	0.124008	0.0491865	1142	0	0
7410	VAV2	0	0.0219758	0.115662	0.085	0.123826	0.0491145	1143	0	0
5394	EXOSC10	0	0.0249405	0.131266	0.114	0.123796	0.0491026	1144	0	0
84432	PROK1	0	0.018548	0.0976211	0.054	0.123745	0.0490825	1145	0	0
84678	KDM2B	0	0.0192326	0.101224	0.06	0.123681	0.0490569	1146	0	0
81857	MED25	0	0.0188825	0.0993816	0.057	0.123643	0.049042	1147	0	0
9368	SLC9A3R1	0	0.0227238	0.119599	0.093	0.123368	0.048933	1148	0	0
55125	CEP192	0	0.0196044	0.103181	0.064	0.12318	0.0488581	1149	0	0
8636	SSNA1	0	0.0196039	0.103178	0.064	0.123176	0.0488568	1150	0	0
607	BCL9	0	0.0195966	0.10314	0.064	0.123131	0.0488387	1151	0	0
2905	GRIN2C	0	0.0173517	0.0913246	0.045	0.122995	0.0487848	1152	0	0
4052	LTBP1	0	0.0185301	0.0975267	0.055	0.122848	0.0487267	1153	0	0
80325	ABTB1	0	0.0156065	0.0821396	0.032	0.122786	0.0487022	1154	0	0
10800	CYSLTR1	0	0.0185125	0.0974344	0.055	0.122732	0.0486806	1155	0	0
9662	CEP135	0	0.019743	0.103911	0.066	0.122662	0.0486528	1156	0	0
55755	CDK5RAP2	0	0.0197188	0.103783	0.066	0.122512	0.0485932	1157	0	0
54361	WNT4	0	0.0221502	0.11658	0.089	0.12248	0.0485807	1158	0	0
27328	PCDH11X	0	0.0129256	0.0680296	0.016	0.122173	0.0484589	1159	0	0
57379	AICDA	0	0.0161958	0.0852408	0.037	0.122048	0.0484091	1160	0	0
1385	CREB1	0	0.0271323	0.142802	0.14	0.121934	0.0483642	1161	0	0
4683	NBN	0	0.0180333	0.094912	0.052	0.121867	0.0483374	1162	0	0
4295	MLN	0	0.0183752	0.0967117	0.055	0.121822	0.0483195	1163	0	0
11329	STK38	0	0.0183439	0.0965466	0.055	0.121614	0.048237	1164	0	0
7046	TGFBR1	0	0.0202758	0.106715	0.073	0.1213	0.0481127	1165	0	0
203	AK1	0	0.0191877	0.100988	0.063	0.121252	0.0480936	1166	0	0
8165	AKAP1	0	0.0203731	0.107227	0.074	0.121249	0.0480923	1167	0	0
7472	WNT2	0	0.0212907	0.112057	0.083	0.121124	0.0480429	1168	0	1
64423	INF2	0	0.0175618	0.0924307	0.049	0.121066	0.0480198	1169	0	0
1436	CSF1R	0	0.0203044	0.106865	0.074	0.12084	0.0479301	1170	0	0
5364	PLXNB1	0	0.0212334	0.111755	0.083	0.120798	0.0479136	1171	0	0
7402	UTRN	0	0.0208152	0.109554	0.079	0.120769	0.0479019	1172	0	0
8655	DYNLL1	0	0.0249956	0.131556	0.121	0.120665	0.0478608	1173	0	0
342035	GLDN	0	0.0161367	0.08493	0.038	0.120619	0.0478425	1174	0	0
22948	CCT5	0	0.0212483	0.111833	0.084	0.120301	0.0477164	1175	0	0
2865	FFAR3	0	0.0184755	0.0972393	0.058	0.120243	0.0476935	1176	0	0
4593	MUSK	0	0.0210083	0.11057	0.082	0.1201	0.0476365	1177	0	0
10847	SRCAP	0	0.019862	0.104537	0.071	0.120086	0.047631	1178	0	0
54832	VPS13C	0	0.0217635	0.114545	0.09	0.119786	0.047512	1179	0	0
6664	SOX11	0	0.0172519	0.0907995	0.048	0.119743	0.0474949	1180	0	0
1215	CMA1	0	0.0210392	0.110733	0.083	0.119693	0.0474754	1181	0	0
5532	PPP3CB	0	0.0204171	0.107459	0.077	0.119656	0.0474606	1182	0	0
3614	IMPDH1	0	0.0193487	0.101835	0.067	0.119547	0.0474172	1183	0	0
4851	NOTCH1	0	0.0305769	0.160931	0.181	0.119463	0.0473839	1184	0	0
286151	FBXO43	0	0.0136923	0.0720648	0.022	0.119453	0.04738	1185	0	0
64072	CDH23	0	0.0258417	0.136009	0.133	0.119164	0.0472655	1186	0	0
1879	EBF1	0	0.0190714	0.100376	0.065	0.119155	0.0472616	1187	0	0
5153	PDE1B	0	0.018525	0.0975002	0.06	0.119131	0.0472521	1188	0	0
6375	XCL1	0	0.018133	0.0954368	0.057	0.118735	0.0470953	1189	0	0
22933	SIRT2	0	0.0175503	0.0923699	0.052	0.118603	0.0470427	1190	0	0
57553	MICAL3	0	0.0201305	0.10595	0.076	0.118578	0.0470328	1191	0	0
84152	PPP1R1B	0	0.0145029	0.076331	0.028	0.11853	0.0470139	1192	0	1
6950	TCP1	0	0.0218316	0.114903	0.093	0.118525	0.0470119	1193	0	0
394	ARHGAP5	0	0.0197035	0.103703	0.072	0.118498	0.0470011	1194	0	0
4637	MYL6	0	0.0191657	0.100872	0.067	0.118416	0.0469689	1195	0	0
5139	PDE3A	0	0.0184064	0.0968757	0.06	0.118367	0.0469494	1196	0	0
64837	KLC2	0	0.0182794	0.0962075	0.059	0.118253	0.0469041	1197	0	1
1123	CHN1	0	0.0188575	0.0992498	0.065	0.117818	0.0467315	1198	0	0
10413	YAP1	0	0.0224462	0.118138	0.101	0.117628	0.046656	1199	0	0
5137	PDE1C	0	0.0188194	0.0990494	0.065	0.11758	0.0466372	1200	0	0
22995	CEP152	0	0.0195494	0.102892	0.072	0.117571	0.0466335	1201	0	0
64130	LIN7B	0	0.0229144	0.120602	0.106	0.11755	0.0466253	1202	0	0
8541	PPFIA3	0	0.0214276	0.112777	0.091	0.117396	0.0465641	1203	0	0
421	ARVCF	0	0.0198279	0.104358	0.075	0.117396	0.0465641	1204	0	0
64101	LRRC4	0	0.0167667	0.0882456	0.047	0.117182	0.046479	1205	0	0
4303	FOXO4	0	0.0177677	0.0935142	0.056	0.117062	0.0464317	1206	0	0
8243	SMC1A	0	0.0188339	0.0991259	0.066	0.117014	0.0464125	1207	0	0
9814	SFI1	0	0.0195412	0.102849	0.073	0.116906	0.0463696	1208	0	0
51003	MED31	0	0.018441	0.0970581	0.063	0.116534	0.0462221	1209	0	0
79866	BORA	0	0.0190544	0.100287	0.069	0.116448	0.046188	1210	0	0
6294	SAFB	0	0.0188383	0.0991488	0.067	0.116393	0.0461664	1211	0	0
10498	CARM1	0	0.022379	0.117784	0.103	0.116272	0.0461184	1212	0	0
2906	GRIN2D	0	0.0172793	0.0909438	0.053	0.116019	0.046018	1213	0	0
57130	ATP13A1	0	0.0144726	0.0761718	0.03	0.116	0.0460106	1214	0	0
84056	KATNAL1	0	0.0187676	0.0987769	0.067	0.115957	0.0459932	1215	0	0
79643	CHMP6	0	0.0205594	0.108207	0.085	0.115845	0.0459488	1216	0	0
6572	SLC18A3	0	0.0210243	0.110654	0.09	0.115718	0.0458984	1217	0	0
5460	POU5F1	0	0.0215982	0.113675	0.096	0.11569	0.0458874	1218	0	0
10943	MSL3	0	0.0174493	0.0918387	0.055	0.115683	0.0458848	1219	0	0
1660	DHX9	0	0.0205918	0.108378	0.086	0.115477	0.0458029	1220	0	0
4237	MFAP2	0	0.0233275	0.122776	0.115	0.115324	0.0457423	1221	0	0
639	PRDM1	0	0.0191176	0.100619	0.072	0.114974	0.0456034	1222	0	0
3040	HBA2	0	0.0228095	0.12005	0.111	0.114609	0.0454587	1223	0	0
79959	CEP76	0	0.0195557	0.102925	0.077	0.114608	0.0454581	1224	0	0
8682	PEA15	0	0.01661	0.0874209	0.049	0.114504	0.0454171	1225	0	0
23097	CDK19	0	0.0187314	0.0985864	0.069	0.114474	0.045405	1226	0	0
8502	PKP4	0	0.0198277	0.104356	0.08	0.11447	0.0454034	1227	0	0
6846	XCL2	0	0.0181095	0.0953133	0.063	0.114439	0.0453912	1228	0	0
10733	PLK4	0	0.0199061	0.104769	0.081	0.114357	0.0453587	1229	0	0
5156	PDGFRA	0	0.0194986	0.102624	0.077	0.114273	0.0453254	1230	0	0
64219	PJA1	0	0.0167965	0.0884024	0.051	0.114254	0.0453178	1231	0	0
5138	PDE2A	0	0.0182864	0.0962443	0.065	0.11425	0.0453164	1232	0	0
89780	WNT3A	0	0.0235633	0.124017	0.12	0.114197	0.0452954	1233	0	0
116138	KLHDC3	0	0.0158733	0.0835436	0.043	0.114165	0.0452825	1234	0	0
5371	PML	0	0.0190727	0.100383	0.073	0.114103	0.0452578	1235	0	0
3914	LAMB3	0	0.0190656	0.100345	0.073	0.11406	0.045241	1236	0	0
28996	HIPK2	0	0.0188197	0.0990513	0.071	0.113784	0.0451316	1237	0	0
4656	MYOG	0	0.0214194	0.112734	0.098	0.113723	0.0451073	1238	0	0
7088	TLE1	0	0.0209459	0.110242	0.093	0.113716	0.0451045	1239	0	0
9577	BRE	0	0.0199744	0.105128	0.083	0.113636	0.0450726	1240	0	0
3685	ITGAV	0	0.0221452	0.116554	0.106	0.113604	0.0450602	1241	0	0
2776	GNAQ	0	0.0226741	0.119337	0.112	0.113464	0.0450044	1242	0	0
9351	SLC9A3R2	0	0.0224837	0.118335	0.11	0.113437	0.0449937	1243	0	0
84057	MND1	0	0.0188545	0.099234	0.072	0.113392	0.0449758	1244	0	0
89953	KLC4	0	0.0181308	0.0954251	0.065	0.113278	0.0449307	1245	0	0
10389	SCML2	0	0.0192143	0.101128	0.076	0.113181	0.0448922	1246	0	0
1994	ELAVL1	0	0.0216895	0.114155	0.102	0.113174	0.0448894	1247	0	0
2962	GTF2F1	0	0.0222003	0.116844	0.108	0.112938	0.044796	1248	0	0
5020	OXT	0	0.0184633	0.0971754	0.069	0.112835	0.0447552	1249	0	0
2305	FOXM1	0	0.0187333	0.0985966	0.072	0.112663	0.0446869	1250	0	0
83439	TCF7L1	0	0.0180962	0.0952432	0.066	0.11243	0.0445946	1251	0	0
4923	NTSR1	0	0.0183916	0.096798	0.069	0.112397	0.0445814	1252	0	0
3091	HIF1A	0	0.0245937	0.129441	0.136	0.112155	0.0444854	1253	0	0
6261	RYR1	0	0.0194158	0.102188	0.08	0.112091	0.0444601	1254	0	0
85378	TUBGCP6	0	0.0192196	0.101156	0.078	0.112071	0.0444521	1255	0	0
83640	FAM103A1	0	0.0180257	0.0948723	0.066	0.111993	0.0444209	1256	0	0
8997	KALRN	0	0.0235332	0.123859	0.125	0.111856	0.0443666	1257	0	0
1398	CRK	0	0.0230878	0.121515	0.121	0.111455	0.0442078	1258	0	0
50940	PDE11A	0	0.0181345	0.0954448	0.068	0.111431	0.0441982	1259	0	0
10533	ATG7	0	0.0199581	0.105043	0.087	0.111396	0.0441842	1260	0	1
471	ATIC	0	0.0209797	0.110419	0.098	0.111388	0.0441812	1261	0	0
57113	TRPC7	0	0.0179128	0.0942781	0.066	0.111291	0.0441427	1262	0	0
85453	TSPYL5	0	0.0151115	0.0795342	0.04	0.111184	0.0441002	1263	0	0
3695	ITGB7	0	0.0212126	0.111645	0.101	0.111163	0.0440917	1264	0	1
5530	PPP3CA	0	0.022	0.115789	0.11	0.110997	0.0440258	1265	0	0
10371	SEMA3A	0	0.0188744	0.0993387	0.077	0.110615	0.0438743	1266	0	0
10570	DPYSL4	0	0.0196011	0.103164	0.085	0.110445	0.0438071	1267	0	0
29945	ANAPC4	0	0.0192959	0.101557	0.082	0.11031	0.0437536	1268	0	0
1030	CDKN2B	0	0.0173546	0.0913401	0.062	0.110303	0.0437508	1269	0	0
8637	EIF4EBP3	0	0.016741	0.0881106	0.056	0.110298	0.0437487	1270	0	0
4692	NDN	0	0.0185245	0.0974976	0.074	0.110247	0.0437286	1271	0	0
10393	ANAPC10	0	0.0198397	0.104419	0.088	0.110216	0.0437164	1272	0	0
5335	PLCG1	0	0.0246135	0.129545	0.141	0.110214	0.0437155	1273	0	0
26286	ARFGAP3	0	0.0182251	0.0959214	0.071	0.110189	0.0437055	1274	0	0
10627	MYL12A	0	0.0203778	0.107252	0.094	0.110134	0.0436836	1275	0	0
4654	MYOD1	0	0.0255606	0.13453	0.152	0.110066	0.0436568	1276	0	0
64398	MPP5	0	0.0198986	0.104729	0.089	0.11003	0.0436424	1277	0	0
1482	NKX2-5	0	0.0208893	0.109944	0.1	0.109944	0.0436083	1278	0	0
51433	ANAPC5	0	0.0195946	0.103129	0.086	0.109884	0.0435847	1279	0	0
6857	SYT1	0	0.0223872	0.117827	0.117	0.109793	0.0435485	1280	0	0
3767	KCNJ11	0	0.0214354	0.112818	0.107	0.109503	0.0434335	1281	0	0
4751	NEK2	0	0.020074	0.105653	0.092	0.109479	0.0434238	1282	0	0
7414	VCL	0	0.0210624	0.110855	0.103	0.109432	0.0434052	1283	0	0
667	DST	0	0.0185774	0.097776	0.076	0.10943	0.0434043	1284	0	1
2000	ELF4	0	0.0150488	0.0792044	0.042	0.109045	0.0432516	1285	0	0
158067	AK8	0	0.0186041	0.0979161	0.077	0.109031	0.043246	1286	0	0
9586	CREB5	0	0.0143461	0.0755056	0.036	0.109007	0.0432368	1287	0	0
54778	RNF111	0	0.0141002	0.0742114	0.034	0.108981	0.0432264	1288	0	0
7283	TUBG1	0	0.0220438	0.11602	0.115	0.108978	0.0432252	1289	0	0
51434	ANAPC7	0	0.0188682	0.0993064	0.08	0.10893	0.0432062	1290	0	0
3911	LAMA5	0	0.0196059	0.103189	0.088	0.108918	0.0432014	1291	0	0
202333	CMYA5	0	0.014682	0.0772737	0.039	0.108874	0.0431838	1292	0	0
3918	LAMC2	0	0.0190383	0.100201	0.082	0.108837	0.0431694	1293	0	0
653781	POTEJ	0	0.0181871	0.0957215	0.073	0.108804	0.0431563	1294	0	0
7474	WNT5A	0	0.0216346	0.113866	0.111	0.108706	0.0431171	1295	0	0
80776	B9D2	0	0.0212499	0.111841	0.107	0.108555	0.0430575	1296	0	0
445582	POTEE	0	0.0182386	0.0959928	0.074	0.108546	0.0430537	1297	0	0
3915	LAMC1	0	0.0195227	0.102751	0.088	0.108456	0.043018	1298	0	0
4009	LMX1A	0	0.020065	0.105605	0.094	0.108443	0.043013	1299	0	0
3909	LAMA3	0	0.0189557	0.0997671	0.082	0.108366	0.0429823	1300	0	0
59341	TRPV4	0	0.0194365	0.102298	0.088	0.107977	0.0428281	1301	0	0
2922	GRP	0	0.0188863	0.0994017	0.082	0.107969	0.0428249	1302	0	0
10152	ABI2	0	0.0162834	0.0857023	0.055	0.107954	0.042819	1303	0	0
3654	IRAK1	0	0.0195856	0.103082	0.09	0.107799	0.0427575	1304	0	0
57763	ANKRA2	0	0.0174431	0.0918058	0.067	0.107773	0.0427473	1305	0	0
790	CAD	0	0.030018	0.15799	0.208	0.107739	0.0427337	1306	0	0
653604	HIST2H3D	0	0.0201673	0.106144	0.097	0.107548	0.0426579	1307	0	0
3831	KLC1	0	0.0187196	0.0985242	0.081	0.107541	0.0426551	1308	0	0
246184	CDC26	0	0.0192654	0.101397	0.087	0.107529	0.0426506	1309	0	0
2304	FOXE1	0	0.0152764	0.0804022	0.046	0.107517	0.0426458	1310	0	0
8648	NCOA1	0	0.0222433	0.11707	0.121	0.107378	0.0425906	1311	0	0
3269	HRH1	0	0.0183215	0.0964291	0.077	0.107375	0.0425893	1312	0	0
54455	FBXO42	0	0.0132562	0.0697696	0.029	0.107278	0.0425508	1313	0	0
284217	LAMA1	0	0.0175452	0.0923433	0.069	0.107225	0.0425297	1314	0	1
2150	F2RL1	0	0.018834	0.0991263	0.083	0.107148	0.0424993	1315	0	0
25906	ANAPC15	0	0.0161541	0.0850216	0.055	0.107096	0.0424789	1316	0	0
3630	INS	0	0.032529	0.171205	0.237	0.107046	0.042459	1317	0	0
9643	MORF4L2	0	0.017121	0.0901103	0.065	0.106969	0.0424283	1318	0	0
55677	IWS1	0	0.0154981	0.0815687	0.049	0.106839	0.0423768	1319	0	0
27175	TUBG2	0	0.0191759	0.100926	0.088	0.106529	0.0422539	1320	0	0
7080	NKX2-1	0	0.0210871	0.110985	0.11	0.106391	0.0421991	1321	0	0
5605	MAP2K2	0	0.0177451	0.0933952	0.073	0.10616	0.0421075	1322	0	0
23314	SATB2	0	0.0181091	0.0953111	0.077	0.10613	0.0420955	1323	0	1
29882	ANAPC2	0	0.0194469	0.102352	0.092	0.106058	0.0420672	1324	0	0
8697	CDC23	0	0.0196196	0.103261	0.094	0.106036	0.0420582	1325	0	0
6447	SCG5	0	0.0224415	0.118113	0.127	0.105853	0.0419855	1326	0	0
5071	PARK2	0	0.0202504	0.106581	0.102	0.105664	0.0419109	1327	0	1
4801	NFYB	0	0.0188648	0.0992884	0.087	0.105293	0.0417637	1328	0	0
54729	NKX1-1	0	0.0146254	0.0769757	0.043	0.10519	0.0417226	1329	0	0
11169	WDHD1	0	0.0179478	0.0944621	0.077	0.105184	0.0417205	1330	0	0
185	AGTR1	0	0.018932	0.0996422	0.088	0.105174	0.0417164	1331	0	0
23028	KDM1A	0	0.0220281	0.115938	0.124	0.105106	0.0416896	1332	0	0
54617	INO80	0	0.0202027	0.10633	0.103	0.104965	0.0416334	1333	0	0
22994	CEP131	0	0.0193278	0.101725	0.093	0.104931	0.0416201	1334	0	0
10362	HMG20B	0	0.0136904	0.0720547	0.035	0.104907	0.0416104	1335	0	0
1026	CDKN1A	0	0.027353	0.143963	0.187	0.104828	0.0415792	1336	0	0
57530	CGN	0	0.0172262	0.0906642	0.07	0.104708	0.0415316	1337	0	0
8883	NAE1	0	0.0172937	0.0910195	0.071	0.104558	0.041472	1338	0	0
200734	SPRED2	0	0.0118111	0.0621634	0.021	0.104297	0.0413684	1339	0	0
6932	TCF7	0	0.0184749	0.0972365	0.085	0.1041	0.0412902	1340	0	0
56916	SMARCAD1	0	0.0128488	0.0676253	0.029	0.103981	0.0412431	1341	0	0
55798	METTL2B	0	0.0176488	0.0928886	0.076	0.10396	0.0412347	1342	0	0
115557	ARHGEF25	0	0.0169158	0.0890306	0.068	0.103942	0.0412279	1343	0	0
3678	ITGA5	0	0.0214287	0.112783	0.12	0.103852	0.0411922	1344	0	0
84787	KMT5C	0	0.0177759	0.0935573	0.079	0.103135	0.0409076	1345	0	0
54963	UCKL1	0	0.0180147	0.0948143	0.082	0.102986	0.0408485	1346	0	0
51547	SIRT7	0	0.0136653	0.0719226	0.037	0.102979	0.0408456	1347	0	0
50649	ARHGEF4	0	0.0186746	0.0982876	0.09	0.102785	0.0407688	1348	0	0
728378	POTEF	0	0.0183239	0.0964416	0.086	0.102759	0.0407583	1349	0	0
5609	MAP2K7	0	0.0181737	0.0956513	0.085	0.102402	0.0406171	1350	0	0
55845	BRK1	0	0.0162778	0.0856725	0.064	0.102278	0.0405675	1351	0	0
7025	NR2F1	0	0.020181	0.106216	0.109	0.10224	0.0405528	1352	0	0
10742	RAI2	0	0.014106	0.0742423	0.042	0.102213	0.0405419	1353	0	0
9738	CCP110	0	0.019499	0.102626	0.101	0.102183	0.04053	1354	0	0
1438	CSF2RA	0	0.0188186	0.0990455	0.093	0.102167	0.0405237	1355	0	0
3204	HOXA7	0	0.0166193	0.0874702	0.068	0.102121	0.0405053	1356	0	0
5563	PRKAA2	0	0.0196447	0.103393	0.103	0.102066	0.0404836	1357	0	0
79184	BRCC3	0	0.0188471	0.0991952	0.095	0.101405	0.0402214	1358	0	0
2768	GNA12	0	0.017533	0.0922788	0.08	0.101222	0.0401487	1359	0	0
54904	NSD3	0	0.0162896	0.0857348	0.066	0.101206	0.0401426	1360	0	0
119504	ANAPC16	0	0.016009	0.0842578	0.063	0.101165	0.0401262	1361	0	0
51131	PHF11	0	0.0156374	0.082302	0.059	0.101161	0.0401248	1362	0	0
10467	ZNHIT1	0	0.0168995	0.0889448	0.073	0.101101	0.040101	1363	0	0
2894	GRID1	0	0.0110027	0.0579087	0.018	0.101035	0.0400746	1364	0	0
84814	PLPP7	0	0.0137194	0.0722075	0.04	0.100942	0.0400377	1365	0	0
10451	VAV3	0	0.0197579	0.103989	0.107	0.100933	0.0400344	1366	0	0
3320	HSP90AA1	0	0.0398915	0.209955	0.331	0.100815	0.0399873	1367	0	0
8237	USP11	0	0.0200106	0.105319	0.111	0.100546	0.0398805	1368	0	0
7224	TRPC5	0	0.0182594	0.096102	0.09	0.100499	0.0398622	1369	0	0
388585	HES5	0	0.0133272	0.070143	0.037	0.100431	0.039835	1370	0	0
57654	UVSSA	0	0.0146397	0.0770512	0.05	0.100246	0.0397617	1371	0	0
8851	CDK5R1	0	0.0185479	0.0976205	0.094	0.100244	0.0397608	1372	0	0
3609	ILF3	0	0.0170014	0.0894812	0.076	0.100146	0.0397221	1373	0	0
8881	CDC16	0	0.0202535	0.106597	0.115	0.100127	0.0397146	1374	0	0
2199	FBLN2	0	0.0192594	0.101365	0.103	0.100064	0.0396894	1375	0	0
64682	ANAPC1	0	0.0191742	0.100917	0.102	0.100049	0.0396837	1376	0	0
8471	IRS4	0	0.0158285	0.0833077	0.063	0.100024	0.0396737	1377	0	0
643866	CBLN3	0	0.0124512	0.0655324	0.03	0.0997979	0.039584	1378	0	0
5314	PKHD1	0	0.0172707	0.0908985	0.08	0.0997074	0.0395481	1379	0	0
156	GRK2	0	0.017579	0.092521	0.084	0.0995267	0.0394764	1380	0	0
25932	CLIC4	0	0.0127616	0.0671665	0.033	0.0995062	0.0394683	1381	0	0
51422	PRKAG2	0	0.0197905	0.10416	0.111	0.0994396	0.0394418	1382	0	0
23492	CBX7	0	0.0173941	0.0915477	0.082	0.0994378	0.0394412	1383	0	0
7027	TFDP1	0	0.0205704	0.108265	0.121	0.0993025	0.0393875	1384	0	0
5311	PKD2	0	0.0209698	0.110367	0.126	0.0992897	0.0393824	1385	0	0
27177	IL36B	0	0.0138995	0.0731553	0.044	0.0992387	0.0393622	1386	0	0
7094	TLN1	0	0.0193378	0.101778	0.106	0.0992022	0.0393477	1387	0	0
9212	AURKB	0	0.0237582	0.125043	0.162	0.0988446	0.0392058	1388	0	0
11258	DCTN3	0	0.019103	0.100542	0.104	0.0988294	0.0391998	1389	0	0
54507	ADAMTSL4	0	0.0186816	0.0983242	0.099	0.0987534	0.0391697	1390	0	0
7409	VAV1	0	0.0225994	0.118944	0.148	0.0986925	0.0391456	1391	0	0
3039	HBA1	0	0.0217276	0.114356	0.138	0.0983596	0.0390135	1392	0	0
3799	KIF5B	0	0.0217254	0.114344	0.138	0.0983497	0.0390096	1393	0	0
7089	TLE2	0	0.0179415	0.0944288	0.091	0.0982965	0.0389885	1394	0	0
80205	CHD9	0	0.0198422	0.104433	0.115	0.0980938	0.0389081	1395	0	0
84733	CBX2	0	0.0173183	0.0911489	0.084	0.0980507	0.038891	1396	0	0
57449	PLEKHG5	0	0.0186962	0.0984013	0.101	0.0979761	0.0388614	1397	0	0
6722	SRF	0	0.021244	0.11181	0.133	0.0979624	0.038856	1398	0	0
7408	VASP	0	0.0185867	0.0978245	0.1	0.0978245	0.0388012	1399	0	0
57644	MYH7B	0	0.0169433	0.0891755	0.08	0.0978175	0.0387985	1400	0	0
7490	WT1	0	0.0198586	0.104519	0.116	0.0977818	0.0387843	1401	0	0
10096	ACTR3	0	0.0180795	0.095155	0.094	0.0977121	0.0387566	1402	0	0
85440	DOCK7	0	0.0135816	0.0714819	0.043	0.0976823	0.0387448	1403	0	0
54737	MPHOSPH8	0	0.0155271	0.0817217	0.064	0.0975611	0.0386968	1404	0	0
8633	UNC5C	0	0.0186118	0.0979568	0.101	0.0975335	0.0386858	1405	0	0
55835	CENPJ	0	0.020281	0.106742	0.122	0.0975241	0.0386821	1406	0	0
58516	FAM60A	0	0.0152519	0.080273	0.061	0.0975052	0.0386746	1407	0	0
29992	PILRA	0	0.0124948	0.0657622	0.033	0.0974258	0.0386431	1408	0	0
8284	KDM5D	0	0.0167031	0.0879109	0.078	0.0973969	0.0386316	1409	0	0
5688	PSMA7	0	0.0201623	0.106117	0.121	0.0973323	0.038606	1410	0	0
10488	CREB3	0	0.0148374	0.0780916	0.057	0.0971558	0.038536	1411	0	0
284110	GSDMA	0	0.0123054	0.0647653	0.032	0.0968144	0.0384006	1412	0	0
10810	WASF3	0	0.0159139	0.0837576	0.07	0.0967318	0.0383678	1413	0	0
7169	TPM2	0	0.019078	0.10041	0.109	0.0966524	0.0383363	1414	0	0
10858	CYP46A1	0	0.0201303	0.105949	0.123	0.0964237	0.0382456	1415	0	0
55143	CDCA8	0	0.0183869	0.0967731	0.101	0.0963549	0.0382183	1416	0	0
3611	ILK	0	0.0222759	0.117242	0.151	0.0962582	0.03818	1417	0	0
22897	CEP164	0	0.0189007	0.0994774	0.108	0.0961525	0.0381381	1418	0	0
1435	CSF1	0	0.0143096	0.0753139	0.053	0.0960797	0.0381092	1419	0	0
6929	TCF3	0	0.0221491	0.116574	0.15	0.0960464	0.038096	1420	0	0
23049	SMG1	0	0.0177705	0.093529	0.095	0.0956125	0.0379239	1421	0	0
369	ARAF	0	0.0167035	0.0879131	0.082	0.09549	0.0378753	1422	0	0
64321	SOX17	0	0.0142959	0.0752417	0.054	0.0953769	0.0378304	1423	0	0
892	CCNC	0	0.0169131	0.0890161	0.085	0.095299	0.0377995	1424	0	0
183	AGT	0	0.0260939	0.137337	0.203	0.0951061	0.037723	1425	0	0
332	BIRC5	0	0.0233838	0.123072	0.169	0.0950259	0.0376912	1426	0	0
84699	CREB3L3	0	0.0141428	0.0744359	0.053	0.0949597	0.0376649	1427	0	0
7316	UBC	0	0.10525	0.553946	0.674	0.0949132	0.0376465	1428	0	0
5333	PLCD1	0	0.0183045	0.0963397	0.104	0.0946988	0.0375614	1429	0	1
9810	RNF40	0	0.016351	0.086058	0.08	0.0943979	0.0374421	1430	0	0
23127	COLGALT2	0	0.0150232	0.0790694	0.064	0.0943947	0.0374408	1431	0	0
93166	PRDM6	0	0.0156827	0.0825407	0.072	0.0943166	0.0374099	1432	0	0
84812	PLCD4	0	0.0182942	0.0962854	0.105	0.0942452	0.0373816	1433	0	0
55142	HAUS2	0	0.0192433	0.10128	0.118	0.0940001	0.0372843	1434	0	0
6790	AURKA	0	0.0236688	0.124573	0.176	0.0939886	0.0372798	1435	0	0
84108	PCGF6	0	0.0180053	0.0947648	0.102	0.0939498	0.0372644	1436	0	0
10477	UBE2E3	0	0.0181802	0.0956855	0.105	0.0936579	0.0371486	1437	0	0
594857	NPS	0	0.0201521	0.106064	0.131	0.0936253	0.0371357	1438	0	0
6329	SCN4A	0	0.0138459	0.0728729	0.052	0.0935686	0.0371132	1439	0	1
3720	JARID2	0	0.0143717	0.0756403	0.058	0.0935347	0.0370997	1440	0	0
9899	SV2B	0	0.0146304	0.0770024	0.061	0.0935325	0.0370989	1441	0	0
165918	RNF168	0	0.0155502	0.0818431	0.072	0.0935195	0.0370937	1442	0	0
23603	CORO1C	0	0.015546	0.0818209	0.072	0.0934941	0.0370836	1443	0	0
2069	EREG	0	0.0128037	0.0673878	0.041	0.0934814	0.0370786	1444	0	0
6258	RXRG	0	0.0170462	0.089717	0.091	0.0933917	0.037043	1445	0	0
7871	SLMAP	0	0.0194119	0.102168	0.122	0.0933449	0.0370245	1446	0	0
5977	DPF2	0	0.0134455	0.0707657	0.048	0.0933229	0.0370157	1447	0	0
5007	OSBP	0	0.0159013	0.0836911	0.077	0.0931908	0.0369633	1448	0	0
8650	NUMB	0	0.0179224	0.0943282	0.103	0.0931173	0.0369342	1449	0	0
354	KLK3	0	0.0193587	0.101888	0.122	0.0930891	0.036923	1450	0	0
55844	PPP2R2D	0	0.016487	0.0867736	0.085	0.0928982	0.0368473	1451	0	0
51619	UBE2D4	0	0.0146998	0.0773674	0.063	0.0928919	0.0368448	1452	0	0
7040	TGFB1	0	0.0262781	0.138306	0.213	0.0928891	0.0368437	1453	0	0
148327	CREB3L4	0	0.0148653	0.0782386	0.065	0.092876	0.0368385	1454	0	0
4922	NTS	0	0.0186008	0.0978989	0.113	0.0927026	0.0367697	1455	0	0
10891	PPARGC1A	0	0.0203839	0.107283	0.137	0.0926156	0.0367352	1456	0	0
8726	EED	0	0.0180496	0.094998	0.106	0.092594	0.0367266	1457	0	0
84216	TMEM117	0	0.0150616	0.0792717	0.068	0.092549	0.0367088	1458	0	0
9253	NUMBL	0	0.0158452	0.0833958	0.078	0.0923947	0.0366476	1459	0	0
64764	CREB3L2	0	0.0147837	0.0778089	0.065	0.0923659	0.0366361	1460	0	0
1258	CNGB1	0	0.0181542	0.0955486	0.108	0.092355	0.0366318	1461	0	0
1813	DRD2	0	0.0190536	0.100282	0.12	0.0923418	0.0366266	1462	0	0
995	CDC25C	0	0.0178208	0.0937939	0.104	0.0921963	0.0365689	1463	0	0
9513	FXR2	0	0.0178955	0.0941867	0.105	0.0921909	0.0365667	1464	0	0
389058	SP5	0	0.0107978	0.0568305	0.024	0.0920534	0.0365122	1465	0	0
1145	CHRNE	0	0.0191081	0.100569	0.122	0.0918836	0.0364448	1466	0	0
10450	PPIE	0	0.0127658	0.0671884	0.043	0.091815	0.0364176	1467	0	0
25847	ANAPC13	0	0.0161222	0.0848536	0.083	0.0917201	0.03638	1468	0	0
60489	APOBEC3G	0	0.0176402	0.0928433	0.103	0.0916514	0.0363527	1469	0	0
3988	LIPA	0	0.018747	0.0986683	0.118	0.0915759	0.0363228	1470	0	0
8065	CUL5	0	0.0194601	0.102421	0.128	0.0914408	0.0362692	1471	0	0
22987	SV2C	0	0.0146304	0.0770024	0.065	0.0914085	0.0362564	1472	0	0
22806	IKZF3	0	0.0136938	0.0720727	0.054	0.0913597	0.0362371	1473	0	0
9282	MED14	0	0.0175028	0.0921203	0.102	0.091328	0.0362245	1474	0	0
3633	INPP5B	0	0.0175632	0.0924378	0.103	0.0912512	0.036194	1475	0	0
89869	PLCZ1	0	0.0182942	0.0962854	0.113	0.0911748	0.0361637	1476	0	0
10629	TAF6L	0	0.0188685	0.0993079	0.121	0.0910866	0.0361287	1477	0	0
1021	CDK6	0	0.019297	0.101563	0.127	0.0910203	0.0361024	1478	0	0
6571	SLC18A2	0	0.0166637	0.0877039	0.092	0.0908799	0.0360467	1479	0	0
151888	BTLA	0	0.0125084	0.0658335	0.042	0.0906363	0.0359501	1480	0	0
3549	IHH	0	0.0202396	0.106524	0.141	0.0906289	0.0359472	1481	0	0
1874	E2F4	0	0.0163807	0.0862145	0.089	0.0905778	0.0359269	1482	0	0
1647	GADD45A	0	0.0162028	0.0852781	0.087	0.0904358	0.0358706	1483	0	0
8678	BECN1	0	0.0214394	0.112839	0.158	0.0904229	0.0358655	1484	0	0
56896	DPYSL5	0	0.0176213	0.0927435	0.106	0.0903965	0.035855	1485	0	0
10075	HUWE1	0	0.0142913	0.0752171	0.063	0.0903101	0.0358207	1486	0	0
8520	HAT1	0	0.0148489	0.0781519	0.07	0.0902578	0.0358	1487	0	0
4015	LOX	0	0.0177348	0.0933411	0.108	0.0902213	0.0357855	1488	0	0
4168	MCF2	0	0.0178683	0.0940438	0.11	0.0901511	0.0357576	1489	0	0
57407	NMRAL1	0	0.0137578	0.0724097	0.057	0.0900867	0.0357321	1490	0	0
1869	E2F1	0	0.0209201	0.110106	0.152	0.0900838	0.035731	1491	0	0
5048	PAFAH1B1	0	0.0246367	0.129667	0.202	0.090073	0.0357267	1492	0	1
10038	PARP2	0	0.0178862	0.0941381	0.111	0.0898715	0.0356467	1493	0	0
51268	PIPOX	0	0.018899	0.0994682	0.125	0.0898287	0.0356298	1494	0	0
4626	MYH8	0	0.01998	0.105158	0.14	0.0897913	0.0356149	1495	0	0
54453	RIN2	0	0.0156909	0.0825837	0.082	0.0897012	0.0355792	1496	0	0
3696	ITGB8	0	0.0195433	0.102859	0.135	0.0894533	0.0354809	1497	0	0
11284	PNKP	0	0.0154648	0.0813939	0.08	0.0892818	0.0354129	1498	0	0
114836	SLAMF6	0	0.0116456	0.0612925	0.035	0.0892378	0.0353954	1499	0	0
6335	SCN9A	0	0.0166811	0.0877953	0.097	0.0889567	0.0352839	1500	0	0
6640	SNTA1	0	0.0184262	0.0969802	0.121	0.0889517	0.0352819	1501	0	0
165	AEBP1	0	0.0123487	0.0649929	0.043	0.0888149	0.0352277	1502	0	0
23172	FAM175B	0	0.01523	0.0801579	0.078	0.0888074	0.0352247	1503	0	0
22919	MAPRE1	0	0.0212729	0.111963	0.161	0.088806	0.0352241	1504	0	0
22983	MAST1	0	0.0115891	0.0609953	0.035	0.088805	0.0352238	1505	0	0
1997	ELF1	0	0.0138071	0.072669	0.06	0.0887905	0.035218	1506	0	0
7200	TRH	0	0.0187508	0.0986882	0.126	0.0887828	0.035215	1507	0	0
23762	OSBP2	0	0.0161146	0.0848135	0.09	0.0886944	0.0351799	1508	0	0
4313	MMP2	0	0.0215347	0.113341	0.165	0.0886909	0.0351785	1509	0	0
8936	WASF1	0	0.0163207	0.0858984	0.093	0.0886057	0.0351447	1510	0	0
7764	ZNF217	0	0.0157238	0.0827568	0.085	0.0885978	0.0351416	1511	0	0
4194	MDM4	0	0.0137737	0.0724931	0.06	0.0885756	0.0351327	1512	0	0
9648	GCC2	0	0.0160144	0.0842862	0.089	0.0885519	0.0351234	1513	0	0
9846	GAB2	0	0.0153345	0.080708	0.08	0.0885294	0.0351144	1514	0	0
4853	NOTCH2	0	0.0218412	0.114954	0.17	0.0884626	0.0350879	1515	0	0
10989	IMMT	0	0.0188238	0.0990726	0.128	0.0884511	0.0350834	1516	0	0
3728	JUP	0	0.0187429	0.0986467	0.127	0.0884068	0.0350658	1517	0	0
2314	FLII	0	0.0174438	0.0918096	0.109	0.0883735	0.0350526	1518	0	0
9968	MED12	0	0.0171508	0.0902672	0.105	0.0883545	0.0350451	1519	0	0
3693	ITGB5	0	0.0203733	0.107228	0.15	0.0883462	0.0350417	1520	0	0
1809	DPYSL3	0	0.0185097	0.0974194	0.124	0.0883183	0.0350307	1521	0	0
6944	VPS72	0	0.0160436	0.0844399	0.09	0.0883037	0.0350249	1522	0	0
1137	CHRNA4	0	0.0191994	0.101049	0.134	0.0882055	0.034986	1523	0	0
1793	DOCK1	0	0.0176419	0.0928519	0.113	0.0879235	0.0348741	1524	0	1
80714	PBX4	0	0.0187979	0.0989361	0.13	0.087663	0.0347708	1525	0	0
8078	USP5	0	0.0137626	0.0724349	0.062	0.087473	0.0346954	1526	0	0
9901	SRGAP3	0	0.0168112	0.0884802	0.103	0.0873443	0.0346444	1527	0	0
399687	MYO18A	0	0.0151967	0.0799825	0.081	0.0873021	0.0346276	1528	0	0
3691	ITGB4	0	0.0208984	0.109992	0.161	0.0872426	0.034604	1529	0	0
1400	CRMP1	0	0.0191179	0.100621	0.136	0.087184	0.0345808	1530	0	0
4929	NR4A2	0	0.0171944	0.0904968	0.109	0.0871098	0.0345514	1531	0	0
9863	MAGI2	0	0.0143222	0.07538	0.07	0.0870565	0.0345302	1532	0	0
8505	PARG	0	0.0167553	0.0881859	0.103	0.0870538	0.0345292	1533	0	0
10006	ABI1	0	0.0164671	0.0866692	0.099	0.0870475	0.0345267	1534	0	0
5601	MAPK9	0	0.0206255	0.108556	0.158	0.0869902	0.0345039	1535	0	0
54700	RRN3	0	0.014451	0.076058	0.072	0.086909	0.0344717	1536	0	0
27232	GNMT	0	0.0181356	0.0954504	0.123	0.0868689	0.0344558	1537	0	0
3800	KIF5C	0	0.0184869	0.0972993	0.128	0.0868678	0.0344554	1538	0	0
57679	ALS2	0	0.0159596	0.0839977	0.093	0.086645	0.034367	1539	0	0
2642	GCGR	0	0.0187388	0.0986255	0.133	0.0864105	0.034274	1540	0	0
7525	YES1	0	0.0203464	0.107087	0.156	0.0864055	0.034272	1541	0	0
55818	KDM3A	0	0.0171186	0.090098	0.11	0.0863686	0.0342574	1542	0	0
1718	DHCR24	0	0.0191055	0.100555	0.139	0.0861744	0.0341803	1543	0	0
5978	REST	0	0.0126672	0.0666695	0.051	0.0861657	0.0341769	1544	0	0
54795	TRPM4	0	0.0174183	0.0916753	0.115	0.0861108	0.0341551	1545	0	0
23031	MAST3	0	0.0117832	0.0620171	0.041	0.0860311	0.0341235	1546	0	0
81624	DIAPH3	0	0.0148924	0.0783813	0.08	0.0859773	0.0341021	1547	0	1
84680	ACCS	0	0.0113114	0.0595338	0.036	0.0859489	0.0340909	1548	0	0
54887	UHRF1BP1	0	0.0149555	0.0787132	0.081	0.0859166	0.0340781	1549	0	0
204851	HIPK1	0	0.0130349	0.0686049	0.056	0.0858804	0.0340637	1550	0	0
7480	WNT10B	0	0.0173651	0.0913955	0.115	0.085848	0.0340509	1551	0	0
8087	FXR1	0	0.0173255	0.0911868	0.115	0.085652	0.0339731	1552	0	0
4000	LMNA	0	0.0168315	0.088587	0.108	0.0856261	0.0339629	1553	0	0
5743	PTGS2	0	0.0220822	0.116222	0.184	0.0854443	0.0338907	1554	0	1
10273	STUB1	0	0.0162343	0.0854435	0.1	0.0854435	0.0338904	1555	0	0
272	AMPD3	0	0.0166449	0.0876046	0.106	0.0853877	0.0338683	1556	0	0
7514	XPO1	0	0.0231996	0.122103	0.2	0.0853464	0.0338519	1557	0	0
6760	SS18	0	0.0146523	0.0771173	0.079	0.085012	0.0337193	1558	0	0
8620	NPFF	0	0.0184981	0.0973582	0.134	0.0849835	0.033708	1559	0	0
8453	CUL2	0	0.018282	0.0962209	0.131	0.0849369	0.0336895	1560	0	0
7270	TTF1	0	0.0153528	0.080804	0.089	0.0848935	0.0336723	1561	0	0
3783	KCNN4	0	0.0161965	0.0852446	0.101	0.0848762	0.0336654	1562	0	0
9027	NAT8	0	0.0147608	0.0776883	0.081	0.0847979	0.0336344	1563	0	0
23710	GABARAPL1	0	0.0208728	0.109857	0.17	0.0845404	0.0335322	1564	0	0
5450	POU2AF1	0	0.0141963	0.0747175	0.074	0.0844882	0.0335115	1565	0	0
11345	GABARAPL2	0	0.0210496	0.110788	0.173	0.0844151	0.0334825	1566	0	0
3804	KIR2DL3	0	0.0112814	0.0593757	0.038	0.0843263	0.0334473	1567	0	0
85313	PPIL4	0	0.0145048	0.0763411	0.079	0.0841563	0.0333799	1568	0	0
7161	TP73	0	0.0170807	0.0898984	0.116	0.0841037	0.033359	1569	0	0
23332	CLASP1	0	0.0216999	0.11421	0.184	0.0839653	0.0333041	1570	0	0
8424	BBOX1	0	0.0188521	0.0992215	0.143	0.0838088	0.033242	1571	0	0
3635	INPP5D	0	0.0159655	0.084029	0.101	0.0836659	0.0331854	1572	0	0
79709	COLGALT1	0	0.0134523	0.0708018	0.066	0.0835785	0.0331507	1573	0	0
27345	KCNMB4	0	0.0151807	0.0798982	0.09	0.0835541	0.033141	1574	0	0
10121	ACTR1A	0	0.019674	0.103548	0.156	0.08355	0.0331394	1575	0	0
9525	VPS4B	0	0.0185125	0.0974342	0.139	0.0834997	0.0331194	1576	0	0
6540	SLC6A13	0	0.0128962	0.0678745	0.059	0.0834278	0.0330909	1577	0	0
66008	TRAK2	0	0.0190318	0.100167	0.147	0.0834076	0.0330829	1578	0	0
1181	CLCN2	0	0.0137952	0.0726061	0.071	0.0834056	0.0330821	1579	0	0
137868	SGCZ	0	0.0174119	0.0916414	0.123	0.0834023	0.0330808	1580	0	0
56623	INPP5E	0	0.0141503	0.0744751	0.076	0.0833515	0.0330606	1581	0	0
79837	PIP4K2C	0	0.0136866	0.0720349	0.07	0.0831933	0.0329979	1582	0	0
80018	NAA25	0	0.0154096	0.081103	0.095	0.0829097	0.0328854	1583	0	0
271	AMPD2	0	0.0166287	0.0875197	0.113	0.0828743	0.0328714	1584	0	0
6850	SYK	0	0.0221991	0.116837	0.196	0.0826908	0.0327986	1585	0	0
23464	GCAT	0	0.0181914	0.095744	0.137	0.0826539	0.0327839	1586	0	0
6778	STAT6	0	0.0204047	0.107393	0.17	0.0826445	0.0327802	1587	0	0
6655	SOS2	0	0.0187906	0.0988978	0.146	0.0826436	0.0327799	1588	0	0
9370	ADIPOQ	0	0.0180979	0.0952521	0.136	0.0825322	0.0327357	1589	0	0
9219	MTA2	0	0.0177458	0.093399	0.131	0.0824459	0.0327015	1590	0	0
64431	ACTR6	0	0.0157311	0.0827954	0.101	0.0824376	0.0326982	1591	0	0
4299	AFF1	0	0.0155257	0.0817141	0.098	0.0824311	0.0326956	1592	0	0
3045	HBD	0	0.0212932	0.11207	0.184	0.0823916	0.0326799	1593	0	0
1024	CDK8	0	0.0180618	0.095062	0.136	0.0823675	0.0326704	1594	0	0
7314	UBB	0	0.0299261	0.157506	0.3	0.0823564	0.032666	1595	0	0
5897	RAG2	0	0.0130803	0.0688439	0.064	0.0821872	0.0325988	1596	0	0
7466	WFS1	0	0.0123928	0.0652251	0.055	0.0821599	0.032588	1597	0	0
10114	HIPK3	0	0.0135053	0.0710807	0.07	0.0820913	0.0325608	1598	0	0
3164	NR4A1	0	0.0173766	0.0914559	0.127	0.0819624	0.0325097	1599	0	0
5090	PBX3	0	0.019823	0.104332	0.164	0.0819168	0.0324916	1600	0	0
2641	GCG	0	0.0219114	0.115323	0.195	0.0818756	0.0324752	1601	0	0
8498	RANBP3	0	0.0153445	0.0807608	0.097	0.0818291	0.0324568	1602	0	0
150094	SIK1	0	0.0137418	0.0723253	0.074	0.0817831	0.0324386	1603	0	0
10270	AKAP8	0	0.0128534	0.0676497	0.062	0.0816943	0.0324034	1604	0	0
9610	RIN1	0	0.0142769	0.0751418	0.082	0.0816179	0.0323731	1605	0	0
27240	SIT1	0	0.0114423	0.0602227	0.045	0.0811072	0.0321705	1606	0	0
196	AHR	0	0.0174456	0.0918188	0.131	0.0810511	0.0321482	1607	0	0
5770	PTPN1	0	0.0173713	0.091428	0.13	0.0810104	0.0321321	1608	0	0
940	CD28	0	0.0154377	0.0812509	0.101	0.0808997	0.0320882	1609	0	0
64127	NOD2	0	0.0180601	0.0950531	0.141	0.0808694	0.0320762	1610	0	0
5764	PTN	0	0.0121098	0.063736	0.054	0.0807922	0.0320455	1611	0	0
5204	PFDN5	0	0.016801	0.0884265	0.122	0.08079	0.0320447	1612	0	0
64426	SUDS3	0	0.0160214	0.084323	0.111	0.0805013	0.0319301	1613	0	0
10094	ARPC3	0	0.0159544	0.0839706	0.11	0.0804948	0.0319276	1614	0	0
3791	KDR	0	0.020915	0.110079	0.186	0.0804114	0.0318945	1615	0	0
147746	HIPK4	0	0.0123544	0.0650232	0.058	0.0804059	0.0318923	1616	0	0
1459	CSNK2A2	0	0.0191592	0.100838	0.161	0.0799819	0.0317242	1617	0	0
149986	LSM14B	0	0.0164384	0.0865177	0.119	0.0799815	0.031724	1618	0	0
3069	HDLBP	0	0.014612	0.0769055	0.092	0.0796904	0.0316085	1619	0	0
7849	PAX8	0	0.01441	0.0758421	0.089	0.0796805	0.0316046	1620	0	0
85452	CFAP74	0	0.0102049	0.0537102	0.033	0.0795709	0.0315611	1621	0	0
7494	XBP1	0	0.0155703	0.0819488	0.107	0.0795408	0.0315492	1622	0	0
55140	ELP3	0	0.0177584	0.0934652	0.141	0.0795184	0.0315403	1623	0	0
8625	RFXANK	0	0.0137701	0.0724744	0.08	0.0794979	0.0315322	1624	0	0
4123	MAN2C1	0	0.0114488	0.060257	0.048	0.0794644	0.0315189	1625	0	0
132954	PDCL2	0	0.0138957	0.0731353	0.082	0.0794385	0.0315086	1626	0	0
10365	KLF2	0	0.0131214	0.0690601	0.071	0.0793322	0.0314664	1627	0	0
10253	SPRY2	0	0.0164862	0.0867697	0.122	0.0792762	0.0314442	1628	0	0
55435	AP1AR	0	0.0128143	0.0674436	0.067	0.0791738	0.0314036	1629	0	0
140679	SLC32A1	0	0.0160774	0.0846179	0.116	0.0791636	0.0313996	1630	0	0
285195	SLC9A9	0	0.0154771	0.0814582	0.107	0.0790646	0.0313603	1631	0	1
53905	DUOX1	0	0.0148751	0.0782902	0.098	0.0789771	0.0313256	1632	0	0
1757	SARDH	0	0.0180766	0.0951401	0.148	0.0789414	0.0313114	1633	0	0
121268	RHEBL1	0	0.0101168	0.0532462	0.033	0.0788835	0.0312884	1634	0	0
84464	SLX4	0	0.0147911	0.0778481	0.097	0.0788778	0.0312862	1635	0	0
81565	NDEL1	0	0.0170959	0.0899782	0.133	0.0788343	0.0312689	1636	0	0
6910	TBX5	0	0.012319	0.0648371	0.061	0.0787557	0.0312378	1637	0	0
22849	CPEB3	0	0.0167268	0.0880359	0.128	0.0785976	0.031175	1638	0	0
1490	CTGF	0	0.0170331	0.0896479	0.133	0.0785449	0.0311542	1639	0	0
2301	FOXE3	0	0.014381	0.0756897	0.092	0.0784306	0.0311088	1640	0	0
11065	UBE2C	0	0.0185933	0.0978597	0.158	0.0784192	0.0311043	1641	0	0
9886	RHOBTB1	0	0.0189804	0.0998968	0.165	0.0781709	0.0310058	1642	0	0
6548	SLC9A1	0	0.016901	0.0889527	0.133	0.0779358	0.0309126	1643	0	0
4627	MYH9	0	0.0180972	0.0952487	0.152	0.0779283	0.0309096	1644	0	0
4952	OCRL	0	0.0175089	0.0921524	0.143	0.0778378	0.0308737	1645	0	0
10537	UBD	0	0.0131356	0.0691349	0.075	0.0777725	0.0308478	1646	0	0
5216	PFN1	0	0.0164114	0.0863756	0.126	0.077706	0.0308214	1647	0	0
26065	LSM14A	0	0.0158861	0.0836109	0.118	0.0776008	0.0307797	1648	0	0
706	TSPO	0	0.0185557	0.0976617	0.161	0.0774627	0.0307249	1649	0	0
23523	CABIN1	0	0.0138536	0.0729136	0.087	0.0773234	0.0306697	1650	0	0
79899	PRR5L	0	0.013651	0.0718474	0.084	0.0772877	0.0306555	1651	0	0
1390	CREM	0	0.0158563	0.0834543	0.119	0.0771496	0.0306007	1652	0	0
53353	LRP1B	0	0.0101482	0.0534115	0.036	0.0771101	0.030585	1653	0	0
8819	SAP30	0	0.0166531	0.0876479	0.132	0.0770798	0.030573	1654	0	0
2324	FLT4	0	0.0158117	0.0832194	0.119	0.0769325	0.0305146	1655	0	0
9618	TRAF4	0	0.0137832	0.0725433	0.087	0.0769308	0.0305139	1656	0	0
9564	BCAR1	0	0.019055	0.100289	0.171	0.0769224	0.0305106	1657	0	0
846	CASR	0	0.0191745	0.100918	0.173	0.076895	0.0304997	1658	0	0
4854	NOTCH3	0	0.0220752	0.116185	0.218	0.0768615	0.0304864	1659	0	0
6443	SGCB	0	0.0173471	0.0913006	0.144	0.076842	0.0304787	1660	0	0
4625	MYH7	0	0.0171872	0.0904589	0.142	0.076683	0.0304157	1661	0	0
5347	PLK1	0	0.0264837	0.139388	0.282	0.0766287	0.0303941	1662	0	0
2847	MCHR1	0	0.0188518	0.09922	0.169	0.0766091	0.0303863	1663	0	0
6820	SULT2B1	0	0.0164802	0.0867381	0.131	0.0765662	0.0303693	1664	0	0
6641	SNTB1	0	0.0169735	0.0893341	0.139	0.076558	0.0303661	1665	0	0
466	ATF1	0	0.0133182	0.0700958	0.081	0.0765106	0.0303473	1666	0	0
10095	ARPC1B	0	0.015462	0.0813789	0.115	0.0764394	0.030319	1667	0	0
2169	FABP2	0	0.0139517	0.0734299	0.091	0.0764375	0.0303183	1668	0	0
317719	KLHL10	0	0.0130389	0.0686257	0.077	0.0764153	0.0303095	1669	0	0
93624	TADA2B	0	0.0161936	0.0852294	0.127	0.0763822	0.0302964	1670	0	0
3235	HOXD9	0	0.0153593	0.0808384	0.114	0.0762383	0.0302393	1671	0	0
3805	KIR2DL4	0	0.0112814	0.0593757	0.053	0.075747	0.0300444	1672	0	0
88	ACTN2	0	0.0205901	0.108369	0.2	0.0757465	0.0300442	1673	0	0
23566	LPAR3	0	0.0192023	0.101065	0.179	0.0755104	0.0299505	1674	0	0
10908	PNPLA6	0	0.0155077	0.0816195	0.119	0.0754534	0.029928	1675	0	0
8314	BAP1	0	0.0167583	0.0882014	0.14	0.0753127	0.0298721	1676	0	0
400	ARL1	0	0.0151176	0.0795665	0.114	0.0750388	0.0297635	1677	0	0
50814	NSDHL	0	0.0175438	0.0923358	0.154	0.0750209	0.0297564	1678	0	0
3064	HTT	0	0.015227	0.0801421	0.116	0.0749763	0.0297387	1679	0	0
260425	MAGI3	0	0.0144742	0.0761798	0.104	0.0748822	0.0297014	1680	0	0
4628	MYH10	0	0.0173188	0.0911516	0.151	0.0748376	0.0296837	1681	0	0
9170	LPAR2	0	0.0192282	0.101201	0.183	0.0746406	0.0296056	1682	0	0
9338	TCEAL1	0	0.0152295	0.0801551	0.118	0.0743934	0.0295075	1683	0	0
84062	DTNBP1	0	0.0200866	0.105719	0.198	0.0743556	0.0294925	1684	0	0
114803	MYSM1	0	0.0168951	0.0889216	0.146	0.0743071	0.0294733	1685	0	0
10109	ARPC2	0	0.0164488	0.0865724	0.139	0.0741913	0.0294273	1686	0	0
3655	ITGA6	0	0.0186157	0.0979772	0.175	0.074165	0.0294169	1687	0	0
7220	TRPC1	0	0.0183629	0.0966468	0.171	0.0741285	0.0294024	1688	0	0
973	CD79A	0	0.0165948	0.0873413	0.142	0.0740402	0.0293674	1689	0	0
6442	SGCA	0	0.0174294	0.0917335	0.156	0.0740175	0.0293584	1690	0	0
57121	LPAR5	0	0.0185686	0.0977297	0.175	0.0739777	0.0293426	1691	0	0
2212	FCGR2A	0	0.014616	0.0769262	0.11	0.073742	0.0292491	1692	0	0
1044	CDX1	0	0.0165084	0.0868865	0.142	0.0736547	0.0292145	1693	0	0
23139	MAST2	0	0.0112827	0.0593827	0.058	0.073431	0.0291258	1694	0	0
9646	CTR9	0	0.0155024	0.0815918	0.126	0.0734024	0.0291144	1695	0	0
150160	CCT8L2	0	0.0129597	0.0682089	0.084	0.0733738	0.0291031	1696	0	0
579	NKX3-2	0	0.0144598	0.076104	0.109	0.0732557	0.0290562	1697	0	0
10693	CCT6B	0	0.0134804	0.0709496	0.093	0.0731857	0.0290285	1698	0	0
63916	ELMO2	0	0.0146233	0.0769649	0.112	0.0731769	0.029025	1699	0	0
3199	HOXA2	0	0.0148526	0.0781716	0.117	0.0728414	0.0288919	1700	0	0
54901	CDKAL1	0	0.0136166	0.0716663	0.097	0.0726143	0.0288018	1701	0	0
4803	NGF	0	0.018216	0.0958735	0.175	0.0725726	0.0287853	1702	0	0
58494	JAM2	0	0.0124985	0.0657816	0.079	0.0725158	0.0287628	1703	0	0
5997	RGS2	0	0.0155957	0.0820826	0.131	0.0724567	0.0287393	1704	0	0
585	BBS4	0	0.0157005	0.0826341	0.133	0.0723997	0.0287167	1705	0	0
6328	SCN3A	0	0.011576	0.0609262	0.065	0.0723247	0.028687	1706	0	0
1588	CYP19A1	0	0.0176134	0.0927022	0.166	0.0722977	0.0286762	1707	0	0
5089	PBX2	0	0.0195223	0.102749	0.198	0.0722668	0.028664	1708	0	0
9844	ELMO1	0	0.0150813	0.0793751	0.123	0.0722388	0.0286529	1709	0	0
6920	TCEA3	0	0.0130594	0.0687337	0.089	0.0722123	0.0286424	1710	0	0
212	ALAS2	0	0.0173287	0.0912035	0.162	0.072095	0.0285959	1711	0	0
8467	SMARCA5	0	0.0169165	0.0890343	0.155	0.0720883	0.0285932	1712	0	0
25865	PRKD2	0	0.0137473	0.0723543	0.101	0.0720416	0.0285747	1713	0	0
1959	EGR2	0	0.0180938	0.0952306	0.176	0.0718503	0.0284988	1714	0	1
6596	HLTF	0	0.0123199	0.0648414	0.078	0.0718381	0.028494	1715	0	0
23542	MAPK8IP2	0	0.0153795	0.0809449	0.13	0.0717218	0.0284478	1716	0	1
1902	LPAR1	0	0.019311	0.101637	0.197	0.0717082	0.0284424	1717	0	0
6645	SNTB2	0	0.0162063	0.0852964	0.145	0.0715323	0.0283727	1718	0	0
10395	DLC1	0	0.0156134	0.0821757	0.135	0.0714654	0.0283461	1719	0	0
794	CALB2	0	0.0154355	0.0812392	0.132	0.0714439	0.0283376	1720	0	0
54726	OTUD4	0	0.0147927	0.0778562	0.121	0.0714109	0.0283245	1721	0	0
493	ATP2B4	0	0.012794	0.0673368	0.087	0.0714094	0.0283239	1722	0	0
10606	PAICS	0	0.013502	0.0710632	0.099	0.0713734	0.0283096	1723	0	0
9420	CYP7B1	0	0.0170866	0.0899297	0.161	0.0713299	0.0282924	1724	0	0
11104	KATNA1	0	0.0133076	0.0700401	0.096	0.0712819	0.0282733	1725	0	0
6445	SGCG	0	0.0168412	0.0886378	0.157	0.0712737	0.0282701	1726	0	0
25855	BRMS1	0	0.0130002	0.0684222	0.091	0.0712247	0.0282507	1727	0	0
5305	PIP4K2A	0	0.0134113	0.070586	0.098	0.0712053	0.028243	1728	0	0
5087	PBX1	0	0.0198305	0.104371	0.208	0.0711746	0.0282308	1729	0	0
580	BARD1	0	0.0160064	0.0842442	0.143	0.071158	0.0282242	1730	0	0
51393	TRPV2	0	0.0159931	0.0841744	0.143	0.0710991	0.0282008	1731	0	0
5076	PAX2	0	0.0167898	0.0883672	0.157	0.0710561	0.0281838	1732	0	0
894	CCND2	0	0.0157945	0.0831289	0.14	0.0709815	0.0281542	1733	0	0
3043	HBB	0	0.019282	0.101484	0.2	0.0709346	0.0281356	1734	0	0
8910	SGCE	0	0.016758	0.0881998	0.157	0.0709215	0.0281304	1735	0	0
6821	SUOX	0	0.0147872	0.0778275	0.123	0.0708304	0.0280943	1736	0	0
2066	ERBB4	0	0.0179958	0.0947148	0.179	0.0707658	0.0280687	1737	0	1
5300	PIN1	0	0.0138279	0.0727783	0.107	0.0706398	0.0280187	1738	0	0
23683	PRKD3	0	0.0145134	0.0763862	0.119	0.0706154	0.028009	1739	0	0
11317	RBPJL	0	0.0132368	0.0696676	0.097	0.0705892	0.0279986	1740	0	0
10087	COL4A3BP	0	0.0140451	0.0739216	0.111	0.0705713	0.0279915	1741	0	0
4905	NSF	0	0.0194663	0.102454	0.205	0.0705139	0.0279687	1742	0	0
256691	MAMDC2	0	0.0088711	0.04669	0.031	0.0704383	0.0279387	1743	0	0
5217	PFN2	0	0.0150471	0.0791951	0.129	0.0704369	0.0279382	1744	0	0
6422	SFRP1	0	0.0143956	0.0757665	0.118	0.0703202	0.0278919	1745	0	0
8313	AXIN2	0	0.0162048	0.0852886	0.15	0.0702701	0.027872	1746	0	0
1593	CYP27A1	0	0.0182167	0.0958773	0.185	0.0702616	0.0278687	1747	0	0
164153	UBL4B	0	0.0125763	0.0661913	0.087	0.0701946	0.0278421	1748	0	0
1500	CTNND1	0	0.0199042	0.104759	0.214	0.0701453	0.0278225	1749	0	0
11119	BTN3A1	0	0.0113455	0.0597131	0.067	0.0700988	0.0278041	1750	0	0
8175	SF3A2	0	0.0208009	0.109478	0.229	0.0700842	0.0277983	1751	0	0
9085	CDY1	0	0.0132974	0.0699866	0.1	0.0699866	0.0277596	1752	0	0
56950	SMYD2	0	0.0101817	0.0535879	0.05	0.0697195	0.0276536	1753	0	0
94274	PPP1R14A	0	0.0123045	0.0647606	0.084	0.0696643	0.0276318	1754	0	0
4762	NEUROG1	0	0.0148212	0.0780065	0.128	0.0696435	0.0276235	1755	0	0
9322	TRIP10	0	0.0156521	0.0823795	0.143	0.069583	0.0275995	1756	0	0
10207	PATJ	0	0.0191486	0.100782	0.204	0.0695769	0.0275971	1757	0	0
6282	S100A11	0	0.00922865	0.0485719	0.037	0.0695451	0.0275845	1758	0	0
7222	TRPC3	0	0.0162609	0.0855837	0.154	0.069535	0.0275804	1759	0	0
90627	STARD13	0	0.0152356	0.0801876	0.136	0.0694795	0.0275584	1760	0	0
83700	JAM3	0	0.01227	0.0645791	0.084	0.069469	0.0275543	1761	0	0
51755	CDK12	0	0.0129645	0.0682342	0.096	0.0694439	0.0275443	1762	0	0
54623	PAF1	0	0.0153181	0.0806217	0.138	0.0693444	0.0275048	1763	0	0
9241	NOG	0	0.0157654	0.0829756	0.146	0.0693384	0.0275025	1764	0	0
4617	MYF5	0	0.0165946	0.0873398	0.161	0.0692757	0.0274776	1765	0	0
9075	CLDN2	0	0.0203783	0.107254	0.226	0.0692747	0.0274772	1766	0	0
2321	FLT1	0	0.0170393	0.0896804	0.169	0.0692434	0.0274648	1767	0	1
56949	XAB2	0	0.015782	0.0830634	0.147	0.0691654	0.0274339	1768	0	0
253175	CDY1B	0	0.0132974	0.0699866	0.103	0.0690881	0.0274032	1769	0	0
7321	UBE2D1	0	0.0208614	0.109797	0.235	0.0690548	0.02739	1770	0	0
51225	ABI3	0	0.0142352	0.0749223	0.12	0.0689898	0.0273642	1771	0	0
23047	PDS5B	0	0.0164991	0.0868376	0.161	0.0688773	0.0273196	1772	0	0
4914	NTRK1	0	0.0184964	0.0973494	0.197	0.0686833	0.0272426	1773	0	1
51292	GMPR2	0	0.0148801	0.0783165	0.133	0.0686169	0.0272163	1774	0	0
22821	RASA3	0	0.0104785	0.0551499	0.057	0.0686134	0.0272149	1775	0	0
8731	RNMT	0	0.0133173	0.070091	0.105	0.0686058	0.0272119	1776	0	0
84059	ADGRV1	0	0.0154266	0.0811926	0.143	0.0685804	0.0272018	1777	0	0
8976	WASL	0	0.0194472	0.102354	0.214	0.0685346	0.0271836	1778	0	0
122704	MRPL52	0	0.0127894	0.0673128	0.096	0.0685062	0.0271724	1779	0	0
2185	PTK2B	0	0.0171304	0.0901602	0.174	0.0684722	0.0271589	1780	0	0
93550	ZFAND4	0	0.0131197	0.069051	0.102	0.0684572	0.027153	1781	0	0
30009	TBX21	0	0.014115	0.0742892	0.12	0.0684069	0.027133	1782	0	0
9442	MED27	0	0.0154945	0.0815498	0.145	0.0683903	0.0271264	1783	0	0
11156	PTP4A3	0	0.0103665	0.0545605	0.056	0.0682995	0.0270904	1784	0	0
6720	SREBF1	0	0.0179258	0.0943462	0.189	0.0682631	0.027076	1785	0	0
10269	ZMPSTE24	0	0.013218	0.0695686	0.105	0.0680945	0.0270091	1786	0	0
8395	PIP5K1B	0	0.0155084	0.0816231	0.148	0.0677258	0.0268629	1787	0	0
29984	RHOD	0	0.0184044	0.0968652	0.2	0.0677059	0.0268549	1788	0	0
4125	MAN2B1	0	0.0133597	0.0703142	0.109	0.0676826	0.0268457	1789	0	0
27124	INPP5J	0	0.0150984	0.0794655	0.141	0.0676078	0.026816	1790	0	0
5287	PIK3C2B	0	0.0134515	0.0707974	0.111	0.0675887	0.0268085	1791	0	0
1610	DAO	0	0.0186777	0.0983038	0.206	0.0674495	0.0267533	1792	0	0
51763	INPP5K	0	0.0143894	0.0757339	0.129	0.0673585	0.0267172	1793	0	0
29110	TBK1	0	0.0165737	0.0872298	0.169	0.0673513	0.0267143	1794	0	0
203611	CDY2B	0	0.0131796	0.0693662	0.107	0.067328	0.0267051	1795	0	0
23645	PPP1R15A	0	0.0122844	0.0646546	0.091	0.0673028	0.0266951	1796	0	0
9670	IPO13	0	0.0133865	0.0704552	0.111	0.067262	0.0266789	1797	0	0
29	ABR	0	0.0172638	0.090862	0.182	0.0672314	0.0266668	1798	0	0
55738	ARFGAP1	0	0.0170156	0.0895559	0.178	0.0671293	0.0266263	1799	0	0
1147	CHUK	0	0.0188755	0.0993447	0.211	0.067129	0.0266261	1800	0	0
79915	ATAD5	0	0.0149752	0.0788169	0.141	0.0670559	0.0265971	1801	0	0
8038	ADAM12	0	0.0128982	0.0678854	0.103	0.0670139	0.0265805	1802	0	0
2065	ERBB3	0	0.0172437	0.0907565	0.183	0.0669374	0.0265501	1803	0	0
122011	CSNK1A1L	0	0.0127572	0.0671433	0.101	0.0668532	0.0265167	1804	0	0
490	ATP2B1	0	0.0125916	0.0662715	0.098	0.066853	0.0265167	1805	0	0
869	CBLN1	0	0.0100628	0.0529623	0.055	0.0667133	0.0264613	1806	0	0
5475	PPEF1	0	0.0113646	0.0598139	0.077	0.0666033	0.0264176	1807	0	0
9023	CH25H	0	0.0184188	0.096941	0.206	0.0665144	0.0263824	1808	0	0
5993	RFX5	0	0.0128478	0.0676202	0.104	0.0664684	0.0263641	1809	0	0
23063	WAPL	0	0.0162952	0.0857643	0.168	0.0664408	0.0263532	1810	0	0
477	ATP1A2	0	0.0187368	0.0986147	0.212	0.0664332	0.0263502	1811	0	0
51665	ASB1	0	0.00943375	0.0496513	0.046	0.0663958	0.0263353	1812	0	0
3479	IGF1	0	0.0215549	0.113447	0.26	0.0663694	0.0263249	1813	0	0
23365	ARHGEF12	0	0.017985	0.0946579	0.199	0.0663691	0.0263247	1814	0	0
2766	GMPR	0	0.0148719	0.0782733	0.142	0.0663532	0.0263184	1815	0	0
103	ADAR	0	0.0151359	0.0796625	0.147	0.0663336	0.0263107	1816	0	0
598	BCL2L1	0	0.0213385	0.112308	0.257	0.0662691	0.0262851	1817	0	0
3291	HSD11B2	0	0.0136193	0.0716803	0.119	0.0662651	0.0262835	1818	0	0
1769	DNAH8	0	0.0176732	0.093017	0.194	0.0662466	0.0262761	1819	0	0
400966	RGPD1	0	0.0138127	0.0726983	0.123	0.0661624	0.0262427	1820	0	0
7041	TGFB1I1	0	0.0136473	0.0718279	0.12	0.0661405	0.0262341	1821	0	0
6646	SOAT1	0	0.0165203	0.0869487	0.174	0.0660333	0.0261915	1822	0	0
90390	MED30	0	0.0150664	0.0792968	0.147	0.0660291	0.0261899	1823	0	0
3802	KIR2DL1	0	0.0101407	0.0533723	0.058	0.0659986	0.0261778	1824	0	0
166	AES	0	0.0143568	0.0755622	0.134	0.0659579	0.0261616	1825	0	0
3673	ITGA2	0	0.019163	0.100858	0.222	0.0659255	0.0261488	1826	0	0
9754	STARD8	0	0.0150576	0.0792506	0.148	0.0657573	0.0260821	1827	0	0
6014	RIT2	0	0.0121089	0.0637312	0.093	0.0657399	0.0260752	1828	0	0
10025	MED16	0	0.0154744	0.0814441	0.156	0.0657152	0.0260654	1829	0	0
3679	ITGA7	0	0.016972	0.0893263	0.184	0.0656711	0.0260479	1830	0	0
70	ACTC1	0	0.0172343	0.0907067	0.189	0.0656297	0.0260315	1831	0	0
26986	PABPC1	0	0.0213115	0.112166	0.26	0.06562	0.0260276	1832	0	0
5786	PTPRA	0	0.0135196	0.071156	0.12	0.0655218	0.0259887	1833	0	0
4225	MEP1B	0	0.00890462	0.0468664	0.04	0.0655165	0.0259865	1834	0	0
788	SLC25A20	0	0.0117239	0.061705	0.087	0.0654369	0.025955	1835	0	0
8626	TP63	0	0.0173337	0.09123	0.192	0.0653844	0.0259342	1836	0	0
171177	RHOV	0	0.0172688	0.0908887	0.191	0.065346	0.0259189	1837	0	0
64902	AGXT2	0	0.0176385	0.092834	0.198	0.0652934	0.0258981	1838	0	0
9862	MED24	0	0.0154774	0.0814602	0.158	0.0652776	0.0258918	1839	0	0
54509	RHOF	0	0.017059	0.0897842	0.188	0.0651692	0.0258488	1840	0	0
9439	MED23	0	0.015237	0.0801945	0.154	0.0651564	0.0258437	1841	0	0
551	AVP	0	0.0187609	0.0987415	0.219	0.0651255	0.0258315	1842	0	1
6829	SUPT5H	0	0.0184621	0.0971687	0.214	0.0650628	0.0258066	1843	0	0
5346	PLIN1	0	0.0138839	0.073073	0.129	0.0649919	0.0257785	1844	0	0
8516	ITGA8	0	0.0169554	0.089239	0.187	0.0649801	0.0257738	1845	0	0
3950	LECT2	0	0.0112387	0.0591512	0.08	0.0648835	0.0257355	1846	0	0
150084	IGSF5	0	0.0125603	0.0661069	0.105	0.0647062	0.0256651	1847	0	0
5436	POLR2G	0	0.0191912	0.101006	0.229	0.0646606	0.0256471	1848	0	0
53339	BTBD1	0	0.0110767	0.0582982	0.078	0.0645889	0.0256186	1849	0	0
4619	MYH1	0	0.0162551	0.085553	0.176	0.0645487	0.0256027	1850	0	0
9793	CKAP5	0	0.0198799	0.104631	0.242	0.064472	0.0255723	1851	0	0
5896	RAG1	0	0.0127137	0.066914	0.109	0.0644096	0.0255475	1852	0	0
7318	UBA7	0	0.0142662	0.0750851	0.139	0.0643468	0.0255226	1853	0	0
167691	LCA5	0	0.0127714	0.0672181	0.111	0.0641716	0.0254531	1854	0	0
5367	PMCH	0	0.0173733	0.0914385	0.199	0.0641118	0.0254294	1855	0	0
5577	PRKAR2B	0	0.0255042	0.134233	0.333	0.0641036	0.0254261	1856	0	0
6016	RIT1	0	0.0120673	0.0635121	0.098	0.0640694	0.0254126	1857	0	0
9557	CHD1L	0	0.010865	0.0571844	0.076	0.064	0.0253851	1858	0	0
54442	KCTD5	0	0.0105281	0.0554108	0.07	0.063994	0.0253827	1859	0	0
89941	RHOT2	0	0.0174481	0.0918322	0.201	0.063989	0.0253807	1860	0	0
219699	UNC5B	0	0.0134481	0.0707797	0.125	0.0639205	0.0253535	1861	0	0
6594	SMARCA1	0	0.0143775	0.0756711	0.143	0.0639167	0.025352	1862	0	0
84329	HVCN1	0	0.0119313	0.0627966	0.096	0.0639099	0.0253493	1863	0	0
3456	IFNB1	0	0.0165087	0.086888	0.184	0.0638785	0.0253369	1864	0	0
8988	HSPB3	0	0.0140583	0.0739911	0.137	0.063875	0.0253355	1865	0	0
29079	MED4	0	0.01535	0.0807893	0.162	0.0638627	0.0253306	1866	0	0
10874	NMU	0	0.0172409	0.0907417	0.198	0.0638218	0.0253144	1867	0	0
55288	RHOT1	0	0.0174824	0.0920126	0.203	0.0637191	0.0252736	1868	0	0
375790	AGRN	0	0.0180207	0.094846	0.213	0.0637005	0.0252663	1869	0	0
953	ENTPD1	0	0.0190601	0.100316	0.232	0.0636519	0.025247	1870	0	0
6786	STIM1	0	0.0145136	0.0763874	0.147	0.0636065	0.025229	1871	0	0
339983	NAT8L	0	0.0155468	0.0818252	0.167	0.0636013	0.0252269	1872	0	0
83464	APH1B	0	0.0134793	0.0709436	0.127	0.0635794	0.0252182	1873	0	0
4140	MARK3	0	0.0130529	0.0686994	0.119	0.0635094	0.0251904	1874	0	0
5903	RANBP2	0	0.0191659	0.100873	0.235	0.0634423	0.0251639	1875	0	0
10236	HNRNPR	0	0.0149335	0.0785974	0.156	0.0634183	0.0251543	1876	0	0
84539	MCHR2	0	0.0170766	0.0898768	0.197	0.0634111	0.0251515	1877	0	0
3727	JUND	0	0.015746	0.0828737	0.172	0.0633546	0.0251291	1878	0	0
3516	RBPJ	0	0.0166299	0.0875256	0.189	0.0633281	0.0251185	1879	0	0
655	BMP7	0	0.0175736	0.0924929	0.207	0.0632679	0.0250947	1880	0	0
57646	USP28	0	0.0126358	0.0665041	0.112	0.0632309	0.02508	1881	0	0
129521	NMS	0	0.0170766	0.0898768	0.198	0.0632135	0.0250731	1882	0	0
7035	TFPI	0	0.0156016	0.0821136	0.17	0.0631906	0.025064	1883	0	0
5341	PLEK	0	0.0122545	0.0644976	0.105	0.063131	0.0250404	1884	0	0
6883	TAF12	0	0.0163078	0.0858304	0.184	0.063101	0.0250285	1885	0	0
57381	RHOJ	0	0.0173366	0.0912454	0.204	0.062993	0.0249857	1886	0	0
2167	FABP4	0	0.0145664	0.0766654	0.151	0.0629441	0.0249662	1887	0	0
5241	PGR	0	0.0166896	0.0878398	0.193	0.0627565	0.0248918	1888	0	0
25776	CBY1	0	0.00962294	0.0506471	0.058	0.0626287	0.0248411	1889	0	0
825	CAPN3	0	0.0142831	0.075174	0.147	0.0625961	0.0248282	1890	0	0
23244	PDS5A	0	0.0163826	0.0862241	0.188	0.0625851	0.0248238	1891	0	0
729540	RGPD6	0	0.0133556	0.0702928	0.129	0.0625191	0.0247977	1892	0	0
8073	PTP4A2	0	0.00894175	0.0470618	0.047	0.0624935	0.0247875	1893	0	0
333	APLP1	0	0.010604	0.0558104	0.076	0.0624623	0.0247751	1894	0	0
3575	IL7R	0	0.0154721	0.0814323	0.171	0.0624589	0.0247738	1895	0	0
79829	NAA40	0	0.011444	0.0602314	0.092	0.0624126	0.0247554	1896.5	0	0
79903	NAA60	0	0.011444	0.0602314	0.092	0.0624126	0.0247554	1896.5	0	0
138474	TAF1L	0	0.0142349	0.0749207	0.147	0.0623852	0.0247445	1898	0	0
7317	UBA1	0	0.0158103	0.083212	0.178	0.062374	0.0247401	1899	0	0
4152	MBD1	0	0.0113713	0.0598487	0.091	0.0623001	0.0247108	1900	0	1
91703	ACY3	0	0.0154308	0.0812149	0.171	0.0622921	0.0247076	1901	0	0
56923	NMUR2	0	0.0170766	0.0898768	0.203	0.0622401	0.024687	1902	0	0
9426	CDY2A	0	0.012888	0.0678316	0.121	0.0622161	0.0246775	1903	0	0
6416	MAP2K4	0	0.0138912	0.0731119	0.141	0.0622022	0.024672	1904	0	0
391	RHOG	0	0.0189458	0.0997148	0.238	0.0621645	0.024657	1905	0	0
7011	TEP1	0	0.0116989	0.0615733	0.098	0.0621135	0.0246368	1906	0	0
10316	NMUR1	0	0.0170766	0.0898768	0.204	0.0620482	0.0246109	1907	0	0
5092	PCBD1	0	0.00929165	0.0489034	0.054	0.0619903	0.0245879	1908	0	0
9470	EIF4E2	0	0.0144042	0.0758114	0.153	0.0618096	0.0245163	1909	0	0
83852	SETDB2	0	0.0133888	0.0704674	0.133	0.0617399	0.0244886	1910	0	1
6660	SOX5	0	0.0123265	0.0648762	0.112	0.0616831	0.0244661	1911	0	1
2674	GFRA1	0	0.0130194	0.0685231	0.126	0.0616454	0.0244511	1912	0	0
3619	INCENP	0	0.015825	0.0832895	0.182	0.0616283	0.0244443	1913	0	0
23315	SLC9A8	0	0.0110887	0.0583617	0.088	0.0616018	0.0244338	1914	0	0
23770	FKBP8	0	0.0119563	0.0629282	0.105	0.0615948	0.024431	1915	0	0
29126	CD274	0	0.0110757	0.0582931	0.088	0.0615294	0.0244051	1916	0	0
2358	FPR2	0	0.0170818	0.0899044	0.207	0.0614972	0.0243924	1917	0	0
2840	GPR17	0	0.0170766	0.0898768	0.207	0.0614784	0.0243849	1918	0	0
10552	ARPC1A	0	0.0150218	0.0790624	0.167	0.0614539	0.0243752	1919	0	0
4974	OMG	0	0.0116096	0.0611032	0.099	0.0613699	0.0243419	1920	0	0
11146	GLMN	0	0.0173998	0.0915779	0.214	0.0613193	0.0243218	1921	0	0
2869	GRK5	0	0.0151115	0.0795339	0.17	0.0612054	0.0242766	1922	0	0
55090	MED9	0	0.0142044	0.0747602	0.152	0.0611655	0.0242608	1923	0	0
197335	WDR90	0	0.008729	0.0459421	0.047	0.0610066	0.0241977	1924	0	0
867	CBL	0	0.0215587	0.113467	0.29	0.0609999	0.0241951	1925	0	0
55643	BTBD2	0	0.010974	0.0577581	0.088	0.0609647	0.0241811	1926	0	0
377841	ENTPD8	0	0.0180777	0.0951457	0.229	0.0609089	0.024159	1927	0	0
27036	SIGLEC7	0	0.00979836	0.0515703	0.066	0.0608765	0.0241461	1928	0	0
219541	MED19	0	0.0142044	0.0747602	0.154	0.0607411	0.0240924	1929	0	0
440	ASNS	0	0.0150928	0.0794359	0.172	0.0607265	0.0240866	1930	0	0
92421	CHMP4C	0	0.0184285	0.0969922	0.237	0.0606445	0.0240541	1931	0	0
1583	CYP11A1	0	0.0157734	0.0830179	0.186	0.0606435	0.0240537	1932	0	0
90268	OTULIN	0	0.00979165	0.051535	0.067	0.0604982	0.0239961	1933	0	0
11177	BAZ1A	0	0.0118825	0.0625396	0.108	0.0604493	0.0239767	1934	0	0
1778	DYNC1H1	0	0.019214	0.101126	0.253	0.0603602	0.0239413	1935	0	0
27121	DKK4	0	0.00880756	0.0463556	0.05	0.06031	0.0239215	1936	0	0
701	BUB1B	0	0.0187574	0.0987234	0.245	0.0603036	0.0239189	1937	0	0
51586	MED15	0	0.0148363	0.0780857	0.169	0.060291	0.0239139	1938	0	0
8435	SOAT2	0	0.0165288	0.0869935	0.203	0.0602433	0.023895	1939	0	0
115703	ARHGAP33	0	0.0136281	0.0717269	0.145	0.0601525	0.023859	1940	0	1
1316	KLF6	0	0.00973386	0.0512309	0.067	0.0601412	0.0238545	1941	0	0
51562	MBIP	0	0.0108681	0.0572005	0.089	0.0600954	0.0238363	1942	0	0
56288	PARD3	0	0.0159202	0.0837903	0.192	0.0600524	0.0238193	1943	0	0
11335	CBX3	0	0.0133517	0.0702719	0.14	0.0600032	0.0237997	1944	0	0
58480	RHOU	0	0.0174862	0.0920324	0.223	0.0599771	0.0237894	1945	0	0
84246	MED10	0	0.0144629	0.0761207	0.163	0.0599688	0.0237861	1946	0	0
9821	RB1CC1	0	0.015226	0.080137	0.179	0.0598741	0.0237486	1947	0	1
9775	EIF4A3	0	0.0177155	0.0932394	0.228	0.0598658	0.0237452	1948	0	0
60468	BACH2	0	0.013645	0.0718155	0.147	0.0597996	0.023719	1949	0	0
57447	NDRG2	0	0.0105848	0.0557097	0.085	0.0596418	0.0236564	1950	0	0
4245	MGAT1	0	0.0135961	0.0715586	0.147	0.0595856	0.0236341	1951	0	0
587	BCAT2	0	0.0124838	0.0657041	0.124	0.0595659	0.0236263	1952	0	0
956	ENTPD3	0	0.0180992	0.0952591	0.237	0.0595609	0.0236243	1953	0	0
54797	MED18	0	0.0141978	0.074725	0.16	0.0594722	0.0235891	1954	0	0
1595	CYP51A1	0	0.0160615	0.0845344	0.198	0.059456	0.0235827	1955	0	0
79960	JADE1	0	0.0101861	0.0536113	0.078	0.0593962	0.023559	1956	0	0
7804	LRP8	0	0.0131391	0.0691531	0.139	0.0592632	0.0235062	1957	0	0
9404	LPXN	0	0.0128885	0.0678343	0.134	0.0592122	0.023486	1958	0	0
54984	PINX1	0	0.0123394	0.0649444	0.123	0.0591056	0.0234437	1959	0	1
54822	TRPM7	0	0.0138621	0.0729584	0.155	0.0590721	0.0234305	1960	0	0
6938	TCF12	0	0.0139967	0.0736669	0.158	0.0590324	0.0234147	1961	0	0
9743	ARHGAP32	0	0.0138242	0.0727589	0.155	0.0589106	0.0233664	1962	0	0
54828	BCAS3	0	0.00983557	0.0517662	0.073	0.0588414	0.0233389	1963	0	0
9112	MTA1	0	0.0146204	0.0769497	0.173	0.0586322	0.0232559	1964	0	0
6657	SOX2	0	0.015934	0.083863	0.2	0.0586177	0.0232502	1965	0	0
4047	LSS	0	0.0166229	0.087489	0.214	0.0585814	0.0232358	1966	0	0
22858	ICK	0	0.00983427	0.0517593	0.074	0.0585278	0.0232146	1967	0	0
55743	CHFR	0	0.012116	0.0637686	0.121	0.0584895	0.0231993	1968	0	0
7322	UBE2D2	0	0.0188938	0.0994409	0.259	0.058342	0.0231409	1969	0	0
5286	PIK3C2A	0	0.0130563	0.0687176	0.142	0.0582527	0.0231054	1970	0	0
79147	FKRP	0	0.0136191	0.0716797	0.154	0.0582383	0.0230997	1971	0	0
5590	PRKCZ	0	0.0158579	0.0834628	0.202	0.0579773	0.0229962	1972	0	0
4846	NOS3	0	0.0198633	0.104544	0.279	0.0579586	0.0229888	1973	0	0
126248	WDR88	0	0.008729	0.0459421	0.055	0.0578704	0.0229538	1974	0	0
8654	PDE5A	0	0.0127821	0.0672741	0.138	0.0578638	0.0229512	1975	0	0
3735	KARS	0	0.0161702	0.0851062	0.209	0.0578598	0.0229496	1976	0	0
79892	MCMBP	0	0.0113206	0.0595821	0.107	0.0578313	0.0229383	1977	0	0
4780	NFE2L2	0	0.0154246	0.0811822	0.194	0.0578179	0.022933	1978	0	0
2697	GJA1	0	0.0165487	0.0870986	0.217	0.0577934	0.0229233	1979	0	0
1642	DDB1	0	0.016942	0.0891684	0.225	0.0577648	0.0229119	1980	0	0
90293	KLHL13	0	0.0163411	0.0860058	0.213	0.0577632	0.0229113	1981	0	0
51129	ANGPTL4	0	0.0137425	0.072329	0.159	0.0577622	0.0229109	1982	0	0
84735	CNDP1	0	0.0157406	0.082845	0.201	0.0577267	0.0228968	1983	0	0
9271	PIWIL1	0	0.0149179	0.0785152	0.185	0.0575381	0.022822	1984	0	0
400569	MED11	0	0.0142039	0.0747572	0.17	0.0575295	0.0228186	1985	0	0
4633	MYL2	0	0.0161692	0.0851009	0.211	0.0575042	0.0228085	1986	0	0
4638	MYLK	0	0.0139475	0.073408	0.165	0.0574429	0.0227842	1987	0	0
9675	TTI1	0	0.0119694	0.0629967	0.123	0.057333	0.0227406	1988	0	0
9441	MED26	0	0.0146985	0.0773604	0.182	0.0572412	0.0227042	1989	0	0
8815	BANF1	0	0.0160418	0.0844308	0.21	0.0572256	0.022698	1990	0	0
7050	TGIF1	0	0.0120373	0.0633543	0.125	0.0572146	0.0226937	1991	0	0
5654	HTRA1	0	0.0110576	0.0581977	0.104	0.0572064	0.0226904	1992	0	0
57787	MARK4	0	0.0128108	0.0674253	0.142	0.0571572	0.0226709	1993	0	0
9477	MED20	0	0.0142386	0.0749401	0.173	0.0571009	0.0226486	1994	0	0
3932	LCK	0	0.0216804	0.114107	0.316	0.0570893	0.022644	1995	0	0
6383	SDC2	0	0.0166818	0.0877989	0.224	0.0570475	0.0226274	1996	0	1
5458	POU4F2	0	0.0111156	0.0585033	0.106	0.0570228	0.0226176	1997	0	0
30850	CDR2L	0	0.00722955	0.0380503	0.032	0.0568794	0.0225607	1998	0	0
23409	SIRT4	0	0.0111676	0.0587771	0.108	0.0568125	0.0225342	1999	0	0
[truncated: 9,536 more rows]

## Sheet: 93genes
gene_id	symbol	biological function/pathology	functional class
23114	NFASC	synapses	synapses
23742	NPAP1	synapses	synapses
1741	DLG3	synapses	synapses
9229	DLGAP1	synapses	synapses
81858	SHARPIN	synapses	synapses
57555	NLGN2	synapses	synapses
334	APLP2	synapses	synapses
23136	EPB41L3	synapses	synapses
818	CAMK2G	synapses	synapses
85461	TANC1	synapses	synapses
2899	GRIK3	synapses	synapses
816	CAMK2B	synapses	synapses
79937	CNTNAP3	synapses	synapses
145270	PRIMA1	synapses	synapses
10752	CHL1	synapses	synapses
9463	PICK1	synapses	synapses
9454	HOMER3	synapses	synapses
2035	EPB41	synapses	synapses
782	CACNB1	calcium channel	synapses
786	CACNG1	calcium channel	synapses
781	CACNA2D1	calcium channel	synapses
10368	CACNG3	calcium channel	synapses
23767	FLRT3	cell-cell adhesion	synapses
5067	CNTN3	neuronal diff. Dev. Funct.	Neuronal differentiation, development and function
53942	CNTN5	neuronal diff. Dev. Funct.	Neuronal differentiation, development and function
27255	CNTN6	neuronal diff. Dev. Funct.	Neuronal differentiation, development and function
57453	DSCAML1	neuronal diff. Dev. Funct.	Neuronal differentiation, development and function
1272	CNTN1	neuronal diff. Dev. Funct.	Neuronal differentiation, development and function
339451	KLHL17	neuronal diff. Dev. Funct.	Neuronal differentiation, development and function
207	AKT1	neuronal diff. Dev. Funct.	Neuronal differentiation, development and function
6900	CNTN2	neuronal diff. Dev. Funct.	Neuronal differentiation, development and function
818	CAMK2G	Usher Syndrome (deafness and blindness)	Syndromes and neurologic conditions
79955	PDZD7	Usher Syndrome (deafness and blindness)	Syndromes and neurologic conditions
220074	LRTOMT	deafness	Syndromes and neurologic conditions
1786	DNMT1	DNMT1-Related Dementia, Deafness, and Sensory Neuropathy	Syndromes and neurologic conditions
58498	MYL7	Fechtner Syndrome, deafness and eye abnormalities.	Syndromes and neurologic conditions
4810	NHS	Nance-Horan Syndrome: congenital cataract and vision loss (X-linked)	Syndromes and neurologic conditions
2182	ACSL4	mental retardation (X-linked)	Syndromes and neurologic conditions
1741	DLG3	mental retardation (X-linked)	Syndromes and neurologic conditions
288	ANK3	mental retardation	Syndromes and neurologic conditions
6671	SP4	bipolar disorder and schizophrenia	Syndromes and neurologic conditions
138050	HGSNAT	Sanfilippo Syndrome (mucopolysaccharidosis Type III)	Syndromes and neurologic conditions
4669	NAGLU	Sanfilippo Syndrome (mucopolysaccharidosis Type III)	Syndromes and neurologic conditions
5860	QDPR	hyperphenylalaninemia	Syndromes and neurologic conditions
7681	MKRN3	Prader Willy Syndrome	Syndromes and neurologic conditions
57453	NPAP1	Prader Willy Syndrome and Angelman Syndrome	Syndromes and neurologic conditions
57453	DSCAML1	Down Syndrome	Syndromes and neurologic conditions
8085	KMT2D	Kabuki Syndrome	Syndromes and neurologic conditions
11091	WDR5	Kabuki Syndrome	Syndromes and neurologic conditions
4126	MANBA	β-mannosidosis with a severe neurological disorder	Syndromes and neurologic conditions
10368	CACNG3	Childhood Absence Epilepsy	Syndromes and neurologic conditions
10300	KATNB1	complex cerebral malformations	Syndromes and neurologic conditions
3065	HDAC1	histone deacetilation, deacetilates P53	epigenetics, cell cycle, cell adhesion and cancer
8841	HDAC3	histone deacetilation, deacetilates P53	epigenetics, cell cycle, cell adhesion and cancer
10014	HDAC5	represses trancription	epigenetics, cell cycle, cell adhesion and cancer
1487	CTBP1	represses trancription	epigenetics, cell cycle, cell adhesion and cancer
7541	ZBTB14	transcription regulator	epigenetics, cell cycle, cell adhesion and cancer
11244	ZHX1	transcriptional repressor	epigenetics, cell cycle, cell adhesion and cancer
23217	ZFR2	RNA binding protein	epigenetics, cell cycle, cell adhesion and cancer
51222	ZNF219	transcriptional regulator	epigenetics, cell cycle, cell adhesion and cancer
79862	ZNF669	transcriptional regulator	epigenetics, cell cycle, cell adhesion and cancer
9070	ASH2L	methylation of histone H3 Lys-4 complex	epigenetics, cell cycle, cell adhesion and cancer
9739	SETD1A	hist methyltransf (HMT) complex	epigenetics, cell cycle, cell adhesion and cancer
11198	SUPT16H	histones H2A/H2B nucleosome disassembly and transcript elongation. Phosphorilates P53	epigenetics, cell cycle, cell adhesion and cancer
23468	CBX5	binds histone H3, epigenetic repressor	epigenetics, cell cycle, cell adhesion and cancer
79366	HMGN5	modulates cellular transcript	epigenetics, cell cycle, cell adhesion and cancer
2122	MECOM	transcript regulator, oncogene with role in devel,, cell prolif. and different	epigenetics, cell cycle, cell adhesion and cancer
5929	RBBP5	histone lysine methyltransferase complex subunit. Involved in retinoblastoma	epigenetics, cell cycle, cell adhesion and cancer
6598	SMARCB1	actin dependent regulator of chromatin; allows the transcript machinery to access its targets. Tumor suppressor gene	epigenetics, cell cycle, cell adhesion and cancer
116113	FOXP4	Transcriptional repressor. Development of tumors of kidney and larynx	epigenetics, cell cycle, cell adhesion and cancer
63976	PRDM16	transcriptional regulator; occursin myelodysplastic syndr and acute myeloid leukemia	epigenetics, cell cycle, cell adhesion and cancer
30012	TLX3	nuclear transcription factor; invoved in T-cell acute lymphoblastic leukemia	epigenetics, cell cycle, cell adhesion and cancer
7157	TP53	responds to cellular stresses inducing cell cycle arrest. Tumor suppressor gne	epigenetics, cell cycle, cell adhesion and cancer

## Sheet: LEGEND
X0	1=the gene is a member of SFARIh_n0
Xs	network smoothed value
S	network smoothing index
p_S	p value estimated by permutation of X0
Sp	permutation-adjusted network smoothing index: -log10(p_S)*S
Sp_norm	Sp/max(Sp)
rank	rank
M_SFARI	1=the gene is a member of M_SFARI gene module
SFARIl	1=the gene is a member of SFARIl
	we colored some of the 93 genes to underline the link between the biological function and pathology
