# Supplementary material for: Network Diffusion-Based Prioritization of Autism Risk Genes Identifies Significantly Connected Gene Modules
Source: Front Genet. 2017 Sep 25;8:129. doi: 10.3389/fgene.2017.00129 (PMC5622537; doi:10.3389/fgene.2017.00129)
Supplement: Supplementary file 3 [file Table3.XLSX]

## Sheet: dnCNV_n
gene_id	symbol	X0	Xs	S	p_S	Sp	Sp_norm	rank	selected
60	ACTB	0	0.0444876	0.211846	0.01	0.423692	0.153208	265	1
118	ADD1	1	0.331624	0.274069	0.002	0.739704	0.267479	125	1
207	AKT1	0	0.0649999	0.309523	0.001	0.92857	0.335773	41	1
321	APBA2	1	0.372288	0.307676	0.002	0.830409	0.300278	88	1
351	APP	0	0.0484775	0.230845	0.011	0.452135	0.163493	238	1
387	RHOA	0	0.0713992	0.339996	0.001	1.01999	0.36883	30	1
388	RHOB	0	0.0502215	0.23915	0.01	0.4783	0.172954	229	1
595	CCND1	0	0.0577269	0.27489	0.002	0.74192	0.26828	124	1
598	BCL2L1	0	0.0401759	0.191314	0.01	0.382627	0.138359	305	1
610	HCN2	1	0.312625	0.258368	0.002	0.697328	0.252155	147	1
776	CACNA1D	0	0.051725	0.24631	0.021	0.413254	0.149433	276	1
778	CACNA1F	1	0.327557	0.270708	0.001	0.812125	0.293666	98	1
779	CACNA1S	0	0.0464865	0.221364	0.018	0.38622	0.139658	302	1
794	CALB2	1	0.324345	0.268054	0.003	0.676268	0.24454	161	1
801	CALM1	0	0.0487693	0.232235	0.012	0.446081	0.161304	243	1
816	CAMK2B	1	0.356997	0.295039	0.001	0.885117	0.32006	51	1
818	CAMK2G	0	0.0501044	0.238592	0.018	0.416279	0.150527	271	1
857	CAV1	1	0.352878	0.291635	0.001	0.874905	0.316367	56	1
867	CBL	0	0.0518569	0.246938	0.013	0.465739	0.168412	235	1
998	CDC42	0	0.0644385	0.30685	0.001	0.92055	0.332873	42	1
999	CDH1	0	0.0510731	0.243205	0.022	0.403131	0.145773	288	1
1080	CFTR	1	0.343407	0.283808	0.001	0.851423	0.307876	71	1
1103	CHAT	0	0.0523053	0.249073	0.013	0.469765	0.169868	233	1
1135	CHRNA2	0	0.0604333	0.287778	0.009	0.588723	0.212883	192	1
1136	CHRNA3	0	0.0633807	0.301813	0.008	0.632874	0.228849	177	1
1137	CHRNA4	1	0.355289	0.293628	0.002	0.792492	0.286567	110	1
1138	CHRNA5	0	0.0642693	0.306045	0.011	0.599421	0.216752	189	1
1140	CHRNB1	1	0.346017	0.285964	0.009	0.585014	0.211542	194	1
1141	CHRNB2	0	0.0647241	0.30821	0.009	0.630523	0.227999	179	1
1142	CHRNB3	0	0.0670288	0.319185	0.007	0.687812	0.248714	154	1
1143	CHRNB4	0	0.0633807	0.301813	0.01	0.603625	0.218272	188	1
1145	CHRNE	0	0.0579454	0.275931	0.011	0.54044	0.195424	208	1
1181	CLCN2	0	0.0579394	0.275902	0.025	0.442011	0.159832	246	1
1337	COX6A1	1	0.31314	0.258794	0.013	0.4881	0.176498	224	1
1387	CREBBP	0	0.0668739	0.318447	0.001	0.955342	0.345454	36	1
1399	CRKL	1	0.33106	0.273603	0.001	0.82081	0.296807	94	1
1432	MAPK14	0	0.0656461	0.312601	0.001	0.937802	0.339111	40	1
1438	CSF2RA	1	0.322046	0.266154	0.002	0.718342	0.259754	139	1
1445	CSK	1	0.342623	0.28316	0.001	0.84948	0.307174	72	1
1453	CSNK1D	1	0.323574	0.267417	0.003	0.67466	0.243958	162	1
1487	CTBP1	1	0.349841	0.289125	0.001	0.867375	0.313645	58	1
1499	CTNNB1	0	0.0605864	0.288507	0.001	0.865521	0.312974	60	1
1501	CTNND2	1	0.323875	0.267666	0.002	0.722421	0.261229	135	1
1723	DHODH	1	0.319883	0.264366	0.005	0.608315	0.219968	185	1
1727	CYB5R3	0	0.075496	0.359505	0.001	1.07851	0.389993	23	1
1739	DLG1	1	0.366341	0.302762	0.001	0.908285	0.328438	44	1
1741	DLG3	0	0.0584918	0.278532	0.001	0.835597	0.302154	82	1
1759	DNM1	1	0.339547	0.280617	0.001	0.841852	0.304415	77	1
1785	DNM2	0	0.0558252	0.265834	0.005	0.611693	0.221189	183	1
1869	E2F1	1	0.344489	0.284702	0.001	0.854105	0.308846	69	1
1917	EEF1A2	1	0.31883	0.263495	0.004	0.631846	0.228477	178	1
2006	ELN	1	0.309531	0.255811	0.011	0.501033	0.181175	219	1
2033	EP300	0	0.0616575	0.293607	0.001	0.880821	0.318507	55	1
2036	EPB41L1	1	0.342377	0.282956	0.001	0.848868	0.306952	74	1
2185	PTK2B	0	0.0404324	0.192535	0.008	0.403729	0.145989	286	1
2274	FHL2	1	0.322093	0.266192	0.002	0.718445	0.259791	138	1
2318	FLNC	1	0.331679	0.274115	0.003	0.691559	0.250069	151	1
2353	FOS	0	0.0487325	0.232059	0.013	0.437677	0.158265	249	1
2534	FYN	0	0.0625862	0.29803	0.001	0.89409	0.323305	49	1
2555	GABRA2	0	0.0593383	0.282563	0.004	0.677569	0.245011	159	1
2557	GABRA4	0	0.0534638	0.25459	0.023	0.417087	0.15082	270	1
2558	GABRA5	1	0.350221	0.289439	0.002	0.781187	0.282479	114	1
2560	GABRB1	0	0.052479	0.2499	0.025	0.400354	0.144769	289	1
2561	GABRB2	0	0.0535997	0.255237	0.024	0.413429	0.149497	275	1
2563	GABRD	1	0.358918	0.296627	0.015	0.54102	0.195634	207	1
2566	GABRG2	0	0.0542354	0.258264	0.022	0.428092	0.154799	263	1
2580	GAK	1	0.318082	0.262878	0.002	0.709499	0.256556	142	1
2623	GATA1	1	0.32573	0.269198	0.001	0.807594	0.292028	105	1
2664	GDI1	1	0.327606	0.270749	0.008	0.567736	0.205294	199	1
2824	GPM6B	0	0.0458648	0.218404	0.018	0.381055	0.13779	308	1
2869	GRK5	1	0.319713	0.264226	0.002	0.713137	0.257872	140	1
2885	GRB2	0	0.0581934	0.277111	0.003	0.699119	0.252803	146	1
3039	HBA1	1	0.358891	0.296604	0.003	0.748296	0.270585	121	1
3040	HBA2	1	0.356587	0.2947	0.003	0.743493	0.268849	123	1
3043	HBB	0	0.0728551	0.346929	0.001	1.04079	0.376351	28	1
3045	HBD	0	0.0805396	0.383522	0.001	1.15057	0.416047	16	1
3046	HBE1	0	0.084407	0.401938	0.003	1.01404	0.366679	31	1
3048	HBG2	0	0.0744826	0.354679	0.001	1.06404	0.384758	25	1
3049	HBQ1	0	0.0768282	0.365849	0.001	1.09755	0.396875	21	1
3053	SERPIND1	1	0.306661	0.253439	0.003	0.639395	0.231207	175	1
3064	HTT	1	0.33436	0.27633	0.001	0.828991	0.299765	89	1
3065	HDAC1	1	0.362728	0.299775	0.001	0.899324	0.325198	47	1
3265	HRAS	0	0.0489082	0.232896	0.014	0.43176	0.156125	256	1
3320	HSP90AA1	0	0.055846	0.265934	0.022	0.440805	0.159396	248	1
3397	ID1	1	0.313376	0.258989	0.003	0.653397	0.23627	173	1
3559	IL2RA	1	0.33591	0.277612	0.001	0.832836	0.301155	84	1
3563	IL3RA	1	0.321031	0.265315	0.003	0.669357	0.242041	165	1
3630	INS	0	0.0530325	0.252536	0.014	0.468169	0.169291	234	1
3674	ITGA2B	0	0.0402673	0.191749	0.01	0.383498	0.138674	304	1
3708	ITPR1	1	0.34951	0.288851	0.001	0.866553	0.313347	59	1
3717	JAK2	0	0.0505901	0.240905	0.014	0.446608	0.161494	242	1
3725	JUN	0	0.0543	0.258571	0.009	0.528974	0.191278	211	1
3751	KCND2	1	0.331948	0.274337	0.006	0.609535	0.220409	184	1
3759	KCNJ2	0	0.0517695	0.246521	0.021	0.413609	0.149562	274	1
3764	KCNJ8	0	0.0784571	0.373605	0.001	1.12082	0.405289	20	1
3767	KCNJ11	0	0.0500781	0.238467	0.017	0.42198	0.152589	268	1
3932	LCK	1	0.352561	0.291373	0.001	0.874118	0.316083	57	1
3945	LDHB	1	0.313825	0.25936	0.006	0.576258	0.208376	196	1
3952	LEP	1	0.33894	0.280116	0.001	0.840348	0.303871	78	1
3984	LIMK1	1	0.315658	0.260874	0.003	0.658155	0.23799	170	1
4015	LOX	0	0.0577688	0.27509	0.011	0.538792	0.194828	209	1
4088	SMAD3	0	0.0470177	0.223894	0.01	0.447788	0.161921	241	1
4089	SMAD4	0	0.0464825	0.221345	0.01	0.44269	0.160078	245	1
4097	MAFG	1	0.328509	0.271495	0.005	0.624718	0.225899	182	1
4137	MAPT	1	0.327436	0.270608	0.001	0.811824	0.293557	99	1
4155	MBP	1	0.327723	0.270846	0.002	0.731005	0.264333	129	1
4193	MDM2	0	0.0469693	0.223663	0.012	0.429617	0.15535	261	1
4205	MEF2A	0	0.0420089	0.200042	0.011	0.391805	0.141677	297	1
4208	MEF2C	0	0.0422724	0.201297	0.008	0.422102	0.152633	267	1
4330	MN1	0	0.0518996	0.247141	0.019	0.42539	0.153822	264	1
4692	NDN	1	0.324836	0.26846	0.003	0.677292	0.24491	160	1
4735	2002-09-01	0	0.0449511	0.214053	0.015	0.390413	0.141174	299	1
4741	NEFM	0	0.0853959	0.406647	0.001	1.21994	0.441134	12	1
4744	NEFH	0	0.0730366	0.347793	0.001	1.04338	0.377289	27	1
4803	NGF	0	0.0500921	0.238534	0.013	0.449888	0.16268	239	1
4851	NOTCH1	1	0.355562	0.293853	0.001	0.881558	0.318773	54	1
4854	NOTCH3	1	0.340674	0.281549	0.001	0.844647	0.305426	76	1
4905	NSF	1	0.364037	0.300857	0.001	0.902572	0.326372	45	1
4987	OPRL1	1	0.312817	0.258527	0.01	0.517053	0.186968	214	1
5025	P2RX4	1	0.317146	0.262104	0.001	0.786312	0.284332	112	1
5062	PAK2	1	0.333266	0.275427	0.001	0.82628	0.298785	91	1
5064	PALM	1	0.341425	0.282169	0.033	0.41803	0.15116	269	1
5071	PARK2	0	0.0467051	0.222405	0.015	0.405647	0.146683	284	1
5148	PDE6G	1	0.310393	0.256523	0.01	0.513046	0.185518	215	1
5271	SERPINB8	1	0.309224	0.255557	0.005	0.588044	0.212638	193	1
5290	PIK3CA	0	0.0501941	0.239019	0.009	0.488976	0.176815	223	1
5319	PLA2G1B	1	0.327112	0.270341	0.002	0.729641	0.26384	131	1
5371	PML	1	0.322124	0.266218	0.002	0.718514	0.259816	137	1
5413	2005-09-01	1	0.32733	0.270521	0.003	0.682492	0.24679	156	1
5506	PPP1R3A	1	0.309349	0.255661	0.001	0.766982	0.277342	115	1
5566	PRKACA	0	0.0527536	0.251208	0.012	0.482524	0.174482	227	1
5567	PRKACB	0	0.0468791	0.223234	0.009	0.456682	0.165137	237	1
5568	PRKACG	0	0.0466797	0.222285	0.01	0.444569	0.160757	244	1
5590	PRKCZ	1	0.333079	0.275272	0.001	0.825817	0.298617	92	1
5592	PRKG1	1	0.335753	0.277482	0.001	0.832446	0.301014	85	1
5595	MAPK3	1	0.356555	0.294674	0.001	0.884021	0.319664	52	1
5599	MAPK8	0	0.0582612	0.277435	0.002	0.748788	0.270763	120	1
5600	MAPK11	1	0.35788	0.295769	0.001	0.887306	0.320852	50	1
5613	PRKX	1	0.340741	0.281604	0.001	0.844813	0.305486	75	1
5663	PSEN1	0	0.0462323	0.220154	0.011	0.431195	0.155921	258	1
5728	PTEN	0	0.0470203	0.223906	0.013	0.4223	0.152704	266	1
5747	PTK2	0	0.0517686	0.246517	0.012	0.473515	0.171224	231	1
5781	PTPN11	0	0.0488821	0.232772	0.014	0.431529	0.156042	257	1
5803	PTPRZ1	1	0.315421	0.260679	0.001	0.782036	0.282786	113	1
5829	PXN	1	0.348577	0.28808	0.001	0.864241	0.312511	61	1
5868	RAB5A	1	0.337528	0.278949	0.001	0.836846	0.302605	80	1
5881	RAC3	1	0.348192	0.287762	0.001	0.863286	0.312166	63	1
5894	RAF1	0	0.0470019	0.223819	0.014	0.414931	0.15004	273	1
5906	RAP1A	0	0.0530705	0.252717	0.02	0.429358	0.155257	262	1
5928	RBBP4	1	0.335699	0.277437	0.001	0.832311	0.300965	86	1
6002	RGS12	1	0.304956	0.25203	0.003	0.635841	0.229921	176	1
6175	RPLP0	1	0.313696	0.259253	0.008	0.54363	0.196578	205	1
6300	MAPK12	1	0.35606	0.294264	0.001	0.882793	0.31922	53	1
6305	SBF1	1	0.319729	0.264239	0.011	0.51754	0.187144	213	1
6326	SCN2A	0	0.0489828	0.233251	0.018	0.40696	0.147158	283	1
6331	SCN5A	0	0.0499698	0.237952	0.014	0.441132	0.159514	247	1
6421	SFPQ	1	0.316077	0.261221	0.003	0.659029	0.238306	169	1
6464	SHC1	0	0.0448413	0.21353	0.014	0.395857	0.143143	293	1
6529	SLC6A1	0	0.0478525	0.227869	0.016	0.409225	0.147977	281	1
6531	SLC6A3	1	0.31715	0.262108	0.002	0.70742	0.255805	143	1
6540	SLC6A13	0	0.0759905	0.361859	0.001	1.08558	0.392547	22	1
6595	SMARCA2	1	0.326388	0.269742	0.003	0.680527	0.24608	157	1
6616	SNAP25	0	0.0554486	0.264041	0.01	0.528082	0.190955	212	1
6622	SNCA	0	0.0459681	0.218896	0.016	0.39311	0.142149	296	1
6640	SNTA1	1	0.323331	0.267216	0.007	0.575823	0.208219	197	1
6653	SORL1	1	0.319422	0.263985	0.003	0.666002	0.240828	166	1
6654	SOS1	0	0.0594322	0.28301	0.001	0.849031	0.307011	73	1
6655	SOS2	0	0.0393006	0.187146	0.007	0.403281	0.145827	287	1
6671	SP4	0	0.0806144	0.383878	0.002	1.03608	0.374647	29	1
6709	SPTAN1	1	0.333689	0.275776	0.002	0.744311	0.269145	122	1
6714	SRC	0	0.0963157	0.458646	0.001	1.37594	0.497542	10	1
6772	STAT1	0	0.0432014	0.205721	0.014	0.38138	0.137908	307	1
6774	STAT3	0	0.0494728	0.235585	0.015	0.429685	0.155375	260	1
6804	STX1A	1	0.381385	0.315194	0.001	0.945583	0.341925	38	1
6809	STX3	0	0.0456789	0.217519	0.013	0.410252	0.148348	277	1
6810	STX4	0	0.0438211	0.208672	0.014	0.386851	0.139886	301	1
6812	STXBP1	0	0.0693869	0.330414	0.001	0.991242	0.358435	33	1
6839	SUV39H1	1	0.322551	0.266571	0.002	0.719466	0.260161	136	1
6844	VAMP2	0	0.0636372	0.303034	0.001	0.909103	0.328734	43	1
6850	SYK	0	0.0470494	0.224045	0.015	0.408637	0.147764	282	1
6855	SYP	1	0.323322	0.267208	0.013	0.50397	0.182237	218	1
6899	TBX1	1	0.331131	0.273662	0.039	0.385572	0.139424	303	1
7040	TGFB1	0	0.0416165	0.198174	0.008	0.415553	0.150265	272	1
7082	TJP1	1	0.329959	0.272693	0.004	0.653902	0.236452	172	1
7157	TP53	0	0.0733763	0.349411	0.001	1.04823	0.379043	26	1
7161	TP73	1	0.323901	0.267686	0.001	0.803059	0.290388	106	1
7165	TPD52L2	1	0.351538	0.290527	0.013	0.54795	0.19814	204	1
7314	UBB	0	0.0442642	0.210782	0.014	0.390763	0.141301	298	1
7329	UBE2I	0	0.0448113	0.213387	0.012	0.409878	0.148213	278	1
7332	UBE2L3	1	0.326587	0.269906	0.001	0.809719	0.292796	103	1
7355	SLC35A2	1	0.312716	0.258443	0.006	0.574221	0.20764	198	1
7454	WAS	1	0.32065	0.265	0.001	0.794999	0.287473	109	1
7681	MKRN3	0	0.0500655	0.238407	0.025	0.381943	0.138111	306	1
7851	MALL	0	0.136318	0.649132	0.001	1.9474	0.704183	4	1
8216	LZTR1	0	0.0698878	0.332799	0.002	0.898215	0.324796	48	1
8312	AXIN1	1	0.327307	0.270502	0.001	0.811506	0.293442	100	1
8408	ULK1	1	0.346005	0.285955	0.001	0.857864	0.310205	66	1
8440	NCK2	1	0.329182	0.272051	0.001	0.816154	0.295123	97	1
8448	DOC2A	1	0.315991	0.261149	0.002	0.704834	0.25487	145	1
8468	FKBP6	0	0.0564235	0.268683	0.025	0.430447	0.15565	259	1
8655	DYNLL1	1	0.323607	0.267444	0.007	0.576315	0.208397	195	1
8677	STX10	0	0.0505929	0.240919	0.022	0.399341	0.144403	290	1
8773	SNAP23	0	0.0445038	0.211923	0.009	0.433543	0.15677	254	1
8831	SYNGAP1	1	0.383638	0.317056	0.001	0.951168	0.343944	37	1
8841	HDAC3	0	0.0500248	0.238214	0.022	0.394857	0.142781	295	1
8850	KAT2B	1	0.345617	0.285634	0.001	0.856902	0.309857	67	1
8874	ARHGEF7	0	0.0451601	0.215048	0.014	0.398672	0.14416	291	1
8898	MTMR2	0	0.0976334	0.464921	0.001	1.39476	0.504349	9	1
8912	CACNA1H	1	0.336524	0.278119	0.001	0.834357	0.301705	83	1
8973	CHRNA6	0	0.0623178	0.296751	0.009	0.607081	0.219522	187	1
9066	SYT7	0	0.0731819	0.348485	0.002	0.940552	0.340105	39	1
9118	INA	0	0.0796638	0.379351	0.001	1.13805	0.411523	17	1
9145	SYNGR1	0	0.0735792	0.350377	0.012	0.673011	0.243362	163	1
9146	HGS	1	0.327601	0.270745	0.002	0.730732	0.264234	130	1
9228	DLGAP2	1	0.479895	0.396608	0.002	1.07043	0.38707	24	1
9229	DLGAP1	0	0.0574019	0.273343	0.001	0.820028	0.296524	96	1
9275	BCL7B	0	0.215174	1.02464	0.002	2.76547	1	1	1
9341	VAMP3	0	0.0420535	0.200255	0.009	0.409672	0.148138	279	1
9342	SNAP29	1	0.335633	0.277383	0.001	0.832148	0.300907	87	1
9378	NRXN1	0	0.136048	0.647847	0.001	1.94354	0.702789	5	1
9379	NRXN2	0	0.123214	0.586733	0.001	1.7602	0.636492	6	1
9478	CABP1	1	0.323503	0.267358	0.001	0.802073	0.290031	107	1
9611	NCOR1	0	0.044108	0.210038	0.014	0.389384	0.140802	300	1
9612	NCOR2	0	0.0481173	0.22913	0.008	0.480465	0.173737	228	1
9648	GCC2	1	0.319388	0.263957	0.003	0.665931	0.240802	167	1
9896	FIG4	0	0.0541546	0.257879	0.014	0.478075	0.172873	230	1
9961	MVP	1	0.309136	0.255485	0.002	0.689545	0.249341	153	1
10021	HCN4	1	0.310652	0.256738	0.003	0.647718	0.234216	174	1
10060	ABCC9	1	0.322052	0.266158	0.012	0.511242	0.184866	216	1
10096	ACTR3	0	0.060442	0.287819	0.001	0.863457	0.312228	62	1
10228	STX6	0	0.0556916	0.265198	0.006	0.58923	0.213067	191	1
10243	GPHN	0	0.0846493	0.403092	0.001	1.20928	0.437277	13	1
10273	STUB1	1	0.331157	0.273684	0.001	0.821051	0.296894	93	1
10287	RGS19	1	0.318074	0.262871	0.003	0.663191	0.239811	168	1
10368	CACNG3	0	0.049969	0.237948	0.015	0.433995	0.156934	253	1
10420	TESK2	0	0.0599447	0.285451	0.001	0.856353	0.309659	68	1
10458	BAIAP2	1	0.323947	0.267724	0.002	0.72258	0.261287	134	1
10497	UNC13B	0	0.0569821	0.271343	0.002	0.732348	0.264818	128	1
10645	CAMKK2	1	0.318658	0.263353	0.002	0.710783	0.257021	141	1
10657	KHDRBS1	1	0.338018	0.279354	0.001	0.838062	0.303045	79	1
11113	CIT	1	0.322255	0.266326	0.003	0.671909	0.242964	164	1
11345	GABARAPL2	0	0.0634227	0.302013	0.003	0.761942	0.27552	117	1
22941	SHANK2	1	0.391029	0.323165	0.019	0.556246	0.20114	203	1
23025	UNC13A	0	0.0588695	0.280331	0.022	0.46467	0.168026	236	1
23054	NCOA6	1	0.329317	0.272163	0.002	0.73456	0.265618	127	1
23112	TNRC6B	1	0.319541	0.264083	0.001	0.79225	0.286479	111	1
23266	ADGRL2	0	0.0672249	0.320119	0.003	0.807621	0.292037	104	1
23390	ZDHHC17	0	0.0761591	0.362662	0.002	0.978815	0.353942	35	1
23450	SF3B3	1	0.312937	0.258626	0.008	0.542314	0.196102	206	1
23542	MAPK8IP2	1	0.330938	0.273503	0.001	0.820509	0.296698	95	1
23710	GABARAPL1	0	0.0606166	0.288651	0.004	0.692167	0.250289	150	1
24140	FTSJ1	1	0.306907	0.253642	0.004	0.608218	0.219933	186	1
25851	TECPR1	0	0.0605428	0.288299	0.004	0.691324	0.249984	152	1
25942	SIN3A	0	0.0474192	0.225806	0.016	0.40552	0.146637	285	1
26053	AUTS2	0	0.200764	0.956018	0.004	2.29247	0.828963	3	1
26136	TES	0	0.047136	0.224457	0.015	0.409389	0.148036	280	1
26205	GMEB2	1	0.302528	0.250023	0.001	0.750069	0.271226	119	1
26353	HSPB8	1	0.33254	0.274827	0.019	0.473045	0.171054	232	1
26608	TBL2	1	0.406506	0.335955	0.009	0.687283	0.248523	155	1
27044	SND1	1	0.315792	0.260985	0.007	0.562398	0.203364	200	1
27086	FOXP1	1	0.346854	0.286657	0.001	0.85997	0.310967	64	1
27129	HSPB7	0	0.0691276	0.329179	0.001	0.987538	0.357096	34	1
29801	ZDHHC8	1	0.310435	0.256557	0.012	0.4928	0.178198	222	1
51003	MED31	1	0.324902	0.268514	0.002	0.724711	0.262057	133	1
51327	AHSP	0	0.078951	0.375957	0.001	1.12787	0.40784	18	1
51586	MED15	1	0.326121	0.269521	0.003	0.679969	0.245878	158	1
51621	KLF13	1	0.316303	0.261407	0.002	0.70553	0.255121	144	1
51764	GNG13	1	0.326693	0.269994	0.001	0.809982	0.292891	102	1
54487	DGCR8	1	0.31065	0.256735	0.008	0.538351	0.194669	210	1
54503	ZDHHC13	0	0.083063	0.395538	0.001	1.18661	0.429082	15	1
54509	RHOF	1	0.324924	0.268532	0.002	0.72476	0.262075	132	1
54997	TESC	1	0.306499	0.253305	0.001	0.759916	0.274787	118	1
55586	MIOX	1	0.323354	0.267234	0.001	0.801703	0.289898	108	1
55658	RNF126	1	0.307959	0.254512	0.001	0.763535	0.276096	116	1
55666	NPLOC4	1	0.322592	0.266605	0.006	0.592356	0.214197	190	1
55697	VAC14	1	0.330596	0.27322	0.005	0.628687	0.227335	181	1
57180	ACTR3B	0	0.0585303	0.278716	0.001	0.836147	0.302352	81	1
57502	NLGN4X	1	0.41165	0.340206	0.003	0.858299	0.310363	65	1
57555	NLGN2	1	0.334308	0.276287	0.003	0.69704	0.252051	148	1
57614	KIAA1468	1	0.361309	0.298602	0.024	0.483673	0.174897	226	1
58524	DMRT3	1	0.373913	0.309019	0.024	0.500545	0.180998	220	1
59283	CACNG8	0	0.0498294	0.237283	0.015	0.432783	0.156495	255	1
60482	SLC5A7	1	0.323434	0.267301	0.015	0.487533	0.176293	225	1
60684	TRAPPC11	1	0.316481	0.261554	0.013	0.493306	0.178381	221	1
63897	HEATR6	1	0.344638	0.284825	0.011	0.55786	0.201723	202	1
63941	NECAB3	1	0.344271	0.284522	0.001	0.853565	0.308651	70	1
64101	LRRC4	1	0.31048	0.256595	0.002	0.692543	0.250425	149	1
65078	RTN4R	0	0.0614608	0.29267	0.003	0.738372	0.266997	126	1
66008	TRAK2	0	0.0697629	0.332204	0.001	0.996613	0.360377	32	1
79613	TANGO6	0	0.123034	0.585878	0.012	1.12536	0.406934	19	1
80331	DNAJC5	1	0.314016	0.259517	0.003	0.65473	0.236752	171	1
80705	TSGA10	0	0.098928	0.471086	0.001	1.41326	0.511036	7.5	1
84961	FBXL20	1	0.302232	0.249778	0.003	0.63016	0.227867	180	1
85452	CFAP74	0	0.0837476	0.398798	0.001	1.19639	0.432619	14	1
89765	RSPH1	0	0.098928	0.471086	0.001	1.41326	0.511036	7.5	1
89941	RHOT2	1	0.327279	0.270479	0.001	0.811436	0.293417	101	1
93664	CADPS2	1	0.399373	0.33006	0.02	0.560763	0.202773	201	1
93986	FOXP2	1	0.364179	0.300974	0.021	0.504969	0.182598	217	1
116113	FOXP4	0	0.0487182	0.231991	0.013	0.437549	0.158218	250	1
137814	NKX2-6	0	0.0569755	0.271312	0.035	0.395012	0.142837	294	1
143187	VTI1A	0	0.0458462	0.218315	0.015	0.398187	0.143985	292	1
158399	ZNF483	0	0.0577163	0.27484	0.026	0.435628	0.157524	252	1
160622	GRASP	0	0.0629541	0.299782	0.001	0.899345	0.325205	46	1
220074	LRTOMT	0	0.0912401	0.434477	0.001	1.30343	0.471323	11	1
285590	SH3PXD2B	0	0.0495078	0.235752	0.014	0.437053	0.158039	251	1
399671	HEATR4	0	0.184368	0.877943	0.001	2.63383	0.952398	2	1
414899	BLID	0	0.0472036	0.224779	0.01	0.449558	0.162561	240	1
594855	CPLX3	1	0.333504	0.275623	0.001	0.82687	0.298998	90	1

## Sheet: dnCNV_3s
gene_id	symbol	X0	Xs	S	p_S	Sp	Sp_norm	rank	selected
40	ASIC2	0	0.0459602	0.241896	0.046	0.323473	0.141917	469	1
60	ACTB	0	0.0501772	0.26409	0.056	0.330591	0.14504	459	1
71	ACTG1	1	0.334387	0.280998	0.002	0.758405	0.332735	79	1
86	ACTL6A	0	0.046522	0.244853	0.035	0.356489	0.156402	419	1
92	ACVR2A	0	0.0448233	0.235912	0.046	0.315472	0.138407	481	1
93	ACVR2B	0	0.0450321	0.237011	0.029	0.364429	0.159886	411	1
207	AKT1	0	0.0738869	0.388879	0.029	0.597941	0.262334	151	1
216	ALDH1A1	0	0.0424839	0.2236	0.038	0.31756	0.139323	473	1
226	ALDOA	1	0.329485	0.276878	0.019	0.476575	0.209088	262	1
267	AMFR	0	0.0664873	0.349933	0.001	1.0498	0.460579	24	1
316	AOX1	0	0.0526932	0.277333	0.029	0.426427	0.187087	327	1
319	APOF	1	0.311343	0.261633	0.015	0.477194	0.209359	261	1
334	APLP2	1	0.335764	0.282154	0.013	0.532159	0.233474	199	1
336	APOA2	0	0.0439642	0.23139	0.022	0.383547	0.168274	382	1
368	ABCC6	0	0.0459145	0.241656	0.057	0.30065	0.131904	506	1
387	RHOA	0	0.0601206	0.316424	0.045	0.426156	0.186968	328	1
388	RHOB	0	0.0450443	0.237075	0.036	0.342265	0.150162	441	1
396	ARHGDIA	1	0.339323	0.285145	0.001	0.855436	0.375305	53	1
406	ARNTL	0	0.0443727	0.233541	0.026	0.370168	0.162404	405	1
421	ARVCF	1	0.332536	0.279442	0.004	0.670084	0.293986	121	1
506	ATP5B	1	0.32406	0.27232	0.018	0.475124	0.208451	264	1
537	ATP6AP1	1	0.313379	0.263344	0.006	0.58511	0.256705	155	1
607	BCL9	1	0.330712	0.277909	0.053	0.354536	0.155545	420	1
682	BSG	0	0.0596195	0.313787	0.008	0.657983	0.288677	126	1
706	TSPO	0	0.0439541	0.231337	0.034	0.339724	0.149047	443	1
788	SLC25A20	0	0.0443883	0.233623	0.031	0.352452	0.154631	423	1
869	CBLN1	0	0.0549064	0.288981	0.015	0.527076	0.231244	207	1
967	CD63	1	0.314729	0.264478	0.015	0.482384	0.211636	255	1
998	CDC42	0	0.0575952	0.303133	0.07	0.350089	0.153594	428	1
1017	CDK2	1	0.352127	0.295905	0.021	0.496463	0.217813	235	1
1019	CDK4	1	0.331206	0.278324	0.019	0.479065	0.21018	258	1
1071	CETP	0	0.0497699	0.261947	0.048	0.345445	0.151557	435	1
1106	CHD2	1	0.30617	0.257286	0.008	0.539506	0.236697	188	1
1120	CHKB	1	0.373395	0.313777	0.02	0.533098	0.233886	197	1
1312	COMT	1	0.328632	0.276161	0.032	0.412819	0.181116	344	1
1375	CPT1B	1	0.365799	0.307394	0.004	0.737113	0.323394	85	1
1399	CRKL	1	0.323478	0.271831	0.015	0.495794	0.21752	236	1
1431	CS	1	0.328293	0.275877	0.01	0.551753	0.242071	179	1
1432	MAPK14	0	0.0547643	0.288233	0.05	0.375	0.164524	396	1
1453	CSNK1D	1	0.329963	0.27728	0.012	0.532604	0.233669	198	1
1468	SLC25A10	1	0.347677	0.292166	0.002	0.788547	0.345959	70	1
1592	CYP26A1	0	0.0436216	0.229587	0.036	0.331454	0.145419	457	1
1594	CYP27B1	1	0.308428	0.259183	0.022	0.429616	0.188486	322	1
1606	DGKA	1	0.325907	0.273871	0.005	0.630186	0.276482	136	1
1649	DDIT3	1	0.321976	0.270568	0.002	0.730255	0.320385	87	1
1759	DNM1	0	0.0399839	0.210441	0.027	0.330106	0.144827	461	1
1761	DMRT1	1	0.39252	0.329849	0.002	0.890252	0.39058	45	1
1785	DNM2	0	0.0500793	0.263575	0.025	0.422263	0.18526	333	1
1890	TYMP	1	0.311923	0.26212	0.014	0.485938	0.213195	248	1
2006	ELN	1	0.309632	0.260195	0.038	0.369533	0.162125	406	1
2010	EMD	1	0.3137	0.263613	0.002	0.711484	0.312149	97.5	1
2064	ERBB2	0	0.0484663	0.255086	0.043	0.348583	0.152934	430	1
2065	ERBB3	1	0.339477	0.285275	0.003	0.719713	0.31576	92	1
2070	EYA4	0	0.0486889	0.256258	0.03	0.390249	0.171214	371	1
2099	ESR1	0	0.0520889	0.274152	0.054	0.347517	0.152466	431	1
2113	ETS1	1	0.327116	0.274888	0.012	0.52801	0.231654	203	1
2138	EYA1	0	0.0446589	0.235047	0.043	0.321199	0.14092	472	1
2139	EYA2	0	0.0477066	0.251087	0.035	0.365566	0.160385	410	1
2149	F2R	1	0.326094	0.274029	0.012	0.526359	0.23093	210	1
2186	BPTF	0	0.0393846	0.207287	0.031	0.312722	0.1372	488	1
2194	FASN	1	0.325122	0.273211	0.012	0.52479	0.230241	212	1
2281	FKBP1B	0	0.042723	0.224858	0.016	0.403818	0.177167	357	1
2298	FOXD4	1	0.310294	0.260751	0.011	0.510709	0.224064	224	1
2316	FLNA	1	0.323505	0.271853	0.022	0.450617	0.197699	294	1
2353	FOS	0	0.0541094	0.284786	0.062	0.34391	0.150884	439	1
2539	G6PD	1	0.324673	0.272834	0.009	0.558153	0.244879	176	1
2558	GABRA5	1	0.31991	0.268832	0.025	0.430685	0.188954	319	1
2583	B4GALNT1	1	0.31859	0.267723	0.031	0.403897	0.177202	356	1
2647	BLOC1S1	1	0.323367	0.271737	0.061	0.33007	0.144812	462	1
2664	GDI1	1	0.341659	0.287108	0.016	0.515612	0.226214	219	1
2665	GDI2	0	0.0411506	0.216582	0.032	0.323758	0.142042	468	1
2735	GLI1	1	0.325696	0.273694	0.007	0.589785	0.258756	153	1
2746	GLUD1	0	0.0437534	0.230281	0.042	0.317039	0.139095	475	1
2824	GPM6B	0	0.0478322	0.251749	0.027	0.394902	0.173255	361	1
2895	GRID2	1	0.342084	0.287465	0.071	0.330223	0.144879	460	1
3017	HIST1H2BD	0	0.04245	0.223421	0.039	0.314786	0.138106	483	1
3021	H3F3B	0	0.0520687	0.274046	0.016	0.492153	0.215922	244	1
3046	HBE1	0	0.0845059	0.444768	0.008	0.932638	0.409176	36	1
3053	SERPIND1	1	0.307743	0.258608	0.015	0.471677	0.206939	271	1
3065	HDAC1	0	0.0654487	0.344467	0.041	0.47785	0.209647	259	1
3216	HOXB6	0	0.0478999	0.252105	0.051	0.325828	0.14295	467	1
3320	HSP90AA1	0	0.0809309	0.425952	0.037	0.609877	0.267572	145	1
3326	HSP90AB1	0	0.0708179	0.372726	0.049	0.488198	0.214187	246	1
3364	HUS1	0	0.0384478	0.202357	0.027	0.317424	0.139264	474	1
3476	IGBP1	0	0.04598	0.242	0.024	0.391989	0.171977	366	1
3485	IGFBP2	0	0.0895828	0.471488	0.001	1.41447	0.620568	9	1
3613	IMPA2	0	0.0446623	0.235065	0.023	0.3851	0.168955	380	1
3679	ITGA7	1	0.3182	0.267395	0.02	0.454296	0.199313	290	1
3833	KIFC1	1	0.312675	0.262752	0.017	0.464953	0.203989	277	1
3960	LGALS4	0	0.0660618	0.347694	0.003	0.877189	0.384849	47	1
3984	LIMK1	1	0.312434	0.26255	0.018	0.458077	0.200972	285	1
4015	LOX	0	0.05838	0.307263	0.018	0.53609	0.235199	192	1
4035	LRP1	1	0.332101	0.279076	0.004	0.669208	0.293602	122	1
4088	SMAD3	0	0.0553985	0.291571	0.018	0.508712	0.223187	225	1
4097	MAFG	1	0.32123	0.269942	0.017	0.477675	0.209571	260	1
4099	MAG	0	0.0464928	0.244699	0.022	0.405608	0.177952	352	1
4141	MARS	1	0.325266	0.273333	0.008	0.573154	0.25146	164	1
4150	MAZ	1	0.30946	0.26005	0.006	0.577793	0.253495	159	1
4155	MBP	1	0.329113	0.276565	0.003	0.697741	0.30612	106	1
4284	MIP	1	0.325567	0.273586	0.054	0.346799	0.152151	432	1
4286	MITF	0	0.0439351	0.231237	0.031	0.348854	0.153053	429	1
4308	TRPM1	1	0.354554	0.297945	0.005	0.68558	0.300784	112	1
4312	MMP1	0	0.0405469	0.213405	0.042	0.293805	0.128901	515	1
4327	MMP19	1	0.311672	0.261909	0.021	0.439427	0.19279	305	1
4487	MSX1	0	0.0533981	0.281043	0.002	0.758525	0.332788	78	1
4637	MYL6	1	0.325012	0.27312	0.005	0.628457	0.275723	138	1
4640	MYO1A	1	0.324218	0.272452	0.005	0.62692	0.275049	140	1
4641	MYO1C	0	0.0425682	0.224043	0.027	0.351442	0.154188	424	1
4665	NAB2	1	0.313088	0.263099	0.017	0.465567	0.204258	276	1
4666	NACA	1	0.314055	0.263912	0.01	0.527824	0.231572	204	1
4692	NDN	1	0.383586	0.322341	0.004	0.772954	0.339118	73	1
4735	2002-09-01	0	0.0406034	0.213702	0.027	0.335221	0.147072	452	1
4741	NEFM	0	0.0761258	0.400662	0.003	1.01082	0.443478	27	1
4744	NEFH	0	0.0666033	0.350544	0.002	0.946107	0.415086	35	1
4798	NFRKB	1	0.324816	0.272954	0.005	0.628076	0.275556	139	1
4851	NOTCH1	0	0.0633167	0.333246	0.019	0.573598	0.251655	163	1
4854	NOTCH3	0	0.0471162	0.24798	0.053	0.316354	0.138794	478	1
4935	GPR143	0	0.0628592	0.330838	0.034	0.485843	0.213154	249	1
4948	OCA2	1	0.386401	0.324707	0.051	0.419661	0.184118	339	1
4978	OPCML	1	0.311442	0.261716	0.007	0.563973	0.247432	172	1
5033	P4HA1	0	0.0511739	0.269336	0.013	0.507984	0.222868	227	1
5034	P4HB	1	0.345249	0.290125	0.006	0.644614	0.282811	131	1
5036	PA2G4	1	0.34072	0.286319	0.003	0.722349	0.316916	91	1
5148	PDE6G	1	0.313327	0.2633	0.023	0.431357	0.189249	316	1
5152	PDE9A	1	0.314523	0.264305	0.022	0.438106	0.19221	306	1
5174	PDZK1	1	0.329776	0.277123	0.043	0.378697	0.166146	387	1
5252	PHF1	1	0.317793	0.267053	0.03	0.406689	0.178427	350	1
5316	PKNOX1	1	0.315839	0.265411	0.03	0.404189	0.17733	355	1
5330	PLCB2	0	0.0427808	0.225162	0.05	0.292943	0.128523	517	1
5333	PLCD1	0	0.0423577	0.222935	0.039	0.314102	0.137806	485	1
5413	2005-09-01	1	0.329925	0.277248	0.005	0.637956	0.279891	133	1
5531	PPP4C	1	0.319417	0.268417	0.019	0.462012	0.202699	278	1
5545	PRB4	0	0.0967181	0.509043	0.011	0.997015	0.43742	30	1
5557	PRIM1	1	0.317888	0.267133	0.018	0.466074	0.204481	274	1
5565	PRKAB2	1	0.304333	0.255742	0.023	0.418976	0.183817	341	1
5595	MAPK3	1	0.351129	0.295066	0.004	0.707551	0.310424	102	1
5600	MAPK11	1	0.349367	0.293585	0.004	0.704	0.308866	103	1
5606	MAP2K3	0	0.0421185	0.221676	0.024	0.359069	0.157534	416	1
5612	PRKRIR	0	0.0717179	0.377462	0.07	0.435932	0.191257	310	1
5701	PSMC2	1	0.320098	0.26899	0.017	0.475991	0.208831	263	1
5728	PTEN	0	0.0502949	0.26471	0.073	0.30089	0.132009	505	1
5775	PTPN4	0	0.0573039	0.3016	0.004	0.723218	0.317297	90	1
5831	PYCR1	1	0.32562	0.27363	0.014	0.507276	0.222557	228	1
5868	RAB5A	1	0.34197	0.28737	0.01	0.574739	0.252155	160	1
5869	RAB5B	1	0.334405	0.281013	0.004	0.673851	0.295639	118	1
5880	RAC2	0	0.0458104	0.241107	0.059	0.296356	0.130021	510	1
5881	RAC3	1	0.360218	0.302704	0.01	0.605408	0.265611	148	1
5934	RBL2	0	0.0408872	0.215196	0.029	0.330886	0.14517	458	1
5959	RDH5	1	0.32493	0.27305	0.011	0.534798	0.234632	194	1
5982	RFC2	1	0.339897	0.285628	0.002	0.7709	0.338217	74	1
5983	RFC3	0	0.0432062	0.227401	0.022	0.376935	0.165373	390	1
5984	RFC4	0	0.0488743	0.257233	0.023	0.421418	0.184889	336	1
5986	RFNG	1	0.312269	0.262411	0.009	0.536829	0.235523	191	1
5991	RFX3	1	0.314079	0.263932	0.016	0.473991	0.207954	266	1
6017	RLBP1	0	0.0808647	0.425604	0.005	0.979326	0.42966	32	1
6035	RNASE1	1	0.312505	0.262609	0.034	0.385647	0.169195	377	1
6050	RNH1	0	0.0587913	0.309428	0.061	0.375853	0.164898	393	1
6121	RPE65	0	0.0617391	0.324942	0.005	0.747702	0.328039	81	1
6134	RPL10	1	0.322213	0.270767	0.01	0.541535	0.237588	186	1
6143	RPL19	1	0.326748	0.274578	0.011	0.537791	0.235945	189	1
6171	RPL41	1	0.317686	0.266963	0.015	0.486917	0.213625	247	1
6182	MRPL12	1	0.317595	0.266886	0.013	0.503363	0.22084	231	1
6294	SAFB	0	0.0514713	0.270902	0.02	0.460254	0.201927	279	1
6300	MAPK12	1	0.348167	0.292577	0.001	0.877732	0.385088	46	1
6305	SBF1	1	0.316492	0.26596	0.026	0.421553	0.184948	335	1
6400	SEL1L	0	0.0757796	0.39884	0.001	1.19652	0.52495	17	1
6472	SHMT2	1	0.321306	0.270005	0.045	0.363639	0.159539	413	1
6545	SLC7A4	1	0.313946	0.26382	0.01	0.52764	0.231491	206	1
6550	SLC9A3	0	0.0421276	0.221724	0.047	0.294428	0.129174	513	1
6557	SLC12A1	0	0.062979	0.331468	0.025	0.531032	0.23298	201	1
6565	SLC15A2	0	0.0596034	0.313702	0.018	0.547325	0.240128	184	1
6566	SLC16A1	0	0.0608814	0.320428	0.064	0.382534	0.167829	385	1
6594	SMARCA1	0	0.0480221	0.252748	0.019	0.435041	0.190866	311	1
6595	SMARCA2	1	0.338256	0.284249	0.003	0.717125	0.314624	94	1
6614	SIGLEC1	0	0.0565949	0.297868	0.012	0.57215	0.25102	165	1
6648	SOD2	1	0.318753	0.26786	0.009	0.547976	0.240414	181	1
6693	SPN	1	0.323399	0.271764	0.031	0.409994	0.179877	347	1
6714	SRC	0	0.0655797	0.345156	0.09	0.36095	0.15836	414	1
6767	ST13	0	0.0490561	0.25819	0.046	0.345263	0.151477	437	1
6768	ST14	1	0.326478	0.274351	0.014	0.508612	0.223143	226	1
6773	STAT2	1	0.321441	0.270119	0.011	0.529056	0.232113	202	1
6778	STAT6	1	0.331943	0.278944	0.017	0.493605	0.216559	242	1
6804	STX1A	1	0.34435	0.28937	0.007	0.623564	0.273576	141	1
6812	STXBP1	0	0.0441345	0.232287	0.05	0.302212	0.13259	501	1
6821	SUOX	1	0.363534	0.305491	0.01	0.610982	0.268056	143	1
6866	TAC3	1	0.319575	0.26855	0.01	0.5371	0.235642	190	1
6899	TBX1	1	0.399909	0.336058	0.036	0.485166	0.212857	250	1
6945	MLX	0	0.0712295	0.374892	0.007	0.807856	0.354431	66	1
7016	TESK1	0	0.0416654	0.219292	0.03	0.333955	0.146516	455	1
7037	TFRC	1	0.337889	0.28394	0.011	0.556128	0.24399	177	1
7076	TIMP1	0	0.0436949	0.229973	0.034	0.337721	0.148168	447	1
7122	CLDN5	1	0.320051	0.26895	0.043	0.367529	0.161246	408	1
7157	TP53	0	0.0877502	0.461843	0.06	0.564302	0.247576	171	1
7184	HSP90B1	0	0.0496733	0.261439	0.063	0.313899	0.137717	486	1
7273	TTN	1	0.324885	0.273013	0.025	0.437383	0.191893	308	1
7290	HIRA	1	0.367528	0.308847	0.006	0.686211	0.301062	111	1
7327	UBE2G2	0	0.0522854	0.275186	0.024	0.445743	0.195561	297	1
7353	UFD1L	1	0.403973	0.339473	0.004	0.814036	0.357142	65	1
7414	VCL	0	0.0405046	0.213182	0.042	0.293499	0.128767	516	1
7415	VCP	0	0.0590505	0.310792	0.004	0.745261	0.326968	82	1
7458	EIF4H	1	0.336769	0.282999	0.03	0.430974	0.189081	318	1
7512	XPNPEP2	0	0.0786122	0.413749	0.009	0.846429	0.371354	56	1
7681	MKRN3	1	0.479972	0.403338	0.019	0.694244	0.304586	108	1
7781	SLC30A3	0	0.0469219	0.246957	0.045	0.332599	0.145921	456	1
7873	MANF	0	0.0466267	0.245404	0.063	0.294647	0.12927	512	1
8085	KMT2D	0	0.0477531	0.251332	0.043	0.343454	0.150683	440	1
8209	C21orf33	0	0.0551075	0.29004	0.03	0.441695	0.193785	302	1
8214	DGCR6	1	0.346489	0.291167	0.001	0.873502	0.383231	48	1
8216	LZTR1	1	0.384404	0.323029	0.034	0.474374	0.208122	265	1
8220	DGCR14	1	0.415628	0.349267	0.03	0.531891	0.233357	200	1
8228	PNPLA4	0	0.0454786	0.239361	0.036	0.345565	0.15161	434	1
8266	UBL4A	1	0.357786	0.300661	0.001	0.901982	0.395727	43	1
8270	LAGE3	1	0.330927	0.27809	0.003	0.701586	0.307807	104	1
8273	SLC10A3	1	0.311021	0.261362	0.032	0.390698	0.171411	370	1
8326	FZD9	1	0.306917	0.257913	0.012	0.495404	0.217349	238	1
8436	SDPR	0	0.0491838	0.258862	0.06	0.31629	0.138766	479	1
8448	DOC2A	1	0.313513	0.263456	0.01	0.526912	0.231172	209	1
8467	SMARCA5	0	0.0418011	0.220006	0.033	0.325936	0.142998	466	1
8468	FKBP6	1	0.552701	0.464455	0.017	0.821877	0.360582	63	1
8479	HIRIP3	1	0.362009	0.30421	0.006	0.675908	0.296541	117	1
8500	PPFIA1	0	0.0401216	0.211166	0.041	0.292933	0.128519	518	1
8538	BARX2	1	0.310276	0.260737	0.021	0.437459	0.191926	307	1
8541	PPFIA3	0	0.0425848	0.224131	0.05	0.291601	0.127934	521	1
8565	YARS	0	0.0492541	0.259232	0.063	0.31125	0.136555	490	1
8608	RDH16	1	0.321391	0.270077	0.008	0.566327	0.248465	169	1
8630	HSD17B6	1	0.32259	0.271084	0.018	0.472968	0.207505	269	1
8714	ABCC3	0	0.074413	0.391647	0.015	0.714329	0.313398	95	1
8777	MPDZ	0	0.0451711	0.237743	0.047	0.315699	0.138507	480	1
8815	BANF1	0	0.10356	0.54505	0.001	1.63515	0.71739	6	1
8831	SYNGAP1	1	0.360395	0.302853	0.001	0.908559	0.398612	38	1
8841	HDAC3	0	0.061845	0.3255	0.008	0.682544	0.299453	114	1
8850	KAT2B	1	0.347557	0.292065	0.005	0.67205	0.294848	120	1
8854	ALDH1A2	0	0.0546409	0.287584	0.002	0.77618	0.340534	72	1
8871	SYNJ2	1	0.362096	0.304282	0.024	0.492873	0.216238	243	1
8898	MTMR2	0	0.0816139	0.429547	0.006	0.954389	0.418719	34	1
8914	TIMELESS	1	0.317052	0.266431	0.011	0.521833	0.228944	214	1
8924	HERC2	1	0.35577	0.298966	0.001	0.896899	0.393497	44	1
8930	MBD4	0	0.0684524	0.360276	0.012	0.692024	0.303612	110	1
8974	P4HA2	0	0.0488833	0.25728	0.035	0.374583	0.164341	397	1
9031	BAZ1B	1	0.408549	0.343319	0.001	1.02996	0.451873	25	1
9118	INA	0	0.0708519	0.372905	0.001	1.11871	0.490813	20	1
9123	SLC16A3	1	0.328629	0.276159	0.061	0.335442	0.147168	451	1
9130	FAM50A	1	0.308102	0.25891	0.022	0.429163	0.188287	323	1
9146	HGS	1	0.328181	0.275783	0.016	0.495273	0.217291	240	1
9173	IL1RL1	1	0.308083	0.258893	0.024	0.419352	0.183982	340	1
9179	AP4M1	0	0.0481005	0.25316	0.027	0.397116	0.174227	359	1
9194	SLC16A7	1	0.323252	0.27164	0.038	0.385788	0.169257	376	1
9205	ZMYM5	0	0.0929806	0.489372	0.014	0.907233	0.39803	39	1
9227	LRAT	0	0.061089	0.321521	0.007	0.692846	0.303973	109	1
9228	DLGAP2	1	0.424784	0.356961	0.005	0.821379	0.360364	64	1
9275	BCL7B	1	0.775204	0.651432	0.016	1.16989	0.513268	18	1
9342	SNAP29	1	0.323472	0.271825	0.015	0.495784	0.217515	237	1
9344	TAOK2	1	0.309705	0.260256	0.014	0.482482	0.211679	254	1
9373	PLAA	0	0.0481973	0.25367	0.029	0.390044	0.171124	372	1
9378	NRXN1	1	0.357418	0.300351	0.042	0.413509	0.181419	343	1
9403	2015-09-01	0	0.0522049	0.274763	0.064	0.328017	0.143911	464	1
9420	CYP7B1	1	0.313511	0.263455	0.019	0.45347	0.198951	291	1
9463	PICK1	0	0.0449081	0.236358	0.048	0.3117	0.136752	489	1
9557	CHD1L	1	0.315038	0.264738	0.005	0.60917	0.267261	146	1
9569	GTF2IRD1	1	0.370523	0.311364	0.056	0.389769	0.171003	374	1
9578	CDC42BPB	0	0.0551104	0.290055	0.016	0.520903	0.228536	216	1
9611	NCOR1	0	0.0491397	0.25863	0.036	0.373383	0.163815	399	1
9620	CELSR1	1	0.308779	0.259478	0.017	0.459159	0.201447	283	1
9712	USP6NL	0	0.0370923	0.195223	0.032	0.291829	0.128034	519	1
9889	ZBED4	1	0.307066	0.258039	0.01	0.516077	0.226419	218	1
9917	FAM20B	0	0.0917347	0.482814	0.017	0.854364	0.374835	54	1
9924	PAN2	1	0.31425	0.264076	0.019	0.45454	0.19942	288	1
9933	KIAA0020	1	0.332775	0.279643	0.011	0.547711	0.240297	183	1
9961	MVP	1	0.319419	0.268419	0.004	0.643653	0.28239	132	1
9993	DGCR2	1	0.387722	0.325816	0.024	0.527754	0.231541	205	1
9997	SCO2	1	0.319204	0.268239	0.026	0.425166	0.186533	330	1
10106	CTDSP2	1	0.304661	0.256018	0.016	0.459777	0.201718	281	1
10189	ALYREF	1	0.314491	0.264278	0.029	0.406355	0.17828	351	1
10193	RNF41	1	0.315036	0.264736	0.004	0.634822	0.278515	135	1
10220	GDF11	1	0.316903	0.266305	0.013	0.502267	0.22036	232	1
10229	COQ7	0	0.0596864	0.314139	0.049	0.41146	0.18052	346	1
10247	HRSP12	0	0.0362845	0.190971	0.03	0.290826	0.127594	523	1
10252	SPRY1	0	0.0569141	0.299548	0.004	0.718297	0.315139	93	1
10298	PAK4	0	0.0432819	0.2278	0.033	0.337482	0.148063	449	1
10299	2006-03-01	0	0.0377322	0.198591	0.024	0.321675	0.141129	471	1
10330	CNPY2	1	0.310967	0.261317	0.011	0.511817	0.22455	222	1
10420	TESK2	0	0.0604678	0.318252	0.002	0.858951	0.376848	52	1
10423	CDIPT	1	0.343815	0.28892	0.016	0.518866	0.227642	217	1
10497	UNC13B	0	0.0513134	0.270071	0.025	0.43267	0.189825	312	1
10509	SEMA4B	0	0.0379843	0.199917	0.028	0.31044	0.136199	491	1
10534	SSSCA1	0	0.0542905	0.285739	0.018	0.498537	0.218723	233	1
10539	GLRX3	0	0.0536375	0.282303	0.007	0.608335	0.266895	147	1
10587	TXNRD2	1	0.326502	0.274371	0.012	0.527017	0.231218	208	1
10728	PTGES3	1	0.316516	0.26598	0.022	0.440883	0.193428	304	1
10785	WDR4	1	0.340686	0.286291	0.032	0.427962	0.18776	324	1
10956	OS9	1	0.343114	0.288331	0.033	0.427158	0.187407	326	1
11095	ADAMTS8	1	0.303559	0.255092	0.018	0.445065	0.195264	298	1
11151	CORO1A	1	0.317355	0.266685	0.007	0.574679	0.252129	161	1
11176	BAZ2A	1	0.321686	0.270324	0.03	0.411671	0.180612	345	1
11198	SUPT16H	0	0.0376069	0.197931	0.034	0.290666	0.127524	524	1
11247	NXPH4	1	0.302113	0.253877	0.011	0.497245	0.218156	234	1
11329	STK38	1	0.313427	0.263384	0.023	0.431495	0.18931	315	1
22864	R3HDM2	1	0.307529	0.258428	0.004	0.619694	0.271879	142	1
22870	PPP6R1	0	0.054616	0.287453	0.043	0.392813	0.172339	364	1
22871	NLGN1	0	0.0483639	0.254547	0.044	0.345305	0.151496	436	1
22909	FAN1	0	0.0665053	0.350028	0.004	0.839346	0.368246	58	1
22941	SHANK2	1	0.382808	0.321688	0.04	0.4497	0.197297	295	1
23025	UNC13A	0	0.0548759	0.288821	0.044	0.391799	0.171894	367	1
23176	2008-09-01	0	0.0397795	0.209366	0.021	0.35127	0.154113	425	1
23189	KANK1	1	0.398108	0.334545	0.002	0.902926	0.396141	41	1
23197	FAF2	0	0.0761312	0.400691	0.001	1.20207	0.527385	15	1
23209	MLC1	1	0.320232	0.269102	0.004	0.645291	0.283109	130	1
23236	PLCB1	1	0.342011	0.287404	0.003	0.725086	0.318117	88	1
23259	DDHD2	0	0.0488645	0.257182	0.041	0.356767	0.156524	418	1
23266	ADGRL2	0	0.066054	0.347653	0.024	0.563124	0.247059	173	1
23306	NEMP1	1	0.3137	0.263613	0.002	0.711484	0.312149	97.5	1
23314	SATB2	0	0.0629497	0.331314	0.003	0.835866	0.366719	60	1
23348	DOCK9	0	0.0563634	0.29665	0.004	0.711348	0.31209	99	1
23533	PIK3R5	0	0.0367764	0.19356	0.018	0.33771	0.148163	448	1
23539	SLC16A8	0	0.0655472	0.344985	0.015	0.629222	0.276058	137	1
23542	MAPK8IP2	1	0.336569	0.282831	0.002	0.763352	0.334906	76	1
23617	TSSK2	1	0.33779	0.283858	0.041	0.393772	0.17276	362	1
23620	NTSR2	1	0.31946	0.268454	0.008	0.562924	0.246972	174	1
23654	PLXNB2	1	0.336849	0.283067	0.014	0.524769	0.230232	213	1
23742	NPAP1	1	0.477007	0.400846	0.02	0.681025	0.298786	115	1
23767	FLRT3	0	0.0851866	0.44835	0.006	0.996167	0.437048	31	1
24145	PANX1	0	0.0805262	0.423822	0.013	0.799353	0.3507	69	1
25771	TBC1D22A	1	0.327972	0.275607	0.034	0.404735	0.177569	353	1
25794	FSCN2	1	0.308555	0.25929	0.019	0.446302	0.195806	296	1
25796	PGLS	0	0.0477698	0.25142	0.021	0.421828	0.185069	334	1
25842	ASF1A	0	0.0396078	0.208462	0.031	0.314494	0.137978	484	1
25953	PNKD	0	0.0931921	0.490485	0.009	1.00341	0.440227	29	1
26013	L3MBTL1	0	0.0576744	0.303549	0.007	0.654119	0.286982	128	1
26121	PRPF31	0	0.0437972	0.230512	0.04	0.322241	0.141377	470	1
26229	B3GAT3	0	0.0456203	0.240107	0.062	0.289955	0.127212	525	1
26608	TBL2	1	0.683706	0.574543	0.017	1.01668	0.44605	26	1
27000	DNAJC2	1	0.312305	0.262441	0.013	0.494979	0.217162	241	1
27037	TRMT2A	1	0.322028	0.270611	0.003	0.68272	0.29953	113	1
27165	GLS2	1	0.308578	0.259309	0.007	0.558786	0.245156	175	1
27319	BHLHE22	1	0.333219	0.280016	0.048	0.369273	0.162011	407	1
29781	NCAPH2	1	0.314237	0.264065	0.019	0.454521	0.199412	289	1
29801	ZDHHC8	1	0.365539	0.307175	0.002	0.829057	0.363732	62	1
29979	UBQLN1	0	0.0479914	0.252586	0.034	0.370928	0.162737	404	1
29985	SLC39A3	0	0.0517932	0.272596	0.087	0.289082	0.126829	526	1
30010	NXPH1	0	0.0525646	0.276656	0.005	0.636594	0.279293	134	1
51009	DERL2	0	0.0535642	0.281917	0.002	0.760885	0.333823	77	1
51062	ATL1	0	0.055805	0.29371	0.042	0.404366	0.177408	354	1
51076	CUTC	0	0.19864	1.04547	0.021	1.75408	0.769566	5	1
51085	MLXIPL	1	0.317003	0.266389	0.034	0.391198	0.17163	369	1
51091	SEPSECS	0	0.0498287	0.262256	0.045	0.353203	0.154961	422	1
51151	SLC45A2	0	0.0669221	0.352222	0.012	0.676554	0.296825	116	1
51181	DCXR	1	0.317568	0.266864	0.024	0.432263	0.189647	314	1
51209	RAB9B	0	0.0448888	0.236257	0.038	0.335536	0.14721	450	1
51347	TAOK3	0	0.0420308	0.221215	0.037	0.316735	0.138961	477	1
51388	NIP7	0	0.0453987	0.238941	0.043	0.32652	0.143254	465	1
51412	ACTL6B	0	0.0394813	0.207797	0.031	0.31349	0.137537	487	1
51429	SNX9	1	0.310926	0.261283	0.008	0.547886	0.240374	182	1
51504	TRMT112	0	0.067846	0.357084	0.03	0.543796	0.23858	185	1
51513	ETV7	1	0.319848	0.26878	0.021	0.450953	0.197847	293	1
51547	SIRT7	1	0.317074	0.266448	0.003	0.672217	0.294922	119	1
51561	IL23A	1	0.313505	0.26345	0.016	0.473124	0.207574	268	1
51586	MED15	1	0.317287	0.266628	0.012	0.512144	0.224693	221	1
51596	CUTA	1	0.398322	0.334724	0.043	0.457411	0.20068	287	1
51621	KLF13	1	0.312148	0.26231	0.005	0.603582	0.26481	149	1
51714	SELT	0	0.0537729	0.283015	0.047	0.375817	0.164882	394	1
53630	BCO1	0	0.0405583	0.213465	0.038	0.303167	0.133008	499	1
53820	RIPPLY3	0	0.13404	0.705474	0.001	2.11642	0.928538	2	1
54107	POLE3	0	0.0518202	0.272738	0.014	0.505621	0.221831	229	1
54453	RIN2	0	0.0367452	0.193396	0.023	0.316835	0.139005	476	1
54454	ATAD2B	0	0.0609347	0.320709	0.001	0.962127	0.422114	33	1
54456	MOV10L1	1	0.322305	0.270844	0.027	0.424856	0.186397	331	1
54487	DGCR8	1	0.312911	0.262951	0.018	0.458777	0.201279	284	1
54551	MAGEL2	1	0.565427	0.475148	0.032	0.710276	0.311619	101	1
54884	RETSAT	0	0.0457982	0.241043	0.031	0.363647	0.159543	412	1
54893	MTMR10	1	0.369152	0.310212	0.005	0.713806	0.313168	96	1
54928	IMPAD1	0	0.0460891	0.242574	0.024	0.392919	0.172385	363	1
54931	TRMT10C	0	0.0464449	0.244447	0.027	0.383448	0.16823	383	1
55079	FEZF2	0	0.0944119	0.496905	0.005	1.14339	0.501641	19	1
55145	THAP1	0	0.0629314	0.331218	0.022	0.549019	0.240871	180	1
55215	FANCI	0	0.0367528	0.193436	0.031	0.291825	0.128032	520	1
55432	YOD1	0	0.0465534	0.245018	0.029	0.37674	0.165287	391	1
55586	MIOX	1	0.338185	0.284189	0.001	0.852568	0.374047	55	1
55666	NPLOC4	1	0.3678	0.309076	0.005	0.711192	0.312021	100	1
55829	VIMP	0	0.0508049	0.267394	0.036	0.386037	0.169366	375	1
55869	HDAC8	0	0.0421912	0.222059	0.031	0.335006	0.146977	453	1
55871	CBWD1	1	0.302094	0.253861	0.019	0.436957	0.191706	309	1
55904	KMT2E	0	0.0341545	0.179761	0.022	0.297967	0.130727	508	1
56165	TDRD1	0	0.0473922	0.249433	0.065	0.296098	0.129907	511	1
56647	BCCIP	0	0.0437464	0.230244	0.03	0.350634	0.153834	427	1
56666	PANX2	1	0.318789	0.26789	0.033	0.396876	0.174121	360	1
56980	PRDM10	1	0.334042	0.280708	0.001	0.842123	0.369465	57	1
56997	ADCK3	0	0.0675858	0.355715	0.036	0.513545	0.225307	220	1
57142	RTN4	0	0.0447968	0.235773	0.055	0.296988	0.130298	509	1
57190	SEPN1	0	0.0506962	0.266822	0.073	0.303291	0.133063	498	1
57215	THAP11	0	0.0679534	0.35765	0.099	0.359211	0.157597	415	1
57492	ARID1B	1	0.318897	0.26798	0.01	0.535961	0.235142	193	1
57502	NLGN4X	0	0.116631	0.613847	0.001	1.84154	0.80794	4	1
57511	COG6	0	0.0656968	0.345773	0.008	0.725054	0.318103	89	1
57572	DOCK6	0	0.0533068	0.280562	0.009	0.573962	0.251814	162	1
57574	2004-03-01	0	0.0424601	0.223474	0.026	0.354213	0.155404	421	1
57586	SYT13	0	0.0722244	0.380129	0.004	0.911526	0.399914	37	1
57597	BAHCC1	1	0.313534	0.263474	0.008	0.552481	0.24239	178	1
57634	EP400	1	0.330941	0.278102	0.004	0.666872	0.292577	123	1
57665	RDH14	0	0.127196	0.669455	0.005	1.54043	0.675835	7	1
57715	SEMA4G	0	0.0450402	0.237054	0.033	0.351192	0.154079	426	1
58472	SQRDL	0	0.0540429	0.284436	0.016	0.510814	0.224109	223	1
58477	SRPRB	0	0.0381522	0.200801	0.032	0.300167	0.131692	507	1
58508	KMT2C	1	0.313898	0.26378	0.016	0.473716	0.207834	267	1
58524	DMRT3	1	0.37253	0.313051	0.064	0.373726	0.163965	398	1
60385	TSKS	0	0.0736395	0.387576	0.006	0.861136	0.377806	50	1
64131	XYLT1	1	0.346725	0.291365	0.053	0.371702	0.163077	401	1
64219	PJA1	0	0.0358883	0.188886	0.024	0.305955	0.134232	493	1
64333	ARHGAP9	1	0.322366	0.270896	0.008	0.568044	0.249218	168	1
64781	CERK	1	0.323025	0.27145	0.012	0.521406	0.228756	215	1
64787	EPS8L2	0	0.0425636	0.224019	0.021	0.375855	0.164899	392	1
64866	CDCP1	0	0.0394521	0.207643	0.034	0.304927	0.133781	496	1
65078	RTN4R	1	0.386032	0.324396	0.01	0.648793	0.284645	129	1
79029	SPATA5L1	0	0.0496742	0.261443	0.024	0.423483	0.185795	332	1
79035	NABP2	1	0.31042	0.260857	0.014	0.483595	0.212168	252	1
79036	KXD1	0	0.0462049	0.243183	0.055	0.306323	0.134393	492	1
79058	ASPSCR1	1	0.328352	0.275926	0.002	0.744716	0.32673	83	1
79070	KDELC1	0	0.0400317	0.210693	0.036	0.304177	0.133452	497	1
79109	MAPKAP1	0	0.0356306	0.18753	0.028	0.291204	0.12776	522	1
79139	DERL1	0	0.0440396	0.231788	0.025	0.371337	0.162917	402	1
79582	SPAG16	0	0.0910556	0.47924	0.003	1.20906	0.530453	14	1
79709	COLGALT1	0	0.0381597	0.200841	0.027	0.315046	0.13822	482	1
79830	ZMYM1	0	0.129683	0.682543	0.014	1.26535	0.555146	11	1
79837	PIP4K2C	1	0.322281	0.270825	0.002	0.730948	0.320689	86	1
79872	CBLL1	0	0.0484019	0.254747	0.063	0.305864	0.134192	494	1
79890	RIN3	0	0.0544992	0.286838	0.001	0.860513	0.377533	51	1
79913	ACTR5	0	0.0377231	0.198543	0.033	0.294138	0.129047	514	1
79932	KIAA0319L	0	0.0508688	0.267731	0.001	0.803192	0.352384	67	1
79934	ADCK4	0	0.0731034	0.384755	0.033	0.570009	0.25008	166	1
79966	SCD5	0	0.0473042	0.24897	0.034	0.365617	0.160407	409	1
80124	VCPIP1	0	0.0480231	0.252753	0.032	0.377828	0.165765	388	1
80232	WDR26	0	0.0676291	0.355942	0.062	0.429839	0.188583	320	1
80233	FAAP100	1	0.365313	0.306986	0.007	0.661524	0.290231	125	1
80305	TRABD	1	0.302094	0.253861	0.018	0.442918	0.194321	301	1
80343	SEL1L2	0	0.0373287	0.196467	0.029	0.302088	0.132535	502	1
80705	TSGA10	0	0.0985623	0.518749	0.007	1.11785	0.490436	21.5	1
80764	THAP7	1	0.327989	0.275621	0.08	0.302331	0.132642	500	1
81614	NIPA2	1	0.315677	0.265275	0.024	0.429689	0.188518	321	1
81704	DOCK8	1	0.396897	0.333527	0.008	0.699377	0.306838	105	1
83416	FCRL5	0	0.0586615	0.308745	0.007	0.665314	0.291893	124	1
83417	FCRL4	0	0.070593	0.371542	0.007	0.800637	0.351264	68	1
83444	INO80B	0	0.0391013	0.205796	0.025	0.329698	0.144648	463	1
83638	C11orf68	0	0.105425	0.554871	0.01	1.10974	0.486877	23	1
83642	SELO	1	0.331062	0.278203	0.058	0.344018	0.150931	438	1
83666	PARP9	0	0.0537956	0.283135	0.007	0.610127	0.267681	144	1
83719	YPEL3	1	0.311835	0.262046	0.038	0.372162	0.163279	400	1
83729	INHBE	1	0.315144	0.264827	0.015	0.483021	0.211916	253	1
83933	HDAC10	1	0.330841	0.278018	0.007	0.599101	0.262844	150	1
84277	DNAJC30	1	0.309052	0.259707	0.02	0.441235	0.193583	303	1
84305	WIBG	1	0.30916	0.259798	0.023	0.42562	0.186732	329	1
84447	SYVN1	0	0.0689406	0.362845	0.004	0.870081	0.381731	49	1
84812	PLCD4	0	0.0426431	0.224438	0.031	0.338595	0.148552	444.5	1
84861	KLHL22	1	0.328849	0.276344	0.003	0.697182	0.305875	107	1
84961	FBXL20	1	0.302298	0.254032	0.014	0.470942	0.206616	272	1
85359	DGCR6L	1	0.303911	0.255388	0.012	0.490553	0.215221	245	1
85378	TUBGCP6	1	0.317473	0.266784	0.016	0.479112	0.210201	257	1
89765	RSPH1	0	0.0985623	0.518749	0.007	1.11785	0.490436	21.5	1
89832	CHRFAM7A	1	0.306044	0.25718	0.009	0.526128	0.230828	211	1
89839	ARHGAP11B	1	0.319289	0.26831	0.007	0.578182	0.253666	158	1
89869	PLCZ1	0	0.0426431	0.224438	0.031	0.338595	0.148552	444.5	1
91289	LMF2	1	0.302094	0.253861	0.023	0.415893	0.182465	342	1
91319	DERL3	0	0.0487374	0.256513	0.023	0.420237	0.184371	338	1
91419	XRCC6BP1	1	0.311295	0.261592	0.014	0.484958	0.212766	251	1
92979	2009-03-01	1	0.331092	0.278229	0.001	0.834686	0.366202	61	1
93058	COQ10A	1	0.322148	0.270713	0.058	0.334756	0.146867	454	1
93973	ACTR8	0	0.0590023	0.310538	0.002	0.838134	0.367714	59	1
94160	ABCC12	0	0.107026	0.563293	0.003	1.42112	0.623488	8	1
103910	MYL12B	0	0.0444811	0.234111	0.035	0.34085	0.149541	442	1
112476	PRRT2	1	0.351214	0.295138	0.05	0.383983	0.168465	381	1
114049	WBSCR22	1	0.312572	0.262666	0.007	0.566019	0.24833	170	1
114785	MBD6	1	0.317216	0.266568	0.034	0.391461	0.171746	368	1
116729	PPP1R27	1	0.307875	0.258718	0.015	0.471878	0.207027	270	1
121130	OR10P1	1	0.304047	0.255501	0.031	0.385459	0.169113	378	1
121214	SDR9C7	1	0.363418	0.305393	0.035	0.444632	0.195073	299	1
121227	LRIG3	1	0.309667	0.260224	0.003	0.656514	0.288032	127	1
123041	SLC24A4	0	0.0737388	0.388099	0.031	0.585501	0.256877	154	1
123264	SLC51B	0	0.204728	1.07751	0.014	1.99757	0.876396	3	1
123606	NIPA1	1	0.323973	0.272246	0.019	0.468603	0.20559	273	1
126129	CPT1C	0	0.0854256	0.449608	0.002	1.21348	0.53239	13	1
131096	KCNH8	1	0.327299	0.275041	0.018	0.479872	0.210534	256	1
133418	EMB	0	0.0817957	0.430504	0.008	0.902728	0.396054	42	1
134218	DNAJC21	0	0.0405007	0.213162	0.017	0.377201	0.165489	389	1
137814	NKX2-6	0	0.0688027	0.36212	0.025	0.580138	0.254524	157	1
140606	SELM	0	0.0584018	0.307378	0.032	0.459484	0.201589	282	1
140733	MACROD2	1	0.325718	0.273713	0.032	0.409159	0.179511	348	1
143689	PIWIL4	0	0.0538241	0.283285	0.042	0.390013	0.17111	373	1
146183	OTOA	1	0.346613	0.291271	0.03	0.443571	0.194608	300	1
147111	NOTUM	1	0.312769	0.262831	0.025	0.421071	0.184737	337	1
148266	ZNF569	0	0.0425449	0.223921	0.031	0.337815	0.14821	446	1
151011	2010-09-01	0	0.0419472	0.220775	0.018	0.385192	0.168995	379	1
155368	WBSCR27	1	0.313353	0.263322	0.006	0.585062	0.256684	156	1
157506	RDH10	0	0.048195	0.253658	0.033	0.37579	0.164871	395	1
158234	TRMT10B	0	0.0637365	0.335455	0.002	0.905384	0.397219	40	1
158835	AWAT2	0	0.0605558	0.318715	0.004	0.764258	0.335303	75	1
166378	SPATA5	0	0.05398	0.284105	0.024	0.460191	0.2019	280	1
169522	KCNV2	1	0.328654	0.27618	0.022	0.45779	0.200846	286	1
196403	DTX3	1	0.311482	0.26175	0.029	0.402467	0.176574	358	1
199990	FAAP20	0	0.0420515	0.221324	0.021	0.371333	0.162915	403	1
200576	PIKFYVE	0	0.0393501	0.207106	0.035	0.301532	0.132291	504	1
200931	SLC51A	1	0.413613	0.347574	0.059	0.427219	0.187434	325	1
201254	STRA13	1	0.326172	0.274094	0.002	0.739773	0.324561	84	1
201266	SLC39A11	0	0.0528705	0.278266	0.039	0.392059	0.172008	365	1
220074	LRTOMT	0	0.0893219	0.470115	0.002	1.26883	0.556673	10	1
222658	KCTD20	1	0.302988	0.254612	0.008	0.533898	0.234237	196	1
253980	KCTD13	1	0.328248	0.275838	0.016	0.495373	0.217335	239	1
255061	TAC4	0	0.0778314	0.409639	0.001	1.22892	0.539163	12	1
256933	NPB	1	0.30899	0.259655	0.018	0.453028	0.198757	292	1
282974	STK32C	0	0.040491	0.213111	0.037	0.305131	0.13387	495	1
283208	P4HA3	0	0.0564733	0.297228	0.01	0.594456	0.260806	152	1
283373	ANKRD52	1	0.313005	0.263029	0.028	0.408443	0.179196	349	1
283375	SLC39A5	1	0.329427	0.276829	0.056	0.346538	0.152037	433	1
283652	SLC24A5	0	0.0577292	0.303838	0.055	0.382725	0.167913	384	1
339231	ARL16	1	0.412446	0.346593	0.057	0.431205	0.189183	317	1
340990	OTOG	0	0.125081	0.658323	0.015	1.20072	0.526793	16	1
341418	OR6C4	1	0.304047	0.255501	0.015	0.466011	0.204453	275	1
346288	2014-09-01	0	0.042061	0.221374	0.024	0.358579	0.157319	417	1
375611	SLC26A5	1	0.315274	0.264936	0.036	0.382487	0.167809	386	1
388962	BOLA3	0	0.075885	0.399395	0.003	1.00762	0.442075	28	1
392509	ARL13A	0	0.144356	0.759769	0.001	2.27931	1	1	1
408050	NOMO3	0	0.0425784	0.224097	0.045	0.301811	0.132413	503	1
415116	PIM3	1	0.304986	0.256291	0.006	0.569439	0.24983	167	1
493861	EID3	0	0.0725464	0.381823	0.011	0.747842	0.328101	80	1
552900	BOLA2	1	0.331	0.278151	0.012	0.534278	0.234404	195	1
643866	CBLN3	0	0.0757234	0.398544	0.011	0.780592	0.342469	71	1
653247	PRB2	1	0.331431	0.278513	0.028	0.432487	0.189745	313	1
654483	BOLA2B	1	0.328964	0.276441	0.011	0.541439	0.237545	187	1
100996331	POTEB	1	0.300651	0.252648	0.01	0.505296	0.221689	230	1

## Sheet: rCNV
gene_id	symbol	X0	Xs	S	p_S	Sp	Sp_norm	rank	selected
32	ACACB	1	0.331248	0.27836	0.042	0.383232	0.128091	332	1
52	ACP1	1	0.323049	0.27147	0.018	0.473641	0.15831	244	1
53	ACP2	0	0.0518788	0.273046	0.004	0.654749	0.218843	116	1
113	ADCY7	0	0.0380408	0.200215	0.033	0.296615	0.0991406	410	1
118	ADD1	0	0.0389472	0.204985	0.039	0.288811	0.0965321	420	1
160	AP2A1	0	0.0377505	0.198687	0.038	0.282178	0.0943152	429	1
183	AGT	0	0.0433199	0.228	0.038	0.323809	0.10823	385	1
186	AGTR2	0	0.0584206	0.307477	0.011	0.602227	0.201288	137	1
214	ALCAM	0	0.0387597	0.203998	0.016	0.366357	0.122451	360	1
220	ALDH1A3	1	0.314012	0.263875	0.016	0.473889	0.158392	243	1
310	ANXA7	0	0.062388	0.328358	0.003	0.828408	0.276887	54	1
326	AIRE	0	0.0440925	0.232066	0.022	0.384667	0.128571	328	1
338	APOB	1	0.325837	0.273812	0.018	0.477728	0.159676	238	1
350	APOH	1	0.309898	0.260418	0.008	0.546074	0.18252	174	1
387	RHOA	0	0.0577269	0.303826	0.016	0.545635	0.182373	175	1
391	RHOG	0	0.0457316	0.240693	0.026	0.381504	0.127514	336	1
395	ARHGAP6	1	0.321609	0.27026	0.004	0.648066	0.21661	119	1
445	ASS1	1	0.315259	0.264923	0.016	0.47577	0.159021	241	1
462	SERPINC1	1	0.315948	0.265503	0.018	0.46323	0.15483	259	1
682	BSG	0	0.0652304	0.343318	0.001	1.02995	0.344252	33	1
706	TSPO	0	0.0344114	0.181113	0.023	0.296712	0.0991729	409	1
744	MPPED2	0	0.163367	0.859827	0.013	1.62168	0.542031	10	1
760	CA2	1	0.323441	0.271799	0.028	0.422061	0.141069	289	1
765	CA6	1	0.416008	0.349587	0.045	0.470819	0.157366	249	1
816	CAMK2B	1	0.326791	0.274615	0.004	0.658509	0.2201	112	1
822	CAPG	1	0.316542	0.266001	0.03	0.405088	0.135396	308	1
829	CAPZA1	0	0.0465815	0.245166	0.045	0.330186	0.110361	382	1
867	CBL	0	0.0489654	0.257713	0.031	0.388795	0.129951	321	1
868	CBLB	0	0.0349033	0.183702	0.019	0.316196	0.105685	392	1
914	CD2	0	0.0492705	0.259318	0.031	0.391218	0.13076	320	1
920	CD4	0	0.0560036	0.294756	0.002	0.795537	0.2659	64	1
921	CD5	0	0.0449057	0.236346	0.023	0.387198	0.129417	325	1
923	CD6	1	0.42125	0.353992	0.017	0.626406	0.20937	126	1
950	SCARB2	1	0.312699	0.262773	0.011	0.514668	0.172023	199	1
959	CD40LG	0	0.0348276	0.183303	0.027	0.287536	0.096106	424	1
969	CD69	1	0.328619	0.276151	0.002	0.745322	0.249116	81	1
1004	CDH6	1	0.315297	0.264955	0.008	0.555587	0.185699	170	1
1015	CDH17	0	0.0491098	0.258473	0.022	0.428438	0.143201	282	1
1106	CHD2	1	0.304489	0.255873	0.02	0.434721	0.145301	275	1
1111	CHEK1	0	0.0552756	0.290924	0.002	0.785195	0.262443	66	1
1124	CHN2	1	0.320423	0.269263	0.002	0.726733	0.242903	87	1
1135	CHRNA2	0	0.0767341	0.403864	0.005	0.929302	0.31061	41	1
1136	CHRNA3	1	0.36613	0.307672	0.015	0.561166	0.187564	164	1
1137	CHRNA4	0	0.0608135	0.320071	0.01	0.640142	0.213961	123	1
1138	CHRNA5	0	0.0839377	0.441777	0.003	1.11455	0.372527	27	1
1140	CHRNB1	0	0.0678964	0.35735	0.007	0.770054	0.257383	70	1
1141	CHRNB2	0	0.0821458	0.432347	0.004	1.03674	0.34652	31	1
1142	CHRNB3	0	0.0853011	0.448953	0.005	1.03306	0.345288	32	1
1143	CHRNB4	1	0.36613	0.307672	0.016	0.552543	0.184682	171	1
1145	CHRNE	0	0.0708798	0.373051	0.006	0.828864	0.277039	53	1
1236	CCR7	0	0.0365422	0.192327	0.023	0.315084	0.105314	394	1
1258	CNGB1	0	0.0504955	0.265766	0.063	0.319094	0.106654	389	1
1453	CSNK1D	1	0.324675	0.272836	0.008	0.572113	0.191223	158	1
1462	VCAN	0	0.0536857	0.282556	0.013	0.532917	0.178122	182	1
1463	NCAN	0	0.0574732	0.30249	0.005	0.696039	0.232644	95	1
1464	CSPG4	0	0.0614394	0.323365	0.005	0.744073	0.248699	82	1
1469	CST1	1	0.375643	0.315666	0.044	0.428216	0.143127	283	1
1470	CST2	0	0.075643	0.398121	0.031	0.60062	0.200751	138	1
1489	CTF1	0	0.0439137	0.231125	0.022	0.383107	0.12805	333	1
1493	CTLA4	0	0.0449999	0.236842	0.031	0.357309	0.119427	367	1
1499	CTNNB1	0	0.0576849	0.303605	0.01	0.60721	0.202954	132	1
1591	CYP24A1	0	0.0804921	0.423643	0.009	0.866671	0.289676	50	1
1638	DCT	1	0.321314	0.270012	0.031	0.40735	0.136153	304	1
1652	DDT	0	0.0661263	0.348033	0.008	0.729795	0.243926	86	1
1657	DMXL1	1	0.309547	0.260123	0.026	0.412302	0.137808	300	1
1737	DLAT	0	0.039241	0.206532	0.034	0.303296	0.101374	404	1
1825	DSC3	1	0.3174	0.266723	0.004	0.639586	0.213775	124	1
1826	DSCAM	0	0.0786904	0.41416	0.011	0.811177	0.271128	60	1
1830	DSG3	1	0.323159	0.271563	0.02	0.461377	0.15421	260	1
1832	DSP	0	0.0434772	0.228827	0.043	0.3127	0.104517	398	1
1901	S1PR1	0	0.0356183	0.187465	0.021	0.314524	0.105127	395	1
1903	S1PR3	0	0.034255	0.18029	0.029	0.277214	0.0926559	439	1
1962	EHHADH	1	0.325494	0.273525	0.024	0.443052	0.148086	270	1
2041	EPHA1	0	0.0431193	0.226944	0.022	0.376177	0.125733	344	1
2046	EPHA8	0	0.045321	0.238531	0.04	0.333453	0.111453	380	1
2060	EPS15	0	0.0378864	0.199402	0.036	0.287877	0.0962198	421	1
2066	ERBB4	1	0.326401	0.274286	0.008	0.575154	0.192239	155	1
2121	EVC	0	0.10956	0.57663	0.008	1.20914	0.404143	22	1
2155	F7	0	0.0443151	0.233238	0.02	0.396264	0.132447	315	1
2195	FAT1	1	0.314013	0.263877	0.003	0.665729	0.222513	109	1
2261	FGFR3	1	0.323947	0.272224	0.003	0.686789	0.229552	103	1
2534	FYN	0	0.0468086	0.246361	0.068	0.287624	0.0961355	423	1
2569	GABRR1	0	0.138075	0.726712	0.033	1.07661	0.359847	29	1
2570	GABRR2	0	0.135956	0.71556	0.016	1.28506	0.429518	17	1
2581	GALC	1	0.31675	0.266177	0.028	0.413331	0.138152	298	1
2664	GDI1	0	0.0557305	0.293319	0.009	0.600059	0.200563	139	1
2690	GHR	1	0.321638	0.270284	0.013	0.509771	0.170386	207	1
2741	GLRA1	0	0.0929619	0.489273	0.014	0.90705	0.303172	46	1
2742	GLRA2	1	0.338246	0.28424	0.041	0.394303	0.131792	316	1
2743	GLRB	0	0.0874347	0.460182	0.02	0.781836	0.261321	67	1
2768	GNA12	1	0.317978	0.267208	0.007	0.575807	0.192458	152	1
2817	GPC1	0	0.0374069	0.196878	0.033	0.291672	0.0974885	417	1
2824	GPM6B	1	0.307802	0.258657	0.008	0.542381	0.181285	176	1
2885	GRB2	0	0.0528694	0.27826	0.022	0.461238	0.154164	261	1
2917	GRM7	1	0.326349	0.274243	0.003	0.691883	0.231255	97	1
2918	GRM8	1	0.325954	0.273911	0.003	0.691044	0.230975	98	1
3150	HMGN1	0	0.0503389	0.264942	0.082	0.287776	0.0961861	422	1
3275	PRMT2	1	0.305951	0.257101	0.014	0.476633	0.15931	239	1
3320	HSP90AA1	0	0.0674594	0.35505	0.07	0.410048	0.137054	301	1
3383	ICAM1	0	0.0391788	0.206204	0.042	0.283892	0.094888	427	1
3559	IL2RA	1	0.322642	0.271128	0.006	0.602405	0.201348	136	1
3613	IMPA2	1	0.312889	0.262932	0.006	0.584195	0.195261	146	1
3652	IPP	1	0.325334	0.27339	0.004	0.655573	0.219118	115	1
3717	JAK2	0	0.0476644	0.250865	0.03	0.382037	0.127692	335	1
3728	JUP	0	0.0484506	0.255003	0.02	0.433243	0.144807	277	1
3791	KDR	1	0.336541	0.282807	0.004	0.678155	0.226667	105	1
3952	LEP	0	0.0429406	0.226003	0.04	0.315939	0.105599	393	1
3956	LGALS1	0	0.0467816	0.246219	0.059	0.302639	0.101154	405	1
3958	LGALS3	0	0.0463357	0.243872	0.031	0.367915	0.122972	355	1
4193	MDM2	1	0.337141	0.283312	0.003	0.714761	0.238901	89	1
4488	MSX2	1	0.317076	0.266451	0.014	0.493966	0.165103	224	1
4543	MTNR1A	1	0.330562	0.277783	0.002	0.749728	0.250589	77	1
4638	MYLK	1	0.323848	0.272141	0.006	0.604657	0.2021	134	1
4653	MYOC	1	0.311065	0.261399	0.011	0.511978	0.171123	202	1
4659	PPP1R12A	1	0.339738	0.285494	0.004	0.684597	0.22882	104	1
4661	MYT1	1	0.306817	0.257829	0.014	0.477983	0.159761	236	1
4724	NDUFS4	1	0.311925	0.262121	0.03	0.399179	0.133422	313	1
4741	NEFM	0	0.0528634	0.278228	0.007	0.599554	0.200395	140	1
4744	NEFH	0	0.0460448	0.242341	0.028	0.376317	0.12578	343	1
4792	NFKBIA	0	0.036039	0.189679	0.017	0.335647	0.112186	379	1
4923	NTSR1	1	0.312237	0.262384	0.017	0.464303	0.155188	256	1
5106	PCK2	0	0.0492336	0.259124	0.038	0.368012	0.123004	354	1
5111	PCNA	0	0.055261	0.290848	0.02	0.494141	0.165162	223	1
5118	PCOLCE	0	0.0446147	0.234814	0.05	0.305501	0.10211	402	1
5139	PDE3A	1	0.312281	0.262421	0.013	0.494941	0.165429	221	1
5145	PDE6A	1	0.314732	0.26448	0.017	0.468012	0.156428	251	1
5174	PDZK1	0	0.0596164	0.313771	0.021	0.526438	0.175957	187	1
5214	PFKP	1	0.315006	0.264711	0.012	0.508462	0.169948	209	1
5239	PGM5	1	0.374639	0.314823	0.009	0.644051	0.215267	122	1
5335	PLCG1	0	0.0425038	0.223704	0.03	0.340674	0.113867	373	1
5532	PPP3CB	1	0.329824	0.277163	0.006	0.615814	0.20583	129	1
5567	PRKACB	1	0.328071	0.27569	0.018	0.481004	0.160771	234	1
5578	PRKCA	1	0.328924	0.276407	0.012	0.530928	0.177457	183	1
5740	PTGIS	1	0.311797	0.262014	0.012	0.503282	0.168217	212	1
5783	PTPN13	1	0.314627	0.264393	0.009	0.540884	0.180785	177	1
6000	RGS7	1	0.328393	0.275961	0.004	0.661737	0.221179	111	1
6091	ROBO1	0	0.068307	0.359511	0.001	1.07853	0.360488	28	1
6103	RPGR	0	0.0429492	0.226049	0.03	0.344245	0.11506	372	1
6117	RPA1	1	0.324896	0.273022	0.015	0.497967	0.16644	214	1
6253	RTN2	0	0.0518325	0.272802	0.013	0.514521	0.171973	200	1
6386	SDCBP	0	0.0380847	0.200446	0.039	0.282416	0.0943945	428	1
6419	SETMAR	1	0.322805	0.271265	0.031	0.40924	0.136784	302	1
6451	SH3BGRL	1	0.312844	0.262894	0.007	0.566512	0.189351	161	1
6505	SLC1A1	1	0.322818	0.271275	0.036	0.39164	0.130902	319	1
6527	SLC5A4	1	0.310955	0.261306	0.026	0.414177	0.138435	297	1
6550	SLC9A3	0	0.0470402	0.24758	0.027	0.388363	0.129806	323	1
6564	SLC15A1	1	0.313483	0.263431	0.013	0.496847	0.166066	217	1
6566	SLC16A1	1	0.406186	0.341333	0.042	0.46993	0.157069	250	1
6570	SLC18A1	0	0.0873279	0.45962	0.001	1.37886	0.46087	14	1
6647	SOD1	0	0.036057	0.189774	0.028	0.294689	0.0984966	412	1
6648	SOD2	1	0.330143	0.277431	0.002	0.748777	0.250271	78	1
6654	SOS1	0	0.0433009	0.227899	0.036	0.329018	0.109971	383	1
6655	SOS2	0	0.0339975	0.178934	0.027	0.280683	0.0938153	430	1
6714	SRC	0	0.0589224	0.310118	0.064	0.370225	0.123744	352	1
6720	SREBF1	0	0.0376409	0.19811	0.014	0.36727	0.122756	358	1
6760	SS18	0	0.0862865	0.45414	0.017	0.803623	0.268603	61	1
6764	ST5	0	0.0433115	0.227955	0.051	0.294616	0.0984725	413	1
6767	ST13	1	0.3203	0.26916	0.033	0.398757	0.13328	314	1
6772	STAT1	0	0.0401388	0.211257	0.041	0.293059	0.097952	415	1
6804	STX1A	0	0.0467505	0.246055	0.031	0.371209	0.124073	351	1
6850	SYK	0	0.0480218	0.252746	0.031	0.381303	0.127447	337	1
6936	GCFC2	0	0.1628	0.856842	0.001	2.57053	0.859172	2	1
7068	THRB	1	0.312701	0.262774	0.01	0.525548	0.175659	190	1
7161	TP73	1	0.316218	0.265729	0.012	0.510418	0.170602	204	1
7247	TSN	0	0.0415935	0.218913	0.032	0.327242	0.109377	384	1
7273	TTN	1	0.321267	0.269972	0.022	0.4475	0.149572	267	1
7277	TUBA4A	0	0.0391746	0.206182	0.029	0.317026	0.105963	391	1
7280	TUBB2A	1	0.330739	0.277932	0.003	0.701188	0.234365	93	1
7328	UBE2H	0	0.0681584	0.358728	0.006	0.79704	0.266402	62	1
7332	UBE2L3	1	0.318424	0.267584	0.011	0.524091	0.175172	193	1
7363	UGT2B4	1	0.316814	0.26623	0.012	0.51138	0.170924	203	1
7374	UNG	1	0.312773	0.262834	0.013	0.495721	0.16569	219	1
7410	VAV2	1	0.330883	0.278053	0.004	0.666754	0.222856	107	1
7481	WNT11	1	0.314293	0.264112	0.01	0.528224	0.176553	185	1
7525	YES1	0	0.0466562	0.245559	0.015	0.447877	0.149698	265	1
7535	ZAP70	0	0.0546017	0.287377	0.002	0.775623	0.259244	69	1
7804	LRP8	0	0.0323736	0.170387	0.024	0.275991	0.0922473	442	1
8036	SHOC2	0	0.030259	0.159258	0.018	0.277862	0.0928724	437	1
8050	PDHX	0	0.038988	0.2052	0.023	0.336174	0.112363	377	1
8065	CUL5	1	0.327768	0.275435	0.02	0.467956	0.156409	252	1
8289	ARID1A	1	0.314514	0.264298	0.01	0.528595	0.176678	184	1
8454	CUL1	0	0.0789164	0.41535	0.001	1.24605	0.416479	19	1
8456	FOXN1	0	0.0484608	0.255057	0.021	0.427929	0.143031	285	1
8470	SORBS2	1	0.306472	0.25754	0.006	0.572214	0.191257	157	1
8492	PRSS12	1	0.320328	0.269183	0.031	0.4061	0.135735	305	1
8633	UNC5C	1	0.314362	0.26417	0.016	0.474417	0.158569	242	1
8720	MBTPS1	1	0.322522	0.271027	0.007	0.584037	0.195208	147	1
8801	SUCLG2	0	0.037886	0.1994	0.02	0.338775	0.113232	374	1
8831	SYNGAP1	0	0.0504431	0.26549	0.005	0.6109	0.204187	130	1
8874	ARHGEF7	1	0.337502	0.283615	0.002	0.765468	0.25585	72	1
8945	BTRC	1	0.332886	0.279736	0.009	0.572273	0.191276	156	1
8973	CHRNA6	0	0.0792887	0.417309	0.006	0.927198	0.309906	42	1
9021	SOCS3	1	0.327009	0.274798	0.005	0.632318	0.211346	125	1
9040	UBE2M	0	0.0484523	0.255012	0.037	0.365126	0.12204	363	1
9118	INA	0	0.0593797	0.312525	0.005	0.719128	0.240361	88	1
9123	SLC16A3	1	0.383054	0.321894	0.026	0.51021	0.170533	205	1
9150	CTDP1	1	0.312823	0.262876	0.017	0.465173	0.155479	255	1
9175	MAP3K13	1	0.305194	0.256466	0.013	0.483709	0.161675	231	1
9185	REPS2	1	0.308042	0.258859	0.002	0.698653	0.233517	94	1
9228	DLGAP2	1	0.370965	0.311735	0.021	0.523023	0.174815	194	1
9229	DLGAP1	0	0.0372136	0.195861	0.027	0.307234	0.10269	401	1
9306	SOCS6	0	0.0623137	0.327967	0.001	0.983901	0.328859	38	1
9313	MMP20	0	0.0487859	0.256768	0.038	0.364666	0.121886	364	1
9414	TJP2	1	0.317843	0.267095	0.022	0.442731	0.147978	271	1
9469	CHST3	0	0.0666141	0.3506	0.001	1.0518	0.351554	30	1
9486	CHST10	0	0.0473197	0.249051	0.046	0.333042	0.111316	381	1
9489	PGS1	1	0.313333	0.263305	0.016	0.472864	0.15805	247	1
9509	ADAMTS2	1	0.322865	0.271315	0.027	0.425595	0.142251	287	1
9515	STXBP5L	1	0.308376	0.259139	0.006	0.575769	0.192445	153	1
9562	MINPP1	0	0.0458377	0.241251	0.026	0.382389	0.12781	334	1
9576	SPAG6	0	0.051607	0.271616	0.045	0.365808	0.122268	362	1
9622	KLK4	0	0.0630251	0.331711	0.005	0.763277	0.255118	74	1
9637	FEZ2	0	0.0416622	0.219275	0.044	0.297457	0.0994218	407	1
9705	ST18	0	0.0553711	0.291427	0.034	0.427967	0.143044	284	1
9732	DOCK4	0	0.0314192	0.165364	0.017	0.29262	0.0978052	416	1
9738	CCP110	0	0.0386846	0.203603	0.037	0.291518	0.0974371	418	1
9851	KIAA0753	0	0.181477	0.955142	0.04	1.33523	0.446287	15	1
9856	KIAA0319	1	0.454848	0.382225	0.011	0.748628	0.250221	79	1
9914	ATP2C2	1	0.338357	0.284333	0.022	0.471304	0.157529	248	1
10082	GPC6	1	0.324332	0.272548	0.009	0.557567	0.186361	168	1
10171	RCL1	1	0.308159	0.258957	0.025	0.414865	0.138664	295	1
10200	MPHOSPH6	1	0.3127	0.262773	0.023	0.430494	0.143888	281	1
10413	YAP1	0	0.0408958	0.215241	0.027	0.337635	0.112851	376	1
10460	TACC3	1	0.31702	0.266403	0.031	0.401906	0.134333	311	1
10464	PIBF1	1	0.305701	0.256891	0.02	0.43645	0.145879	274	1
10472	ZBTB18	1	0.310129	0.260612	0.018	0.454697	0.151978	262	1
10478	SLC25A17	1	0.322674	0.271154	0.032	0.405335	0.135479	307	1
10486	CAP2	1	0.312408	0.262528	0.014	0.486693	0.162672	230	1
10531	PITRM1	1	0.310951	0.261303	0.006	0.580576	0.194052	149	1
10551	AGR2	0	0.0699462	0.368138	0.022	0.610217	0.203959	131	1
10562	OLFM4	1	0.307419	0.258335	0.003	0.651748	0.21784	118	1
10563	CXCL13	1	0.325986	0.273938	0.002	0.739351	0.24712	84	1
10652	YKT6	1	0.327177	0.274939	0.011	0.538497	0.179987	179	1
10720	UGT2B11	1	0.316597	0.266048	0.016	0.477789	0.159696	237	1
10950	BTG3	1	0.303518	0.255057	0.001	0.76517	0.25575	73	1
11069	RAPGEF4	0	0.0504721	0.265643	0.028	0.412501	0.137874	299	1
11136	SLC7A9	1	0.317243	0.266591	0.041	0.36982	0.123608	353	1
11187	PKP3	0	0.0517326	0.272277	0.009	0.557012	0.186176	169	1
11311	VPS45	1	0.324956	0.273072	0.01	0.546144	0.182543	173	1
22807	IKZF2	1	0.303529	0.255067	0.01	0.510133	0.170507	206	1
22856	CHSY1	1	0.355039	0.298352	0.01	0.596704	0.199442	144	1
22897	CEP164	1	0.321858	0.270469	0.007	0.582834	0.194806	148	1
22941	SHANK2	1	0.383661	0.322405	0.032	0.481946	0.161086	232	1
22943	DKK1	0	0.0374295	0.196998	0.038	0.279779	0.0935134	434	1
23057	NMNAT2	1	0.312885	0.262928	0.012	0.505038	0.168804	211	1
23066	CAND2	1	0.304757	0.256099	0.001	0.768296	0.256795	71	1
23139	MAST2	1	0.3443	0.289328	0.02	0.491559	0.164299	225	1
23142	DCUN1D4	1	0.308051	0.258866	0.003	0.653088	0.218288	117	1
23161	SNX13	1	0.313037	0.263056	0.023	0.430958	0.144043	279	1
23194	FBXL7	1	0.320708	0.269502	0.011	0.527849	0.176428	186	1
23214	XPO6	0	0.0405761	0.213558	0.041	0.296252	0.0990191	411	1
23239	PHLPP1	0	0.0555436	0.292335	0.024	0.473521	0.158269	245	1
23259	DDHD2	0	0.0477218	0.251167	0.046	0.335871	0.112262	378	1
23261	CAMTA1	1	0.303933	0.255406	0.012	0.490589	0.163974	226	1
23266	ADGRL2	0	0.0659344	0.347023	0.019	0.597312	0.199646	143	1
23360	FNBP4	1	0.307827	0.258678	0.018	0.451323	0.15085	264	1
23399	CTDNEP1	0	0.0309732	0.163017	0.019	0.280592	0.093785	431	1
23518	R3HDM1	1	0.595153	0.500128	0.026	0.792717	0.264957	65	1
23539	SLC16A8	0	0.124601	0.655796	0.001	1.96739	0.657579	6	1
23617	TSSK2	0	0.0865484	0.455518	0.01	0.911036	0.304504	45	1
23746	AIPL1	0	0.0461578	0.242936	0.027	0.381078	0.127371	338	1
25771	TBC1D22A	1	0.32381	0.272109	0.033	0.403126	0.134741	310	1
25851	TECPR1	0	0.0558463	0.293928	0.019	0.505922	0.169099	210	1
25981	DNAH1	0	0.0420911	0.221532	0.027	0.347503	0.116149	369	1
26033	ATRNL1	1	0.302689	0.254361	0.015	0.463931	0.155064	257	1
26084	ARHGEF26	1	0.30412	0.255563	0.003	0.644754	0.215502	121	1
26301	GBGT1	0	0.0984486	0.51815	0.007	1.11656	0.3732	26	1
26524	LATS2	1	0.328638	0.276167	0.021	0.463347	0.154869	258	1
26577	PCOLCE2	0	0.0448108	0.235846	0.047	0.313181	0.104678	397	1
26751	SH3YL1	1	0.310083	0.260574	0.01	0.521148	0.174188	195	1
27065	NSG1	0	0.0916647	0.482446	0.004	1.15688	0.386674	24	1
27076	LYPD3	1	0.338512	0.284464	0.043	0.388729	0.129929	322	1
27087	B3GAT1	1	0.342258	0.287612	0.01	0.575224	0.192263	154	1
29914	UBIAD1	0	0.109278	0.575145	0.002	1.5523	0.51884	11	1
29924	EPN1	0	0.041781	0.2199	0.018	0.383666	0.128236	330	1
30011	SH3KBP1	1	0.340553	0.286179	0.001	0.858537	0.286957	51	1
50515	CHST11	1	0.363246	0.305249	0.002	0.823857	0.275366	55	1
50614	GALNT9	1	0.328134	0.275743	0.026	0.43706	0.146083	273	1
51000	SLC35B3	1	0.330963	0.278121	0.044	0.377284	0.126103	342	1
51083	GAL	1	0.326536	0.2744	0.002	0.740596	0.247537	83	1
51110	LACTB2	1	0.313233	0.263221	0.017	0.465782	0.155683	254	1
51143	DYNC1LI1	1	0.327476	0.27519	0.003	0.694272	0.232053	96	1
51177	PLEKHO1	1	0.303056	0.254669	0.009	0.520991	0.174136	196	1
51232	CRIM1	1	0.323617	0.271947	0.038	0.386224	0.129091	327	1
51296	SLC15A3	1	0.411452	0.345758	0.019	0.595135	0.198918	145	1
51324	SPG21	0	0.0442121	0.232695	0.06	0.284318	0.0950304	426	1
51363	CHST15	0	0.0408324	0.214907	0.024	0.348105	0.11635	368	1
51473	DCDC2	1	0.55177	0.463672	0.015	0.845696	0.282665	52	1
51567	TDP2	1	0.353099	0.296722	0.001	0.890166	0.297529	49	1
53637	S1PR5	0	0.032905	0.173184	0.024	0.280522	0.0937616	432	1
54069	MIS18A	0	0.0656718	0.345641	0.002	0.932874	0.311804	40	1
54455	FBXO42	1	0.304427	0.255821	0.002	0.690454	0.230777	100	1
54480	CHPF2	0	0.0448956	0.236293	0.025	0.378555	0.126528	341	1
54490	UGT2B28	1	0.310032	0.260531	0.003	0.657287	0.219692	113	1
54510	PCDH18	0	0.0329421	0.17338	0.025	0.277764	0.0928399	438	1
54675	CRLS1	0	0.0482316	0.253851	0.032	0.379469	0.126834	340	1
54734	RAB39A	1	0.326062	0.274001	0.046	0.366406	0.122468	359	1
54825	CDHR2	0	0.107783	0.567279	0.007	1.22243	0.408585	21	1
54984	PINX1	1	0.307678	0.258553	0.019	0.445034	0.148748	269	1
55075	UACA	0	0.0818607	0.430846	0.023	0.705843	0.235921	91	1
55156	ARMC1	1	0.398114	0.33455	0.035	0.487082	0.162802	229	1
55213	RCBTB1	1	0.350646	0.29466	0.042	0.405674	0.135592	306	1
55276	PGM2	0	0.0369932	0.194701	0.037	0.278772	0.0931768	435	1
55288	RHOT1	0	0.0448608	0.23611	0.023	0.386812	0.129288	326	1
55291	PPP6R3	1	0.314257	0.264081	0.023	0.432637	0.144605	278	1
55298	RNF121	1	0.374771	0.314933	0.066	0.371765	0.124259	350	1
55313	CPPED1	0	0.187168	0.985096	0.019	1.69559	0.566735	9	1
55320	MIS18BP1	1	0.308583	0.259314	0.007	0.558795	0.186772	167	1
55351	STK32B	0	0.0886844	0.46676	0.012	0.896561	0.299666	47	1
55454	CSGALNACT2	0	0.0427268	0.224878	0.038	0.319375	0.106748	388	1
55526	DHTKD1	1	0.313956	0.263829	0.007	0.568525	0.190024	160	1
55531	ELMOD1	0	0.0993303	0.522791	0.028	0.811812	0.27134	59	1
55584	CHRNA9	0	0.0493954	0.259976	0.039	0.366289	0.122428	361	1
55657	ZNF692	1	0.305999	0.257142	0.004	0.616612	0.206096	128	1
55769	ZNF83	1	0.321355	0.270046	0.041	0.374612	0.12521	345	1
55844	PPP2R2D	1	0.324801	0.272942	0.003	0.6886	0.230158	102	1
55856	ACOT13	0	0.189485	0.997288	0.001	2.99186	1	1	1
56548	CHST7	0	0.100118	0.526938	0.004	1.26357	0.422334	18	1
56652	C10orf2	0	0.0392074	0.206355	0.044	0.27993	0.0935638	433	1
56829	ZC3HAV1	1	0.321437	0.270115	0.035	0.393269	0.131446	317	1
56899	ANKS1B	1	0.308935	0.259609	0.005	0.597369	0.199665	142	1
57096	RPGRIP1	1	0.317803	0.267062	0.008	0.560004	0.187176	165	1
57154	SMURF1	0	0.0378297	0.199104	0.027	0.312322	0.10439	400	1
57213	SPRYD7	0	0.0788891	0.415206	0.006	0.922525	0.308344	43	1
57393	TMEM27	0	0.0594541	0.312916	0.067	0.367341	0.12278	357	1
57453	DSCAML1	1	0.318361	0.26753	0.032	0.399918	0.133668	312	1
57463	AMIGO1	0	0.0880339	0.463336	0.007	0.998445	0.33372	35	1
57502	NLGN4X	0	0.064884	0.341495	0.004	0.818884	0.273703	58	1
57509	MTUS1	1	0.31164	0.261882	0.034	0.38458	0.128542	329	1
57626	KLHL1	1	0.312124	0.262289	0.005	0.603535	0.201726	135	1
57674	RNF213	1	0.301647	0.253485	0.02	0.430663	0.143945	280	1
57697	FANCM	1	0.319527	0.26851	0.011	0.525905	0.175778	188	1
57707	TLDC1	1	0.373343	0.313734	0.06	0.383335	0.128126	331	1
57718	PPP4R4	0	0.0331832	0.174649	0.02	0.296723	0.0991765	408	1
58488	PCTP	0	0.102959	0.541892	0.017	0.958905	0.320504	39	1
58508	KMT2C	1	0.311132	0.261456	0.009	0.534875	0.178776	181	1
60625	DHX35	1	0.303845	0.255332	0.026	0.404708	0.13527	309	1
60684	TRAPPC11	1	0.313644	0.263567	0.038	0.374321	0.125113	346	1
63827	BCAN	0	0.056086	0.295189	0.006	0.655866	0.219216	114	1
64376	IKZF5	0	0.0440164	0.231665	0.064	0.276566	0.0924395	440	1
64377	CHST8	0	0.205914	1.08376	0.007	2.33539	0.780579	3	1
65010	SLC26A6	0	0.0549588	0.289257	0.008	0.606546	0.202732	133	1
78999	LRFN4	0	0.0512781	0.269885	0.005	0.621013	0.207567	127	1
79582	SPAG16	1	0.346684	0.291331	0.052	0.374069	0.125029	348	1
79586	CHPF	0	0.0698309	0.367531	0.002	0.991955	0.331551	36	1
79596	RNF219	0	0.0830738	0.437231	0.018	0.762848	0.254974	75	1
79598	CEP97	0	0.0623349	0.328078	0.005	0.754918	0.252324	76	1
79658	ARHGAP10	1	0.320962	0.269716	0.006	0.599268	0.200299	141	1
79705	LRRK1	1	0.307336	0.258265	0.012	0.496081	0.16581	218	1
79767	ELMO3	0	0.0659066	0.346877	0.012	0.666287	0.2227	108	1
79811	SLTM	0	0.0819131	0.431122	0.023	0.706295	0.236072	90	1
79817	MOB3B	0	0.0350818	0.184641	0.023	0.302492	0.101105	406	1
79823	CAMKMT	1	0.305229	0.256495	0.018	0.447514	0.149577	266	1
79858	NEK11	1	0.302169	0.253924	0.011	0.497337	0.16623	215	1
79872	CBLL1	0	0.0556385	0.292834	0.016	0.525896	0.175775	189	1
79884	MAP9	0	0.0486094	0.255839	0.044	0.347057	0.116	370	1
79959	CEP76	0	0.0391389	0.205994	0.03	0.313704	0.104853	396	1
80036	TRPM3	1	0.311436	0.261711	0.022	0.433806	0.144995	276	1
80218	NAA50	0	0.0513554	0.270291	0.045	0.364025	0.121672	365	1
80315	CPEB4	0	0.0453462	0.238664	0.059	0.293353	0.0980504	414	1
80790	CMIP	0	0.0464454	0.24445	0.026	0.387459	0.129504	324	1
81858	SHARPIN	0	0.0374695	0.197208	0.026	0.31258	0.104477	399	1
83852	SETDB2	0	0.0554169	0.291668	0.018	0.508881	0.170088	208	1
83942	TSSK1B	1	0.303055	0.254668	0.006	0.565833	0.189124	162	1
84083	ZRANB3	1	0.596298	0.501091	0.023	0.820924	0.274385	56	1
84173	ELMOD3	1	0.346701	0.291345	0.052	0.374086	0.125034	347	1
84529	C15orf41	1	0.345337	0.290199	0.034	0.426163	0.142441	286	1
84709	MGARP	1	0.306161	0.257278	0.006	0.571633	0.191063	159	1
84961	FBXL20	1	0.304314	0.255726	0.002	0.690196	0.230691	101	1
84991	RBM17	1	0.311249	0.261554	0.026	0.41457	0.138566	296	1
89927	C16orf45	1	0.307066	0.258039	0.012	0.495646	0.165664	220	1
89932	PAPLN	0	0.0500723	0.263539	0.062	0.318251	0.106372	390	1
89978	DPH6	0	0.129533	0.681752	0.018	1.18947	0.397569	23	1
91445	RNF185	0	0.0685077	0.360567	0.036	0.520549	0.173988	197	1
92344	GORAB	0	0.0386887	0.203625	0.043	0.278259	0.0930053	436	1
92799	SHKBP1	1	0.315944	0.265499	0.001	0.796497	0.266221	63	1
112755	STX1B	0	0.0477815	0.251481	0.022	0.41685	0.139328	294	1
114571	SLC22A9	1	0.314868	0.264595	0.003	0.667541	0.223119	106	1
114826	SMYD4	0	0.0498081	0.262148	0.06	0.320305	0.107059	386	1
116843	SLC18B1	0	0.0873279	0.45962	0.002	1.2405	0.414625	20	1
116987	AGAP1	1	0.311839	0.26205	0.01	0.524099	0.175175	192	1
119548	PNLIPRP3	1	0.313958	0.26383	0.014	0.489108	0.163479	227	1
121256	TMEM132D	0	0.0461226	0.242751	0.048	0.32013	0.107	387	1
123688	HYKK	0	0.0704961	0.371032	0.008	0.778021	0.260046	68	1
126308	MOB3A	0	0.0350818	0.184641	0.027	0.289635	0.0968074	419	1
127602	DNAH14	1	0.308835	0.259526	0.007	0.559252	0.186924	166	1
128553	TSHZ2	1	0.310737	0.261123	0.006	0.580177	0.193918	150	1
130752	MDH1B	0	0.0426923	0.224696	0.022	0.372451	0.124488	349	1
132864	CPEB2	0	0.0453462	0.238664	0.063	0.286554	0.0957778	425	1
132884	EVC2	1	0.373391	0.313774	0.072	0.358539	0.119838	366	1
133121	ENPP6	1	0.30798	0.258806	0.012	0.49712	0.166157	216	1
133522	PPARGC1B	1	0.309466	0.260055	0.016	0.467028	0.156099	253	1
134429	STARD4	1	0.321589	0.270243	0.024	0.437736	0.146309	272	1
136319	MTPN	0	0.0524076	0.275829	0.011	0.540242	0.18057	178	1
138046	RALYL	0	0.198221	1.04327	0.013	1.96767	0.657672	5	1
140460	ASB7	0	0.0367394	0.193365	0.027	0.30332	0.101381	403	1
145483	FAM161B	0	0.0523057	0.275293	0.016	0.494393	0.165246	222	1
145645	C15orf43	1	0.300652	0.252649	0.013	0.47651	0.159269	240	1
146760	RTN4RL1	1	0.315388	0.265032	0.029	0.407513	0.136207	303	1
148345	C1orf127	1	0.328912	0.276397	0.023	0.452813	0.151348	263	1
148932	MOB3C	0	0.0350818	0.184641	0.032	0.276011	0.0922537	441	1
149041	RC3H1	1	0.311377	0.261661	0.024	0.423836	0.141663	288	1
150372	NFAM1	1	0.304807	0.25614	0.003	0.646211	0.215989	120	1
151011	2010-09-01	1	0.310148	0.260629	0.002	0.703429	0.235114	92	1
151126	ZNF385B	0	0.0895089	0.471099	0.028	0.731543	0.244511	85	1
155465	AGR3	0	0.0850318	0.447536	0.01	0.895071	0.299168	48	1
160365	CLECL1	1	0.304527	0.255905	0.002	0.690679	0.230853	99	1
160897	GPR180	0	0.0546668	0.28772	0.016	0.516711	0.172705	198	1
161582	DYX1C1	0	0.132994	0.699968	0.001	2.0999	0.701872	4	1
162282	ANKFN1	0	0.0483263	0.254349	0.047	0.337751	0.11289	375	1
166012	CHST13	0	0.0650891	0.342574	0.001	1.02772	0.343506	34	1
168544	ZNF467	1	0.303873	0.255355	0.007	0.550266	0.183921	172	1
168620	BHLHA15	0	0.0620118	0.326378	0.017	0.577542	0.193038	151	1
169522	KCNV2	1	0.31318	0.263177	0.014	0.487896	0.163074	228	1
169693	TMEM252	1	0.361812	0.304044	0.002	0.820605	0.274279	57	1
196294	IMMP1L	0	0.142025	0.747503	0.012	1.43582	0.479907	12	1
200162	SPAG17	0	0.0887364	0.467034	0.011	0.914736	0.305741	44	1
202151	RANBP3L	1	0.307593	0.258481	0.014	0.479191	0.160165	235	1
205428	C3orf58	1	0.318051	0.267269	0.012	0.513376	0.171591	201	1
220074	LRTOMT	0	0.089521	0.471163	0.001	1.41349	0.472444	13	1
221823	PRPS1L1	1	0.311929	0.262125	0.01	0.52425	0.175225	191	1
255520	ELMOD2	0	0.0783608	0.412425	0.004	0.988971	0.330554	37	1
256764	WDR72	1	0.373439	0.313814	0.031	0.473432	0.15824	246	1
261734	NPHP4	0	0.0500279	0.263305	0.036	0.380132	0.127055	339	1
283093	OR4C12	1	0.304021	0.255479	0.013	0.481849	0.161053	233	1
285220	EPHA6	1	0.314774	0.264516	0.013	0.498893	0.16675	213	1
285671	RNF180	0	0.151462	0.797168	0.024	1.29124	0.431585	16	1
286077	FAM83H	0	0.150923	0.794334	0.007	1.71171	0.572122	8	1
337876	CHSY3	0	0.0729031	0.383701	0.001	1.1511	0.384744	25	1
339291	LRRC30	1	0.305284	0.256541	0.008	0.537944	0.179802	180	1
341019	DCDC1	1	0.448668	0.377032	0.077	0.419829	0.140323	291	1
342184	FMN1	0	0.0473156	0.249029	0.041	0.345457	0.115466	371	1
346007	EYS	1	0.373025	0.313466	0.046	0.41918	0.140107	292	1
347240	KIF24	1	0.315366	0.265013	0.026	0.420053	0.140398	290	1
347733	TUBB2B	1	0.328744	0.276256	0.002	0.745606	0.249211	80	1
353219	KAAG1	1	0.457681	0.384606	0.019	0.662002	0.221267	110	1
388336	SHISA6	0	0.073343	0.386016	0.035	0.562012	0.187847	163	1
400961	PAIP2B	0	0.0454571	0.239248	0.029	0.367868	0.122956	356	1
401388	C7orf76	0	0.181327	0.954353	0.01	1.90871	0.637966	7	1
441061	2011-03-01	1	0.306416	0.257493	0.024	0.417084	0.139406	293	1
441639	OR9K2	1	0.304045	0.2555	0.018	0.445778	0.148997	268	1
641339	ZNF674	1	0.336332	0.282632	0.041	0.392072	0.131046	318	1

## Sheet: dMUT
gene_id	symbol	X0	Xs	S	p_S	Sp	Sp_norm	rank	selected
197	AHSG	0	0.0323117	0.215411	0.003	0.543456	0.383505	61	1
696	BTN1A1	1	0.306807	0.266789	0.008	0.559432	0.394779	59	1
1523	CUX1	0	0.0376623	0.251082	0.008	0.526496	0.371537	65	1
1767	DNAH5	1	0.320621	0.2788	0.007	0.600788	0.423963	52	1
2122	MECOM	0	0.0291256	0.194171	0.008	0.407158	0.287323	78	1
2694	GIF	0	0.0332168	0.221446	0.015	0.403897	0.285021	79	1
3382	ICA1	0	0.0527074	0.351382	0.009	0.718843	0.507272	24	1
3678	ITGA5	1	0.3111	0.270521	0.001	0.811564	0.572703	12	1
4289	MKLN1	0	0.0360585	0.24039	0.015	0.438449	0.309404	74	1
4776	NFATC4	0	0.0209791	0.139861	0.002	0.37748	0.266379	84	1
4849	CNOT3	1	0.306531	0.266549	0.003	0.672471	0.474548	31	1
5133	PDCD1	1	0.315573	0.274411	0.012	0.527095	0.371959	64	1
5364	PLXNB1	1	0.311843	0.271168	0.001	0.813504	0.574072	11	1
5649	RELN	1	0.308703	0.268437	0.001	0.805312	0.568291	14	1
5862	RAB2A	1	0.336568	0.292668	0.014	0.542569	0.382879	62	1
6197	RPS6KA3	1	0.305285	0.265465	0.003	0.669737	0.472619	33	1
6326	SCN2A	1	0.313774	0.272847	0.003	0.68836	0.485761	28	1
6342	SCP2	1	0.314432	0.273419	0.006	0.607496	0.428697	47	1
6694	SPP2	1	0.308065	0.267882	0.001	0.803647	0.567116	16	1
6840	SVIL	1	0.307677	0.267545	0.002	0.722096	0.509568	23	1
6929	TCF3	1	0.312268	0.271537	0.005	0.624816	0.440919	43	1
7498	XDH	0	0.0466381	0.310921	0.005	0.715438	0.504869	25	1
7541	ZBTB14	0	0.0577284	0.384856	0.003	0.970946	0.685175	6	1
8029	CUBN	1	0.312609	0.271834	0.006	0.603974	0.426211	50	1
8452	CUL3	1	0.309793	0.269385	0.002	0.727063	0.513073	21	1
8493	PPM1D	1	0.303656	0.264049	0.002	0.712661	0.502909	27	1
8548	BLZF1	0	0.0485635	0.323757	0.003	0.816799	0.576397	9	1
8798	DYRK4	0	0.0297796	0.198531	0.016	0.356538	0.251601	86	1
8803	SUCLA2	1	0.307663	0.267533	0.003	0.674952	0.476299	29	1
9056	SLC7A7	1	0.303158	0.263616	0.003	0.66507	0.469326	34	1
9096	TBX18	1	0.302989	0.263468	0.004	0.631781	0.445834	42	1
9202	ZMYM4	0	0.048078	0.32052	0.012	0.615661	0.434459	46	1
9203	ZMYM3	0	0.0441946	0.294631	0.013	0.555691	0.392139	60	1
9204	ZMYM6	0	0.0524884	0.349922	0.012	0.672138	0.474313	32	1
9228	DLGAP2	0	0.0356508	0.237672	0.027	0.372821	0.263091	85	1
9229	DLGAP1	0	0.0292964	0.195309	0.011	0.382534	0.269946	83	1
9578	CDC42BPB	1	0.312977	0.272154	0.004	0.652609	0.460532	39	1
10020	GNE	0	0.0687658	0.458439	0.005	1.05488	0.744407	4	1
10078	TSSC4	0	0.0436052	0.290701	0.02	0.493893	0.34853	68	1
10300	KATNB1	0	0.0552687	0.368458	0.007	0.793992	0.560303	17	1
10402	ST3GAL6	1	0.313747	0.272823	0.007	0.587908	0.414874	54	1
10788	IQGAP2	1	0.304831	0.26507	0.002	0.715417	0.504854	26	1
11168	PSIP1	0	0.0253698	0.169132	0.009	0.346003	0.244167	89	1
22941	SHANK2	1	0.337528	0.293503	0.006	0.652118	0.460186	40	1
23036	ZNF292	1	0.310204	0.269743	0.005	0.620686	0.438005	45	1
23126	POGZ	1	0.329429	0.28646	0.019	0.493069	0.347948	69	1
23266	ADGRL2	0	0.0578134	0.385423	0.007	0.830548	0.586099	8	1
23394	ADNP	1	0.314047	0.273084	0.006	0.606752	0.428172	48	1
23468	CBX5	0	0.0332137	0.221425	0.008	0.464308	0.327652	72	1
26040	SETBP1	1	0.313091	0.272253	0.012	0.522949	0.369034	67	1
27086	FOXP1	1	0.310581	0.270071	0.005	0.621441	0.438537	44	1
27231	NMRK2	0	0.0246939	0.164626	0.007	0.354752	0.250341	87	1
29072	SETD2	1	0.312894	0.272082	0.001	0.816246	0.576007	10	1
29850	TRPM5	1	0.319619	0.277929	0.013	0.524191	0.36991	66	1
51107	APH1A	1	0.302971	0.263453	0.003	0.664659	0.469036	36	1
51131	PHF11	0	0.0542919	0.361946	0.001	1.08584	0.766253	3	1
51439	FAM8A1	1	0.303014	0.263491	0.005	0.6063	0.427852	49	1
54545	MTMR12	1	0.301632	0.262289	0.005	0.603535	0.425901	51	1
54737	MPHOSPH8	1	0.309598	0.269216	0.002	0.726605	0.512749	22	1
54870	QRICH1	0	0.0519174	0.346116	0.012	0.664826	0.469153	35	1
54981	NMRK1	0	0.0262018	0.174678	0.011	0.342126	0.241431	90	1
55015	PRPF39	1	0.305381	0.265549	0.004	0.63677	0.449355	41	1
55536	CDCA7L	0	0.0408294	0.272196	0.017	0.481665	0.3399	70	1
56624	ASAH2	1	0.310089	0.269643	0.007	0.581053	0.410037	57	1
57409	MIF4GD	0	0.023477	0.156513	0.006	0.347749	0.245399	88	1
57492	ARID1B	1	0.307036	0.266988	0.003	0.673578	0.475329	30	1
57680	CHD8	1	0.310542	0.270036	0.001	0.810109	0.571676	13	1
57715	SEMA4G	0	0.0291132	0.194088	0.007	0.418241	0.295144	76	1
58508	KMT2C	1	0.308396	0.26817	0.001	0.80451	0.567725	15	1
63976	PRDM16	0	0.0523804	0.349203	0.007	0.752498	0.531022	19	1
80332	ADAM33	1	0.310333	0.269855	0.007	0.581511	0.410359	56	1
80834	TAS1R2	0	0.0308864	0.20591	0.013	0.388357	0.274055	81	1
80835	TAS1R1	0	0.0425741	0.283827	0.008	0.59516	0.419991	53	1
81693	AMN	0	0.0439801	0.293201	0.01	0.586402	0.413811	55	1
81858	SHARPIN	0	0.0295654	0.197102	0.009	0.403224	0.284546	80	1
83473	KATNAL2	1	0.316708	0.275398	0.011	0.539397	0.380641	63	1
83544	DNAL1	0	0.0489756	0.326504	0.004	0.782937	0.552502	18	1
84447	SYVN1	0	0.0313472	0.208982	0.01	0.417963	0.294948	77	1
84639	IL1F10	0	0.0400165	0.266777	0.017	0.472075	0.333133	71	1
84919	PPP1R15B	1	0.3012	0.261913	0.003	0.660775	0.466295	37	1
93100	NAPRT	1	0.313503	0.272611	0.004	0.653706	0.461306	38	1
115584	SLC5A11	0	0.0590383	0.393589	0.006	0.874495	0.617112	7	1
116729	PPP1R27	0	0.0447203	0.298135	0.003	0.752159	0.530783	20	1
127602	DNAH14	0	0.0300385	0.200257	0.008	0.419921	0.296329	75	1
128637	TBC1D20	0	0.030208	0.201387	0.012	0.386827	0.272976	82	1
152006	RNF38	1	0.313351	0.272479	0.008	0.571363	0.403199	58	1
196472	FAM71C	0	0.065343	0.43562	0.004	1.04459	0.737145	5	1
219743	TYSND1	0	0.0298179	0.198786	0.006	0.441673	0.311679	73	1
220074	LRTOMT	0	0.0787565	0.525043	0.002	1.41708	1	1	1
376940	ZC3H6	0	0.0583098	0.388732	0.001	1.1662	0.822959	2	1

## Sheet: mMUT
gene_id	symbol	X0	Xs	S	p_S	Sp	Sp_norm	rank	selected
2	A2M	1	0.338106	0.284123	0.002	0.766838	0.197959	79	1
20	ABCA2	1	0.315147	0.26483	0.015	0.483025	0.124693	271	1
29	ABR	0	0.0497522	0.261854	0.026	0.415045	0.107143	342	1
52	ACP1	0	0.0589389	0.310205	0.013	0.585064	0.151034	161	1
53	ACP2	1	0.309465	0.260055	0.035	0.378622	0.0977409	400	1
58	ACTA1	0	0.0495049	0.260552	0.028	0.404596	0.104446	361	1
111	ADCY5	1	0.329626	0.276996	0.013	0.522431	0.134865	223	1
183	AGT	0	0.0529624	0.27875	0.028	0.432854	0.111741	319	1
207	AKT1	0	0.0705903	0.371528	0.027	0.582792	0.150447	165	1
280	AMY2B	1	0.309809	0.260344	0.023	0.426514	0.110104	331	1
288	ANK3	1	0.317806	0.267064	0.014	0.495102	0.12781	249	1
345	APOC3	1	0.318003	0.267229	0.01	0.534459	0.13797	208	1
351	APP	0	0.0580034	0.305281	0.006	0.678288	0.1751	101	1
367	AR	0	0.0513386	0.270203	0.056	0.338244	0.0873173	473	1
387	RHOA	0	0.0650881	0.342569	0.01	0.685138	0.176868	99	1
388	RHOB	0	0.0564017	0.296851	0.002	0.801193	0.206827	72	1
391	RHOG	0	0.0520649	0.274026	0.012	0.526354	0.135878	217	1
397	ARHGDIB	0	0.0402004	0.211581	0.022	0.350712	0.0905359	450	1
398	ARHGDIG	0	0.0398564	0.209771	0.021	0.351949	0.0908553	446	1
493	ATP2B4	1	0.314629	0.264394	0.008	0.55441	0.14312	187	1
629	CFB	0	0.0422097	0.222156	0.034	0.326241	0.0842188	489	1
649	BMP1	1	0.321932	0.270531	0.023	0.443203	0.114412	302	1
675	BRCA2	1	0.320114	0.269003	0.018	0.469337	0.121159	282	1
708	C1QBP	0	0.0446238	0.234862	0.039	0.330906	0.085423	482	1
718	C3	1	0.333325	0.280105	0.012	0.538032	0.138892	203	1
776	CACNA1D	1	0.328412	0.275977	0.001	0.82793	0.213729	68	1
867	CBL	0	0.0475123	0.250065	0.045	0.336784	0.0869405	476	1
946	SIGLEC6	0	0.0571237	0.300651	0.006	0.668002	0.172444	105	1
950	SCARB2	1	0.313348	0.263318	0.023	0.431386	0.111362	323	1
971	CD72	1	0.309594	0.260163	0.008	0.545538	0.14083	196	1
977	CD151	1	0.321858	0.270469	0.011	0.529743	0.136753	214	1
998	CDC42	0	0.07262	0.382211	0.003	0.964272	0.248926	30	1
1003	CDH5	1	0.329717	0.277073	0.004	0.664405	0.171516	109	1
1013	CDH15	0	0.0422747	0.222498	0.029	0.342114	0.0883164	471	1
1105	CHD1	1	0.328468	0.276023	0.001	0.82807	0.213766	67	1
1106	CHD2	1	0.333262	0.280053	0.001	0.840158	0.216886	61	1
1107	CHD3	1	0.327747	0.275418	0.006	0.611937	0.157971	142	1
1154	CISH	1	0.324986	0.273098	0.002	0.737082	0.190277	86	1
1303	COL12A1	1	0.321384	0.27007	0.009	0.552498	0.142627	189	1
1432	MAPK14	0	0.0535881	0.282043	0.058	0.348766	0.0900336	456	1
1499	CTNNB1	1	0.362143	0.304322	0.06	0.371835	0.0959889	412	1
1601	DAB2	1	0.313072	0.263086	0.01	0.526172	0.135831	218	1
1605	DAG1	1	0.345662	0.290473	0.023	0.475873	0.122846	275	1
1739	DLG1	0	0.0473074	0.248987	0.031	0.375631	0.0969687	402	1
1761	DMRT1	0	0.0445988	0.23473	0.041	0.325622	0.084059	493	1
1767	DNAH5	1	0.334924	0.281448	0.035	0.40977	0.105782	349	1
1769	DNAH8	0	0.0443302	0.233317	0.02	0.396399	0.10233	374	1
1770	DNAH9	1	0.330358	0.277612	0.003	0.70038	0.180803	96	1
1785	DNM2	0	0.0415497	0.218683	0.031	0.329913	0.0851667	483	1
1797	DXO	1	0.321743	0.270372	0.029	0.415725	0.107319	338	1
1845	DUSP3	1	0.311343	0.261633	0.006	0.581309	0.150064	169	1
1894	ECT2	0	0.0408002	0.214738	0.022	0.355945	0.0918868	438	1
1939	EIF2D	0	0.0872867	0.459404	0.011	0.899791	0.23228	41	1
2002	ELK1	1	0.320999	0.269747	0.005	0.620696	0.160232	135	1
2046	EPHA8	0	0.0488071	0.256879	0.031	0.387538	0.100043	384	1
2059	EPS8	0	0.0390557	0.205556	0.026	0.325812	0.0841081	491	1
2064	ERBB2	0	0.050472	0.265642	0.033	0.393545	0.101593	380	1
2099	ESR1	0	0.0532881	0.280464	0.042	0.386129	0.0996788	386	1
2195	FAT1	1	0.321361	0.270051	0.002	0.72886	0.188154	91	1
2245	FGD1	0	0.0403713	0.21248	0.02	0.360998	0.0931913	428	1
2274	FHL2	0	0.0515708	0.271425	0.01	0.542851	0.140136	200	1
2302	FOXJ1	0	0.0572385	0.301256	0.006	0.669344	0.172791	104	1
2335	FN1	1	0.34341	0.28858	0.001	0.865741	0.22349	48	1
2558	GABRA5	0	0.0529469	0.278668	0.016	0.500455	0.129192	243	1
2563	GABRD	0	0.0656173	0.345354	0.026	0.547396	0.14131	195	1
2580	GAK	1	0.31376	0.263664	0.016	0.473509	0.122236	280	1
2665	GDI2	0	0.040107	0.211089	0.027	0.331123	0.085479	481	1
2697	GJA1	0	0.0443582	0.233464	0.02	0.396649	0.102395	372	1
2705	GJB1	0	0.064935	0.341763	0.006	0.759346	0.196025	81	1
2778	GNAS	1	0.321759	0.270385	0.007	0.582654	0.150412	166	1
2802	GOLGA3	1	0.327569	0.275268	0.034	0.404237	0.104353	362	1
2885	GRB2	0	0.057126	0.300663	0.017	0.532039	0.137345	210	1
2917	GRM7	1	0.326005	0.273954	0.002	0.739393	0.190874	85	1
3046	HBE1	0	0.0637121	0.335327	0.024	0.543159	0.140216	199	1
3065	HDAC1	0	0.07159	0.37679	0.009	0.77082	0.198987	75	1
3069	HDLBP	1	0.310339	0.260789	0.014	0.483469	0.124807	268	1
3185	HNRNPF	1	0.313402	0.263363	0.025	0.421924	0.108919	332	1
3619	INCENP	1	0.320565	0.269382	0.011	0.527614	0.136203	216	1
3630	INS	0	0.0601412	0.316533	0.052	0.406427	0.104919	356	1
3633	INPP5B	1	0.33993	0.285655	0.001	0.856966	0.221225	51	1
3728	JUP	0	0.0413148	0.217446	0.024	0.352217	0.0909245	445	1
3787	KCNS1	1	0.315075	0.264769	0.027	0.415326	0.107216	339	1
3818	KLKB1	0	0.046486	0.244663	0.027	0.383788	0.0990745	392	1
3908	LAMA2	0	0.0425249	0.223815	0.025	0.358566	0.0925634	433	1
3909	LAMA3	0	0.0532004	0.280002	0.002	0.755718	0.195088	83	1
3912	LAMB1	0	0.0421034	0.221597	0.03	0.337465	0.0871162	474	1
3913	LAMB2	1	0.339503	0.285296	0.001	0.855889	0.220947	54	1
3914	LAMB3	0	0.0543194	0.285892	0.001	0.857675	0.221408	50	1
3915	LAMC1	0	0.0483133	0.25428	0.027	0.398873	0.102969	370	1
3918	LAMC2	0	0.0539609	0.284005	0.002	0.76652	0.197877	80	1
3996	LLGL1	1	0.321771	0.270396	0.004	0.648393	0.167382	119	1
4035	LRP1	1	0.328979	0.276453	0.007	0.59573	0.153787	154	1
4052	LTBP1	1	0.347788	0.292259	0.066	0.344999	0.0890612	464	1
4054	LTBP3	0	0.0560272	0.29488	0.006	0.655179	0.169134	113.5	1
4088	SMAD3	0	0.0513379	0.270199	0.061	0.328203	0.0847253	486	1
4089	SMAD4	0	0.0510036	0.26844	0.045	0.361532	0.0933291	426	1
4134	MAP4	1	0.318157	0.267359	0.03	0.407155	0.105107	355	1
4162	MCAM	1	0.31525	0.264916	0.004	0.635252	0.16399	124	1
4168	MCF2	0	0.0401016	0.211061	0.018	0.368244	0.0950619	416	1
4189	DNAJB9	1	0.309049	0.259705	0.018	0.453115	0.116971	295	1
4208	MEF2C	1	0.331469	0.278545	0.007	0.600238	0.154951	149	1
4288	MKI67	1	0.306429	0.257504	0.012	0.494618	0.127685	251	1
4297	KMT2A	1	0.327574	0.275272	0.011	0.53915	0.139181	202	1
4312	MMP1	0	0.0394746	0.207761	0.028	0.32262	0.0832841	499	1
4317	MMP8	1	0.321176	0.269896	0.007	0.5816	0.15014	168	1
4486	MST1R	1	0.31298	0.263009	0.014	0.487584	0.125869	265	1
4602	MYB	1	0.330892	0.27806	0.017	0.492042	0.12702	254	1
4627	MYH9	1	0.334003	0.280675	0.003	0.708109	0.182798	94	1
4628	MYH10	1	0.339308	0.285132	0.002	0.769564	0.198662	76	1
4666	NACA	1	0.314197	0.264031	0.004	0.633131	0.163442	127	1
4763	NF1	1	0.322933	0.271372	0.006	0.602947	0.15565	148	1
4850	CNOT4	1	0.33042	0.277664	0.004	0.665821	0.171881	108	1
4854	NOTCH3	1	0.33802	0.28405	0.018	0.49559	0.127936	248	1
4921	DDR2	1	0.30799	0.258815	0.003	0.652959	0.168561	116	1
4929	NR4A2	1	0.322232	0.270783	0.008	0.567808	0.146579	178	1
4987	OPRL1	1	0.322822	0.271279	0.007	0.58458	0.150909	163	1
5047	PAEP	1	0.319579	0.268554	0.03	0.408975	0.105577	351	1
5174	PDZK1	0	0.0623809	0.328321	0.023	0.537879	0.138853	204	1
5187	PER1	1	0.313002	0.263027	0.006	0.584407	0.150864	164	1
5287	PIK3C2B	0	0.0377468	0.198667	0.023	0.325471	0.0840201	494	1
5352	PLOD2	0	0.0517651	0.272448	0.023	0.446344	0.115223	299	1
5519	PPP2R1B	1	0.333907	0.280594	0.007	0.604652	0.15609	146	1
5547	PRCP	1	0.312932	0.262968	0.008	0.551421	0.142349	190	1
5566	PRKACA	0	0.0514553	0.270818	0.039	0.381564	0.0985005	397	1
5567	PRKACB	0	0.0484748	0.25513	0.044	0.346096	0.0893445	462	1
5568	PRKACG	0	0.047224	0.248547	0.033	0.368219	0.0950555	417	1
5578	PRKCA	1	0.344109	0.289167	0.001	0.867501	0.223945	47	1
5579	PRKCB	0	0.0403026	0.212119	0.028	0.329387	0.085031	485	1
5663	PSEN1	1	0.331754	0.278785	0.008	0.584587	0.150911	162	1
5728	PTEN	1	0.347521	0.292034	0.013	0.550793	0.142187	191	1
5747	PTK2	0	0.0515336	0.271229	0.047	0.360166	0.0929766	430	1
5754	PTK7	1	0.309367	0.259972	0.014	0.481955	0.124416	272	1
5796	PTPRK	1	0.303788	0.255284	0.006	0.567203	0.146423	179	1
5868	RAB5A	0	0.0453758	0.23882	0.038	0.339176	0.087558	472	1
5880	RAC2	0	0.0552162	0.290612	0.003	0.733178	0.189269	88	1
5881	RAC3	0	0.0627199	0.330105	0.002	0.890944	0.229996	42	1
5924	RASGRF2	0	0.0431664	0.227192	0.019	0.391053	0.10095	382	1
5978	REST	1	0.311995	0.262181	0.01	0.524361	0.135363	219	1
5990	RFX2	1	0.315171	0.26485	0.008	0.555366	0.143367	184	1
6051	RNPEP	0	0.0516105	0.271634	0.011	0.532025	0.137342	211	1
6098	ROS1	1	0.329764	0.277113	0.048	0.365445	0.0943392	421	1
6261	RYR1	1	0.326895	0.274702	0.005	0.632097	0.163175	128	1
6305	SBF1	1	0.379483	0.318893	0.026	0.505454	0.130483	238	1
6323	SCN1A	1	0.313305	0.263282	0.014	0.488091	0.126	263	1
6421	SFPQ	1	0.31981	0.268748	0.006	0.597117	0.154145	152	1
6487	ST3GAL3	1	0.32848	0.276034	0.022	0.457548	0.118116	293	1
6491	STIL	1	0.313077	0.26309	0.014	0.487735	0.125908	264	1
6499	SKIV2L	0	0.0498804	0.262528	0.035	0.382223	0.0986706	396	1
6529	SLC6A1	1	0.319649	0.268612	0.009	0.549516	0.141857	193	1
6531	SLC6A3	1	0.319239	0.268268	0.006	0.596052	0.15387	153	1
6539	SLC6A12	0	0.0788235	0.414861	0.032	0.620155	0.160092	136	1
6540	SLC6A13	1	0.316677	0.266115	0.006	0.591267	0.152635	155	1
6599	SMARCC1	1	0.333188	0.27999	0.001	0.839971	0.216838	62	1
6654	SOS1	0	0.052042	0.273905	0.027	0.429658	0.110916	327	1
6655	SOS2	0	0.0415231	0.218543	0.025	0.350119	0.0903829	453	1
6660	SOX5	0	0.0515493	0.271312	0.013	0.51171	0.132097	232	1
6714	SRC	0	0.0716182	0.376938	0.017	0.667011	0.172188	106	1
6722	SRF	0	0.0433836	0.228335	0.039	0.321709	0.0830488	501	1
6734	SRPR	1	0.307488	0.258393	0.018	0.450826	0.11638	296	1
6749	SSRP1	0	0.0645208	0.339583	0.001	1.01875	0.262989	25	1
6773	STAT2	1	0.320438	0.269276	0.014	0.499202	0.128869	244	1
6812	STXBP1	1	0.326571	0.274429	0.017	0.485617	0.125362	267	1
6814	STXBP3	1	0.319876	0.268804	0.014	0.498328	0.128643	245	1
6829	SUPT5H	0	0.0463238	0.243809	0.027	0.382448	0.0987287	395	1
6830	SUPT6H	0	0.0414988	0.218415	0.022	0.362039	0.0934601	425	1
6876	TAGLN	0	0.0506516	0.266588	0.016	0.478759	0.123591	274	1
6895	TARBP2	0	0.0414428	0.21812	0.027	0.342151	0.0883261	470	1
7007	TECTA	1	0.385868	0.324259	0.012	0.622842	0.160786	134	1
7025	NR2F1	1	0.333371	0.280144	0.004	0.671767	0.173416	102	1
7040	TGFB1	0	0.0505783	0.266202	0.062	0.321467	0.0829865	502	1
7053	TGM3	1	0.344793	0.289742	0.003	0.730983	0.188703	89	1
7074	TIAM1	0	0.0443885	0.233624	0.021	0.391969	0.101187	381	1
7113	TMPRSS2	1	0.311479	0.261747	0.013	0.49367	0.12744	252	1
7150	TOP1	1	0.336538	0.282805	0.001	0.848414	0.219017	57	1
7157	TP53	0	0.0917571	0.482932	0.015	0.880824	0.227384	44	1
7158	TP53BP1	0	0.0487111	0.256374	0.024	0.415272	0.107202	340	1
7204	TRIO	1	0.339762	0.285514	0.001	0.856543	0.221116	52	1
7216	TRO	0	0.0476307	0.250688	0.032	0.374741	0.0967389	403	1
7249	TSC2	1	0.327273	0.275019	0.006	0.611051	0.157742	143	1
7273	TTN	1	0.341277	0.286787	0.017	0.507484	0.131007	236	1
7316	UBC	0	0.191195	1.00629	0.186	0.735083	0.189761	87	1
7329	UBE2I	0	0.0508131	0.267437	0.036	0.386098	0.099671	387	1
7341	SUMO1	0	0.0505725	0.266171	0.041	0.369237	0.0953181	414	1
7399	USH2A	1	0.369811	0.310765	0.018	0.542201	0.139969	201	1
7402	UTRN	0	0.0422936	0.222598	0.027	0.349175	0.0901393	454	1
7410	VAV2	0	0.0416596	0.219261	0.026	0.347534	0.0897157	459	1
7780	SLC30A2	0	0.0644521	0.339222	0.013	0.639791	0.165162	123	1
7781	SLC30A3	0	0.0597012	0.314217	0.011	0.615428	0.158872	139	1
7802	DNALI1	0	0.0461874	0.243091	0.024	0.393757	0.101648	379	1
7846	TUBA1A	1	0.333577	0.280317	0.009	0.57346	0.148038	174	1
7922	SLC39A7	0	0.0547236	0.288019	0.04	0.402633	0.103939	364	1
8065	CUL5	1	0.355235	0.298517	0.008	0.625963	0.161592	131	1
8220	DGCR14	1	0.333629	0.28036	0.049	0.367217	0.0947968	419	1
8295	TRRAP	1	0.324706	0.272862	0.013	0.514633	0.132852	231	1
8425	LTBP4	0	0.0560272	0.29488	0.006	0.655179	0.169134	113.5	1
8431	NR0B2	0	0.0416296	0.219103	0.024	0.354901	0.0916173	441	1
8454	CUL1	0	0.0658906	0.346792	0.005	0.79798	0.205998	73	1
8562	DENR	1	0.329913	0.277237	0.041	0.384588	0.0992811	391	1
8567	MADD	1	0.323562	0.271901	0.035	0.395869	0.102193	375	1
8607	RUVBL1	1	0.33894	0.284823	0.01	0.569646	0.147054	175	1
8632	DNAH17	1	0.326482	0.274355	0.003	0.692163	0.178681	97	1
8658	TNKS	1	0.313686	0.263602	0.022	0.43694	0.112796	311	1
8777	MPDZ	1	0.327319	0.275058	0.017	0.486729	0.125649	266	1
8826	IQGAP1	0	0.0385947	0.20313	0.026	0.321966	0.0831153	500	1
8841	HDAC3	0	0.0529698	0.278789	0.067	0.327277	0.0844863	487	1
8850	KAT2B	0	0.0481443	0.253391	0.044	0.343737	0.0887353	467	1
8871	SYNJ2	0	0.057782	0.304116	0.013	0.57358	0.148069	173	1
8874	ARHGEF7	0	0.0594477	0.312883	0.001	0.938648	0.242311	33	1
8893	EIF2B5	1	0.3143	0.264117	0.026	0.418633	0.10807	337	1
8898	MTMR2	1	0.393339	0.330537	0.02	0.561572	0.144969	181	1
8985	PLOD3	1	0.342358	0.287696	0.009	0.588556	0.151935	156	1
8997	KALRN	0	0.0475438	0.25023	0.026	0.396622	0.102388	373	1
9037	SEMA5A	0	0.0734353	0.386502	0.003	0.975097	0.25172	29	1
9108	MTMR7	0	0.045522	0.239589	0.03	0.364865	0.0941897	423	1
9126	SMC3	1	0.335161	0.281648	0.006	0.62578	0.161544	132	1
9166	EBAG9	1	0.308925	0.2596	0.008	0.544359	0.140526	198	1
9181	ARHGEF2	0	0.0394072	0.207407	0.027	0.325345	0.0839876	495	1
9205	ZMYM5	0	0.0937241	0.493285	0.004	1.18287	0.305356	17	1
9231	DLG5	0	0.0415457	0.218662	0.025	0.350309	0.0904319	451	1
9378	NRXN1	0	0.0589877	0.310461	0.041	0.430677	0.111179	324	1
9379	NRXN2	0	0.0531153	0.279554	0.023	0.457986	0.118229	292	1
9454	HOMER3	0	0.0428004	0.225265	0.021	0.377945	0.0975663	401	1
9459	ARHGEF6	0	0.0517264	0.272244	0.011	0.53322	0.13765	209	1
9475	ROCK2	0	0.0417995	0.219998	0.034	0.323071	0.0834005	497	1
9497	SLC4A7	0	0.045264	0.238232	0.036	0.343934	0.0887863	466	1
9536	PTGES	1	0.31143	0.261706	0.022	0.433798	0.111985	316	1
9569	GTF2IRD1	1	0.371266	0.311988	0.049	0.408644	0.105491	352	1
9576	SPAG6	0	0.0540662	0.284559	0.017	0.503542	0.129989	241	1
9690	UBE3C	1	0.310001	0.260505	0.01	0.521011	0.134498	226	1
9719	ADAMTSL2	0	0.0769862	0.405191	0.006	0.900273	0.232405	40	1
9739	SETD1A	0	0.0448336	0.235967	0.035	0.343551	0.0886874	468	1
9826	ARHGEF11	0	0.0412941	0.217338	0.029	0.334179	0.086268	478	1
9828	ARHGEF17	0	0.054872	0.2888	0.002	0.779463	0.201218	74	1
9857	CEP350	1	0.302288	0.254024	0.009	0.519671	0.134153	229	1
9869	SETDB1	0	0.0449601	0.236632	0.028	0.367452	0.0948575	418	1
9886	RHOBTB1	0	0.0491052	0.258449	0.021	0.43362	0.111939	318	1
9899	SV2B	1	0.331375	0.278466	0.001	0.835399	0.215658	63	1
9901	SRGAP3	1	0.33339	0.28016	0.002	0.756143	0.195198	82	1
9918	NCAPD2	1	0.318201	0.267395	0.011	0.523723	0.135199	220	1
9993	DGCR2	0	0.070415	0.370605	0.017	0.655805	0.169296	112	1
10024	TROAP	1	0.310458	0.260889	0.01	0.521779	0.134697	225	1
10044	SH2D3C	1	0.314505	0.26429	0.021	0.44342	0.114468	301	1
10083	USH1C	0	0.0918789	0.483573	0.006	1.07443	0.277362	22	1
10103	TSPAN1	0	0.0574662	0.302454	0.024	0.489911	0.12647	260	1
10130	PDIA6	1	0.313617	0.263543	0.029	0.405225	0.104608	359	1
10207	INADL	0	0.0492901	0.259422	0.039	0.365509	0.0943557	420	1
10210	TOPORS	1	0.319593	0.268565	0.005	0.617977	0.15953	137	1
10276	NET1	0	0.0403299	0.212263	0.019	0.365356	0.0943164	422	1
10319	LAMC3	1	0.337848	0.283906	0.001	0.851718	0.21987	56	1
10419	PRMT5	0	0.0480009	0.252636	0.043	0.345236	0.0891223	463	1
10422	UBAC1	0	0.0564946	0.29734	0.032	0.444478	0.114742	300	1
10445	MCRS1	0	0.0462916	0.24364	0.035	0.354723	0.0915715	442	1
10451	VAV3	1	0.339701	0.285463	0.001	0.85639	0.221076	53	1
10514	MYBBP1A	1	0.313919	0.263798	0.019	0.454061	0.117215	294	1
10518	CIB2	0	0.0461038	0.242652	0.034	0.356339	0.0919887	437	1
10553	HTATIP2	1	0.309915	0.260433	0.022	0.431687	0.11144	322	1
10560	SLC19A2	0	0.105803	0.556856	0.003	1.40488	0.362669	12	1
10721	POLQ	1	0.308299	0.259074	0.016	0.465267	0.120108	287	1
10785	WDR4	1	0.327733	0.275406	0.051	0.355943	0.0918864	439	1
10786	SLC17A3	1	0.322281	0.270825	0.035	0.394302	0.101789	376	1
10804	GJB6	0	0.100236	0.527557	0.008	1.10624	0.285575	19	1
10886	NPFFR2	1	0.315434	0.265071	0.015	0.483465	0.124806	269	1
10980	COPS6	0	0.050376	0.265137	0.057	0.329863	0.085154	484	1
11061	LECT1	0	0.0555573	0.292407	0.007	0.630108	0.162662	129	1
11091	WDR5	0	0.0497789	0.261994	0.023	0.429218	0.110802	329	1
11117	EMILIN1	0	0.0554272	0.291722	0.057	0.362939	0.0936924	424	1
11132	CAPN10	1	0.312905	0.262945	0.03	0.400433	0.103372	367	1
11146	GLMN	1	0.320868	0.269637	0.015	0.491793	0.126956	255	1
11168	PSIP1	0	0.0417855	0.219924	0.033	0.325814	0.0841086	490	1
11188	NISCH	1	0.311088	0.261419	0.006	0.580833	0.149941	170	1
11198	SUPT16H	1	0.357643	0.30054	0.001	0.901621	0.232753	39	1
11200	CHEK2	0	0.0445738	0.234599	0.026	0.371846	0.0959917	411	1
11218	DDX20	1	0.319892	0.268817	0.012	0.516348	0.133295	230	1
22871	NLGN1	1	0.316379	0.265865	0.018	0.463862	0.119746	288	1
22924	MAPRE3	0	0.0479959	0.25261	0.025	0.404696	0.104472	360	1
22949	PTGR1	1	0.313656	0.263577	0.021	0.442224	0.11416	306	1
22990	PCNX	1	0.302288	0.254024	0.01	0.508047	0.131152	234.5	1
23019	CNOT1	1	0.324594	0.272768	0.009	0.558017	0.144052	183	1
23028	KDM1A	0	0.0486353	0.255975	0.042	0.352414	0.0909754	443	1
23167	EFR3A	1	0.302288	0.254024	0.007	0.547396	0.14131	194	1
23168	RTF1	1	0.357717	0.300603	0.001	0.901808	0.232801	38	1
23189	KANK1	1	0.318866	0.267954	0.027	0.420323	0.108506	335	1
23195	MDN1	1	0.309572	0.260144	0.016	0.467188	0.120604	286	1
23199	GSE1	1	0.304748	0.256091	0.001	0.768273	0.198329	78	1
23241	PACS2	1	0.306357	0.257443	0.007	0.554764	0.143212	186	1
23294	ANKS1A	1	0.308318	0.259091	0.011	0.507458	0.131	237	1
23339	VPS39	1	0.322104	0.270675	0.034	0.397492	0.102612	371	1
23345	SYNE1	1	0.323544	0.271886	0.016	0.488274	0.126048	262	1
23347	SMCHD1	1	0.304479	0.255865	0.014	0.474341	0.122451	279	1
23363	OBSL1	1	0.329646	0.277014	0.026	0.439074	0.113347	308	1
23365	ARHGEF12	0	0.0493998	0.259999	0.033	0.385185	0.0994351	389	1
23370	ARHGEF18	0	0.040323	0.212226	0.022	0.351782	0.0908121	447	1
23405	DICER1	1	0.355302	0.298573	0.018	0.520928	0.134477	227	1
23473	CAPN7	0	0.0636195	0.33484	0.009	0.685001	0.176832	100	1
23513	SCRIB	1	0.323987	0.272258	0.019	0.468623	0.120975	284	1
23526	HMHA1	1	0.330636	0.277845	0.001	0.833536	0.215177	64	1
23551	RASD2	0	0.0414883	0.218359	0.023	0.357732	0.0923482	434	1
23569	PADI4	0	0.0600664	0.316139	0.002	0.85325	0.220266	55	1
23654	PLXNB2	0	0.0494662	0.260348	0.037	0.372766	0.0962293	409	1
23660	ZKSCAN5	1	0.310143	0.260624	0.015	0.475355	0.122712	276	1
25800	SLC39A6	0	0.0544638	0.286652	0.014	0.531415	0.137184	212	1
25839	COG4	0	0.0454941	0.239443	0.037	0.342834	0.0885023	469	1
25843	MOB4	1	0.323169	0.27157	0.005	0.624892	0.161315	133	1
25861	DFNB31	0	0.0883207	0.464846	0.002	1.2546	0.323875	16	1
25890	ABI3BP	1	0.307644	0.258525	0.006	0.574403	0.148282	172	1
26013	L3MBTL1	1	0.322714	0.271188	0.028	0.421112	0.10871	334	1
26036	ZNF451	1	0.302288	0.254024	0.01	0.508047	0.131152	234.5	1
26115	TANC2	0	0.0606399	0.319157	0.015	0.582114	0.150272	167	1
26146	TRAF3IP1	0	0.113319	0.596416	0.001	1.78925	0.461893	7	1
26147	PHF19	1	0.31728	0.266622	0.028	0.414022	0.106879	346	1
26154	ABCA12	1	0.358467	0.301233	0.014	0.558447	0.144163	182	1
26166	RGS22	1	0.344164	0.289213	0.032	0.43233	0.111606	320	1
26230	TIAM2	0	0.0412794	0.21726	0.014	0.402772	0.103975	363	1
26233	FBXL6	1	0.32903	0.276496	0.034	0.40604	0.104819	357	1
26267	FBXO10	1	0.400724	0.336743	0.016	0.60475	0.156116	145	1
26509	MYOF	1	0.329609	0.276983	0.001	0.830948	0.214509	65	1
27010	TPK1	1	0.390047	0.327771	0.047	0.435247	0.112359	314	1
27148	STK36	1	0.311121	0.261446	0.013	0.493102	0.127294	253	1
27173	SLC39A1	0	0.0837774	0.440934	0.005	1.0146	0.261919	26	1
27185	DISC1	1	0.337479	0.283596	0.036	0.409427	0.105693	350	1
27237	ARHGEF16	0	0.0404143	0.212707	0.021	0.356875	0.092127	436	1
27319	BHLHE22	0	0.0908107	0.477951	0.002	1.28998	0.333006	15	1
27332	ZNF638	1	0.304824	0.256155	0.004	0.614243	0.158566	140	1
27352	SGSM3	1	0.314229	0.264058	0.007	0.569018	0.146892	176	1
29070	CCDC113	0	0.11413	0.600686	0.039	0.846328	0.218479	59	1
29072	SETD2	0	0.0631628	0.332436	0.001	0.997307	0.257454	28	1
29984	RHOD	0	0.050517	0.265879	0.023	0.435583	0.112445	312	1
29985	SLC39A3	0	0.0920918	0.484694	0.005	1.1153	0.287912	18	1
29986	SLC39A2	0	0.0885393	0.465997	0.009	0.953316	0.246098	32	1
30846	EHD2	1	0.339131	0.284984	0.002	0.769164	0.198559	77	1
50618	ITSN2	1	0.315865	0.265433	0.01	0.530865	0.137042	213	1
50649	ARHGEF4	0	0.0425257	0.22382	0.02	0.380263	0.0981645	399	1
50650	ARHGEF3	0	0.0403179	0.212199	0.022	0.351737	0.0908005	448	1
50831	TAS2R3	1	0.32241	0.270933	0.008	0.568122	0.14666	177	1
50839	TAS2R10	1	0.305404	0.256642	0.003	0.647477	0.167146	120	1
51111	SUV420H1	1	0.329054	0.276516	0.001	0.829547	0.214147	66	1
51126	NAA20	0	0.0895756	0.471451	0.013	0.889183	0.229542	43	1
51163	DBR1	1	0.316736	0.266164	0.031	0.401546	0.103659	365	1
51225	ABI3	0	0.0556844	0.293076	0.006	0.65117	0.168099	118	1
51230	PHF20	0	0.0417747	0.219867	0.025	0.35224	0.0909305	444	1
51234	EMC4	1	0.330525	0.277752	0.064	0.331586	0.0855987	480	1
51513	ETV7	0	0.0519216	0.273272	0.006	0.607168	0.15674	144	1
51665	ASB1	1	0.359358	0.301981	0.023	0.494728	0.127714	250	1
51666	ASB4	0	0.077681	0.408847	0.002	1.10347	0.284859	20	1
51678	MPP6	1	0.312448	0.262562	0.018	0.458098	0.118258	291	1
51719	CAB39	0	0.0468142	0.246391	0.022	0.408411	0.105431	353	1
51720	UIMC1	1	0.321528	0.270192	0.02	0.459048	0.118503	290	1
53833	IL20RB	1	0.311692	0.261926	0.026	0.41516	0.107173	341	1
54103	GSAP	1	0.302131	0.253892	0.002	0.685246	0.176896	98	1
54443	ANLN	0	0.0516693	0.271944	0.012	0.522354	0.134845	224	1
54464	XRN1	0	0.0562165	0.295876	0.004	0.709493	0.183155	93	1
54487	DGCR8	0	0.044139	0.232311	0.022	0.385073	0.0994062	390	1
54509	RHOF	0	0.0491517	0.258693	0.03	0.393959	0.1017	378	1
54822	TRPM7	1	0.327706	0.275383	0.004	0.660353	0.170469	111	1
54838	WBP1L	0	0.223064	1.17402	0.012	2.25508	0.582147	4	1
54861	SNRK	1	0.312547	0.262644	0.009	0.537307	0.138705	205	1
54874	FNBP1L	0	0.0511597	0.269261	0.018	0.469788	0.121275	281	1
54888	NSUN2	0	0.0418252	0.220133	0.023	0.360637	0.0930982	429	1
54931	TRMT10C	0	0.0457762	0.240927	0.035	0.350774	0.0905519	449	1
54934	KANSL2	1	0.314411	0.264211	0.006	0.587036	0.151543	158	1
54962	TIPIN	1	0.32511	0.273202	0.016	0.490637	0.126658	259	1
55036	CCDC40	0	0.0662459	0.348663	0.017	0.616977	0.159272	138	1
55079	FEZF2	1	0.347117	0.291695	0.052	0.374535	0.0966859	404	1
55133	SRBD1	1	0.311924	0.262121	0.003	0.6613	0.170714	110	1
55160	ARHGEF10L	1	0.307466	0.258375	0.003	0.651849	0.168274	117	1
55178	RNMTL1	0	0.0585007	0.307898	0.02	0.52311	0.13504	222	1
55280	CWF19L1	0	0.0646663	0.340349	0.011	0.66661	0.172085	107	1
55288	RHOT1	0	0.0488808	0.257267	0.02	0.437089	0.112834	310	1
55300	PI4K2B	0	0.0458818	0.241483	0.022	0.400277	0.103331	368	1
55613	MTMR8	0	0.0562264	0.295928	0.034	0.434577	0.112186	315	1
55630	SLC39A4	0	0.0490593	0.258207	0.032	0.38598	0.0996405	388	1
55636	CHD7	1	0.333652	0.28038	0.001	0.841139	0.217139	60	1
55677	IWS1	0	0.0387288	0.203836	0.026	0.323085	0.0834042	496	1
55739	CARKD	1	0.352328	0.296074	0.063	0.355484	0.0917678	440	1
56165	TDRD1	0	0.0527237	0.277493	0.033	0.411102	0.106126	348	1
56606	SLC2A9	0	0.0900297	0.473841	0.014	0.87844	0.226768	45	1
56886	UGGT1	1	0.312974	0.263003	0.028	0.408402	0.105429	354	1
57124	CD248	0	0.072579	0.381995	0.002	1.03099	0.26615	24	1
57125	PLXDC1	1	0.361352	0.303657	0.007	0.654351	0.16892	115	1
57381	RHOJ	0	0.0498229	0.262226	0.023	0.429597	0.1109	328	1
57449	PLEKHG5	0	0.0446005	0.23474	0.016	0.421564	0.108826	333	1
57496	MKL2	1	0.324983	0.273095	0.024	0.442356	0.114194	305	1
57510	XPO5	1	0.327233	0.274986	0.01	0.549971	0.141975	192	1
57589	RIC1	1	0.310022	0.260523	0.015	0.47517	0.122665	277	1
57680	CHD8	0	0.0383049	0.201605	0.022	0.334175	0.0862671	479	1
57715	SEMA4G	1	0.310186	0.260661	0.013	0.49162	0.126911	257	1
58480	RHOU	0	0.0480536	0.252914	0.023	0.414342	0.106962	344	1
59344	ALOXE3	0	0.0546784	0.287781	0.029	0.442493	0.114229	304	1
63876	PKNOX2	0	0.0625188	0.329046	0.056	0.411904	0.106333	347	1
63891	RNF123	1	0.310529	0.260949	0.016	0.468633	0.120977	283	1
63925	ZNF335	1	0.316046	0.265585	0.036	0.383424	0.0989805	393	1
64072	CDH23	0	0.0904131	0.475858	0.001	1.42758	0.368527	11	1
64116	SLC39A8	0	0.0589943	0.310497	0.013	0.585614	0.151176	160	1
64207	IRF2BPL	1	0.302377	0.254099	0.009	0.519824	0.134192	228	1
64419	MTMR14	0	0.0426972	0.224722	0.028	0.348958	0.0900833	455	1
64446	DNAI2	0	0.0483268	0.254351	0.034	0.37352	0.096424	406	1
64478	CSMD1	1	0.450656	0.378703	0.049	0.496026	0.128049	247	1
64759	TNS3	0	0.0662439	0.348652	0.001	1.04596	0.270013	23	1
64770	CCDC14	1	0.305705	0.256895	0.015	0.468553	0.120956	285	1
64848	YTHDC2	1	0.313875	0.263761	0.018	0.460191	0.118798	289	1
64854	USP46	1	0.320641	0.269446	0.006	0.598668	0.154546	150	1
64924	SLC30A5	1	0.373296	0.313694	0.037	0.449147	0.115947	298	1
65217	PCDH15	0	0.0998091	0.525311	0.003	1.3253	0.342124	14	1
65981	CAPRIN2	0	0.0582997	0.306841	0.01	0.613681	0.158421	141	1
66036	MTMR9	1	0.332427	0.27935	0.057	0.347547	0.0897189	458	1
79582	SPAG16	0	0.0881911	0.464164	0.013	0.875439	0.225994	46	1
79645	EFCAB1	0	0.0930602	0.48979	0.023	0.80241	0.207141	71	1
79671	NLRX1	1	0.312098	0.262267	0.021	0.440026	0.113592	307	1
79718	TBL1XR1	1	0.324391	0.272597	0.012	0.52361	0.135169	221	1
79730	NSUN7	1	0.306015	0.257156	0.007	0.554145	0.143052	188	1
79829	NAA40	1	0.363451	0.305421	0.038	0.433764	0.111976	317	1
79830	ZMYM1	0	0.129943	0.683911	0.003	1.72543	0.445417	8	1
79903	NAA60	0	0.141229	0.743308	0.002	2.00617	0.51789	5	1
79955	PDZD7	0	0.245336	1.29124	0.001	3.87373	1	1	1
80312	TET1	1	0.304105	0.25555	0.01	0.511101	0.13194	233	1
80704	SLC19A3	0	0.157636	0.829661	0.004	1.98948	0.513582	6	1
80854	SETD7	0	0.0402587	0.211888	0.029	0.3258	0.0841049	492	1
81050	OR5AC2	1	0.304318	0.255729	0.023	0.418954	0.108153	336	1
81533	ITFG1	0	0.0396161	0.208506	0.027	0.32707	0.0844327	488	1
83394	PITPNM3	1	0.302967	0.254594	0.005	0.585828	0.151231	159	1
83439	TCF7L1	1	0.321647	0.270292	0.011	0.529395	0.136663	215	1
83544	DNAL1	0	0.0511604	0.269265	0.004	0.645682	0.166682	121	1
83667	SESN2	1	0.312512	0.262615	0.004	0.629735	0.162566	130	1
83987	CCDC8	0	0.0611212	0.32169	0.003	0.811586	0.20951	69	1
84033	OBSCN	0	0.0459596	0.241893	0.022	0.400956	0.103506	366	1
84059	ADGRV1	1	0.372973	0.313423	0.025	0.502123	0.129622	242	1
84063	KIRREL2	0	0.0556376	0.292829	0.029	0.450255	0.116233	297	1
84148	KAT8	0	0.0480796	0.253051	0.025	0.405402	0.104654	358	1
84168	ANTXR1	1	0.356411	0.299505	0.002	0.808354	0.208676	70	1
84181	CHD6	0	0.0382171	0.201143	0.014	0.372893	0.0962619	408	1
84231	TRAF7	1	0.309927	0.260443	0.015	0.475024	0.122627	278	1
84261	FBXW9	1	0.30489	0.25621	0.013	0.483227	0.124745	270	1
84321	THOC3	0	0.0482004	0.253687	0.047	0.336871	0.0869629	475	1
84623	KIRREL3	1	0.329763	0.277112	0.045	0.373211	0.096344	407	1
84725	PLEKHA8	1	0.333228	0.280023	0.058	0.346269	0.089389	461	1
84812	PLCD4	1	0.328055	0.275676	0.005	0.63434	0.163754	125	1
84881	RPUSD4	0	0.215855	1.13608	0.004	2.72425	0.703263	3	1
84893	FBXO18	1	0.323474	0.271827	0.006	0.603958	0.155911	147	1
85443	DCLK3	0	0.0462258	0.243294	0.047	0.32307	0.0834003	498	1
85461	TANC1	0	0.0460925	0.242592	0.036	0.35023	0.0904115	452	1
89797	NAV2	1	0.307073	0.258044	0.011	0.505408	0.130471	239	1
89846	FGD3	1	0.34038	0.286033	0.001	0.8581	0.221518	49	1
89941	RHOT2	0	0.0488278	0.256989	0.028	0.399063	0.103018	369	1
90121	TSR2	1	0.308799	0.259495	0.021	0.435376	0.112392	313	1
90196	SYS1	0	0.0501969	0.264194	0.036	0.381416	0.0984623	398	1
90826	PRMT9	0	0.198348	1.04394	0.002	2.81756	0.72735	2	1
91252	SLC39A13	0	0.052799	0.277889	0.017	0.491739	0.126942	256	1
91614	DEPDC7	1	0.331293	0.278398	0.002	0.751387	0.19397	84	1
91752	ZNF804A	0	0.14083	0.741214	0.011	1.45175	0.374767	10	1
92106	OXNAD1	0	0.0592072	0.311617	0.007	0.671504	0.173348	103	1
93643	TJAP1	0	0.0650334	0.342281	0.027	0.536914	0.138604	206	1
94025	MUC16	1	0.325989	0.273941	0.049	0.358808	0.0926261	432	1
113802	HENMT1	0	0.0579922	0.305222	0.005	0.702325	0.181305	95	1
114571	SLC22A9	1	0.313721	0.263631	0.014	0.488738	0.126167	261	1
118491	CFAP70	0	0.112464	0.591914	0.024	0.958776	0.247507	31	1
121340	SP7	1	0.313879	0.263764	0.015	0.481081	0.124191	273	1
121355	GTSF1	0	0.0612803	0.322528	0.006	0.716608	0.184992	92	1
121457	IKBIP	1	0.406843	0.341885	0.019	0.588468	0.151912	157	1
121512	FGD4	0	0.0411058	0.216346	0.025	0.3466	0.0894744	460	1
124602	KIF19	0	0.034985	0.184132	0.015	0.335839	0.0866966	477	1
127602	DNAH14	0	0.0573351	0.301764	0.001	0.905292	0.2337	37	1
128239	IQGAP3	1	0.312725	0.262794	0.012	0.50478	0.130308	240	1
128240	APOA1BP	0	0.0914741	0.481443	0.013	0.908028	0.234407	36	1
128368	OR10Z1	1	0.301025	0.252962	0.023	0.414421	0.106982	343	1
131965	METTL6	0	0.0605172	0.318511	0.044	0.432076	0.11154	321	1
143689	PIWIL4	1	0.34526	0.290134	0.033	0.42983	0.11096	326	1
144406	WDR66	1	0.358228	0.301032	0.049	0.394293	0.101786	377	1
146760	RTN4RL1	1	0.31457	0.264344	0.039	0.372444	0.0961461	410	1
147923	ZNF420	1	0.302395	0.254114	0.003	0.641098	0.165499	122	1
158234	TRMT10B	0	0.0613133	0.322702	0.014	0.598248	0.154437	151	1
163882	CNST	1	0.339359	0.285175	0.05	0.371022	0.0957789	413	1
165904	XIRP1	1	0.321507	0.270174	0.046	0.361288	0.0932662	427	1
166614	DCLK2	0	0.0468241	0.246443	0.026	0.390618	0.100838	383	1
171177	RHOV	0	0.0491159	0.258505	0.022	0.428492	0.110615	330	1
200162	SPAG17	1	0.328861	0.276354	0.025	0.442736	0.114292	303	1
201266	SLC39A11	0	0.0890261	0.468559	0.005	1.07817	0.278328	21	1
220001	VWCE	1	0.308053	0.258868	0.006	0.575165	0.148478	171	1
221035	REEP3	0	0.0530406	0.279161	0.012	0.536217	0.138424	207	1
221037	JMJD1C	1	0.326151	0.274076	0.043	0.374534	0.0966856	405	1
221074	SLC39A12	0	0.0469009	0.246847	0.027	0.387213	0.0999588	385	1
221472	FGD2	0	0.0403456	0.212345	0.023	0.347879	0.0898048	457	1
221692	PHACTR1	0	0.078682	0.414116	0.006	0.920103	0.237524	34	1
253782	CERS6	1	0.312293	0.262431	0.023	0.429934	0.110987	325	1
254887	ZDHHC23	0	0.149278	0.785674	0.017	1.39029	0.358902	13	1
259296	TAS2R50	0	0.0946544	0.498181	0.02	0.846394	0.218496	58	1
283375	SLC39A5	1	0.365924	0.307499	0.024	0.498083	0.12858	246	1
284058	KANSL1	0	0.0432511	0.227637	0.024	0.368724	0.0951858	415	1
284217	LAMA1	0	0.0364444	0.191813	0.016	0.344473	0.0889253	465	1
285025	CCDC141	0	0.0482213	0.253797	0.031	0.382887	0.098842	394	1
285527	FRYL	1	0.315007	0.264712	0.008	0.555077	0.143293	185	1
339559	ZFP69	1	0.36033	0.302798	0.036	0.437149	0.11285	309	1
339977	LRRC66	0	0.0521702	0.27458	0.009	0.561724	0.145009	180	1
344805	TMPRSS7	0	0.0936467	0.492877	0.033	0.730191	0.188498	90	1
348938	NIPAL4	0	0.053607	0.282142	0.053	0.359935	0.092917	431	1
374887	YJEFN3	0	0.10389	0.546789	0.014	1.01368	0.26168	27	1
374897	SBSN	0	0.052353	0.275542	0.005	0.634031	0.163675	126	1
375611	SLC26A5	1	0.311515	0.261778	0.043	0.357727	0.092347	435	1
375775	PNPLA7	1	0.309799	0.260335	0.013	0.491007	0.126753	258	1
387893	SETD8	0	0.0579532	0.305017	0.001	0.915051	0.23622	35	1
391189	OR11L1	1	0.304194	0.255625	0.024	0.414059	0.106889	345	1
431704	RGS21	0	0.122053	0.642385	0.003	1.62066	0.418372	9	1
731220	RFX8	1	0.309054	0.259709	0.008	0.544586	0.140584	197	1

## Sheet: SFARIh
gene_id	symbol	X0	Xs	S	p_S	Sp	Sp_norm	rank	selected
43	ACHE	1	0.332449	0.279369	0.024	0.452519	0.179488	250	1
100	ADA	1	0.307179	0.258134	0.01	0.516268	0.204773	203	1
158	ADSL	1	0.317718	0.26699	0.004	0.640226	0.25394	149	1
207	AKT1	0	0.0595964	0.313665	0.001	0.940996	0.373238	38	1
270	AMPD1	1	0.319491	0.26848	0.002	0.724618	0.287414	121	1
287	ANK2	1	0.361643	0.303902	0.001	0.911705	0.36162	40	1
288	ANK3	0	0.0660276	0.347514	0.001	1.04254	0.413515	23	1
301	ANXA1	1	0.317062	0.266439	0.005	0.613084	0.243174	164	1
334	APLP2	0	0.0614422	0.32338	0.001	0.97014	0.384798	32	1
351	APP	0	0.0434139	0.228494	0.012	0.438896	0.174084	263	1
491	ATP2B2	1	0.320437	0.269275	0.008	0.564646	0.223962	185	1
593	BCKDHA	0	0.0541293	0.284891	0.004	0.683152	0.270966	135	1
673	BRAF	1	0.317891	0.267136	0.003	0.673951	0.267317	139	1
776	CACNA1D	1	0.346574	0.291238	0.001	0.873715	0.346552	49	1
778	CACNA1F	0	0.0402806	0.212003	0.014	0.393026	0.155891	303	1
779	CACNA1S	0	0.0466953	0.245765	0.014	0.455616	0.180716	245	1
781	CACNA2D1	0	0.0461982	0.243149	0.011	0.476233	0.188894	230	1
782	CACNB1	0	0.0520968	0.274194	0.004	0.6575	0.260792	143	1
783	CACNB2	1	0.341989	0.287386	0.001	0.862157	0.341967	55	1
784	CACNB3	0	0.0463012	0.24369	0.015	0.444469	0.176295	258.5	1
785	CACNB4	0	0.0463012	0.24369	0.015	0.444469	0.176295	258.5	1
786	CACNG1	0	0.0462488	0.243415	0.011	0.476754	0.189101	229	1
816	CAMK2B	0	0.0520722	0.274064	0.001	0.822192	0.326116	87	1
818	CAMK2G	0	0.0539825	0.284119	0.001	0.852356	0.33808	66	1
1000	CDH2	0	0.0403857	0.212557	0.013	0.400894	0.159011	293	1
1106	CHD2	1	0.318913	0.267994	0.001	0.803983	0.318893	97	1
1120	CHKB	1	0.326858	0.27467	0.015	0.500973	0.198707	212	1
1272	CNTN1	0	0.0617552	0.325027	0.001	0.975082	0.386758	30	1
1375	CPT1B	0	0.0509742	0.268285	0.006	0.596089	0.236434	172	1
1432	MAPK14	0	0.0423912	0.223112	0.014	0.413621	0.164059	279	1
1487	CTBP1	0	0.0480991	0.253153	0.015	0.461728	0.18314	240	1
1499	CTNNB1	1	0.349378	0.293595	0.002	0.792403	0.3143	103	1
1501	CTNND2	1	0.325533	0.273557	0.002	0.738322	0.292849	114	1
1654	DDX3X	1	0.308303	0.259078	0.013	0.488637	0.193814	218	1
1717	DHCR7	1	0.311471	0.26174	0.016	0.470054	0.186443	232	1
1739	DLG1	0	0.0478616	0.251903	0.018	0.439502	0.174325	261	1
1741	DLG3	0	0.0696782	0.366727	0.001	1.10018	0.436378	19	1
1756	DMD	1	0.332113	0.279086	0.003	0.704101	0.279276	125	1
1760	DMPK	1	0.314154	0.263995	0.015	0.481503	0.190984	225	1
1786	DNMT1	0	0.0522217	0.274851	0.001	0.824553	0.327052	83	1
1826	DSCAM	1	0.322592	0.271086	0.014	0.502558	0.199335	211	1
1995	ELAVL3	1	0.321624	0.270272	0.019	0.465205	0.184519	237	1
2035	EPB41	0	0.0448248	0.23592	0.009	0.482636	0.191433	224	1
2122	MECOM	0	0.051696	0.272084	0.001	0.816253	0.32376	92	1
2182	ACSL4	0	0.0494036	0.260019	0.012	0.499449	0.198102	213	1
2200	FBN1	1	0.312959	0.262991	0.012	0.505158	0.200367	209	1
2332	FMR1	1	0.325129	0.273217	0.005	0.628681	0.249361	153	1
2475	MTOR	1	0.342765	0.288038	0.001	0.864113	0.342743	52	1
2566	GABRG2	0	0.0491428	0.258646	0.02	0.439432	0.174297	262	1
2628	GATM	1	0.311845	0.262055	0.014	0.485816	0.192695	222	1
2890	GRIA1	0	0.0399387	0.210204	0.012	0.403763	0.160149	290	1
2895	GRID2	0	0.0562486	0.296045	0.019	0.509567	0.202115	206	1
2897	GRIK1	0	0.0444574	0.233986	0.018	0.408243	0.161926	284	1
2898	GRIK2	1	0.358348	0.301133	0.009	0.616044	0.244349	161	1
2899	GRIK3	0	0.0521261	0.274348	0.001	0.823043	0.326453	85	1
2901	GRIK5	1	0.341	0.286555	0.001	0.859665	0.340979	60	1
3065	HDAC1	0	0.0612263	0.322244	0.001	0.966731	0.383445	33	1
3150	HMGN1	1	0.349474	0.293676	0.02	0.498946	0.197903	214	1
3196	TLX2	0	0.0497129	0.261647	0.02	0.444531	0.176319	257	1
3198	HOXA1	1	0.31327	0.263252	0.009	0.53855	0.213611	197	1
3306	HSPA2	0	0.0421591	0.22189	0.017	0.392646	0.15574	304	1
3608	ILF2	1	0.317543	0.266843	0.022	0.442312	0.175439	260	1
3737	KCNA2	0	0.0463949	0.244184	0.023	0.40004	0.158672	294	1
3766	KCNJ10	1	0.319485	0.268474	0.003	0.677329	0.268657	136	1
3785	KCNQ2	1	0.411542	0.345834	0.001	1.0375	0.411516	24	1
3786	KCNQ3	1	0.342709	0.287991	0.003	0.726566	0.288186	120	1
3912	LAMB1	1	0.31576	0.265345	0.005	0.610566	0.242176	166	1
4010	LMX1B	1	0.320271	0.269136	0.007	0.579961	0.230037	178	1
4126	MANBA	0	0.0622292	0.327522	0.028	0.50859	0.201728	207	1
4193	MDM2	0	0.0440436	0.231808	0.012	0.445262	0.176609	255	1
4204	MECP2	1	0.344794	0.289743	0.001	0.86923	0.344773	50	1
4239	MFAP4	0	0.0457431	0.240753	0.024	0.38997	0.154678	308	1
4297	KMT2A	1	0.337231	0.283387	0.002	0.764854	0.303373	110	1
4659	PPP1R12A	0	0.0535596	0.281893	0.001	0.845678	0.335431	69	1
4669	NAGLU	0	0.074972	0.394589	0.029	0.606721	0.240651	168	1
4763	NF1	1	0.319903	0.268826	0.004	0.644629	0.255686	147	1
4810	NHS	0	0.0651216	0.342745	0.014	0.635406	0.252028	151	1
4897	NRCAM	0	0.0790227	0.415909	0.001	1.24773	0.4949	13	1
4983	OPHN1	1	0.312027	0.262207	0.005	0.603347	0.239312	170	1
5021	OXTR	1	0.330214	0.27749	0.001	0.832471	0.330192	78	1
5067	CNTN3	0	0.0819883	0.431517	0.001	1.29455	0.513473	10	1
5079	PAX5	1	0.318141	0.267345	0.003	0.674479	0.267526	138	1
5253	PHF2	1	0.30477	0.256109	0.002	0.691231	0.274171	130	1
5290	PIK3CA	0	0.0422311	0.222269	0.011	0.435338	0.172673	265	1
5296	PIK3R2	1	0.306828	0.257838	0.004	0.618281	0.245236	159	1
5352	PLOD2	0	0.0937249	0.493289	0.001	1.47987	0.586977	5	1
5516	PPP2CB	0	0.045701	0.240531	0.016	0.431966	0.171335	267	1
5519	PPP2R1B	0	0.0453409	0.238636	0.011	0.467395	0.185388	236	1
5525	PPP2R5A	0	0.0379692	0.199838	0.011	0.391404	0.155247	307	1
5528	PPP2R5D	1	0.338639	0.284571	0.001	0.853712	0.338618	64	1
5566	PRKACA	0	0.0501847	0.26413	0.014	0.489663	0.194221	217	1
5567	PRKACB	0	0.0457039	0.240547	0.019	0.414041	0.164226	278	1
5568	PRKACG	0	0.0461861	0.243085	0.014	0.450648	0.178746	252	1
5579	PRKCB	1	0.331639	0.278689	0.001	0.836066	0.331618	74	1
5587	PRKD1	1	0.317771	0.267035	0.005	0.614455	0.243718	162	1
5613	PRKX	0	0.042413	0.223227	0.015	0.407145	0.161491	287	1
5649	RELN	1	0.312059	0.262234	0.007	0.565089	0.224138	184	1
5728	PTEN	1	0.342134	0.287508	0.001	0.862523	0.342112	54	1
5754	PTK7	1	0.307888	0.258729	0.005	0.595344	0.236138	173	1
5781	PTPN11	1	0.326172	0.274094	0.012	0.526486	0.208826	199	1
5793	PTPRG	0	0.0454614	0.239271	0.02	0.406514	0.16124	288	1
5860	QDPR	0	0.0614851	0.323606	0.003	0.816418	0.323825	91	1
5906	RAP1A	0	0.0414165	0.217982	0.015	0.397579	0.157696	296	1
5929	RBBP5	0	0.0471221	0.248011	0.013	0.467763	0.185534	235	1
6045	RNF2	0	0.0412778	0.217252	0.008	0.455557	0.180693	246	1
6197	RPS6KA3	1	0.334132	0.280783	0.001	0.842349	0.334111	72	1
6323	SCN1A	1	0.318169	0.267369	0.003	0.674539	0.26755	137	1
6326	SCN2A	1	0.333363	0.280137	0.003	0.706753	0.280327	123	1
6450	SH3BGR	0	0.0545572	0.287143	0.002	0.774991	0.307394	107	1
6451	SH3BGRL	0	0.045343	0.238647	0.016	0.428582	0.169993	271	1
6506	SLC1A2	1	0.336695	0.282937	0.001	0.848811	0.336674	68	1
6529	SLC6A1	1	0.341623	0.287078	0.001	0.861234	0.341601	58	1
6531	SLC6A3	1	0.314232	0.264061	0.001	0.792182	0.314212	104	1
6595	SMARCA2	1	0.354606	0.297988	0.001	0.893964	0.354583	47	1
6598	SMARCB1	0	0.0527132	0.277438	0.001	0.832313	0.33013	79	1
6603	SMARCD2	0	0.0404998	0.213157	0.014	0.395166	0.156739	301	1
6671	SP4	0	0.0820735	0.431966	0.001	1.2959	0.514006	9	1
6709	SPTAN1	0	0.0432805	0.227792	0.019	0.392087	0.155518	306	1
6710	SPTB	0	0.0430456	0.226556	0.012	0.435173	0.172608	266	1
6714	SRC	0	0.0494697	0.260367	0.03	0.396507	0.157271	297	1
6749	SSRP1	0	0.0403792	0.212522	0.012	0.408217	0.161916	285	1
6792	CDKL5	1	0.356792	0.299825	0.002	0.80922	0.32097	94	1
6900	CNTN2	0	0.0544793	0.286733	0.001	0.8602	0.341191	59	1
6934	TCF7L2	1	0.323656	0.27198	0.003	0.686172	0.272164	134	1
7014	TERF2	1	0.324255	0.272483	0.001	0.817449	0.324234	90	1
7157	TP53	0	0.0703172	0.370091	0.002	0.998864	0.396191	28	1
7204	TRIO	1	0.321365	0.270055	0.005	0.621404	0.246475	155	1
7225	TRPC6	1	0.319201	0.268236	0.004	0.643215	0.255126	148	1
7248	TSC1	1	0.329834	0.277172	0.001	0.831515	0.329813	80	1
7249	TSC2	1	0.334375	0.280987	0.001	0.842961	0.334353	71	1
7541	ZBTB14	0	0.0587508	0.309215	0.01	0.61843	0.245295	158	1
7681	MKRN3	0	0.0819071	0.43109	0.002	1.1635	0.461492	16	1
7874	USP7	1	0.326018	0.273965	0.006	0.608708	0.241439	167	1
7994	KAT6A	1	0.32158	0.270236	0.002	0.729358	0.289293	118	1
8085	KMT2D	0	0.0646198	0.340104	0.001	1.02031	0.404699	25	1
8290	HIST3H3	0	0.0421428	0.221804	0.017	0.392494	0.155679	305	1
8452	CUL3	1	0.318555	0.267693	0.019	0.460766	0.182759	242	1
8506	CNTNAP1	0	0.0481742	0.253548	0.015	0.462449	0.183426	239	1
8831	SYNGAP1	1	0.326263	0.274171	0.003	0.691699	0.274356	129	1
8841	HDAC3	0	0.0607442	0.319707	0.001	0.95912	0.380427	35	1
8850	KAT2B	1	0.337888	0.28394	0.001	0.85182	0.337867	67	1
8912	CACNA1H	1	0.334572	0.281153	0.001	0.843458	0.33455	70	1
8985	PLOD3	0	0.0845653	0.445081	0.001	1.33524	0.529612	8	1
9037	SEMA5A	1	0.319213	0.268246	0.02	0.455742	0.180766	244	1
9070	ASH2L	0	0.0633816	0.333587	0.001	1.00076	0.396944	27	1
9211	LGI1	0	0.0406628	0.214015	0.009	0.437822	0.173658	264	1
9228	DLGAP2	0	0.148384	0.780969	0.001	2.34291	0.929294	2	1
9229	DLGAP1	0	0.0695137	0.365861	0.001	1.09758	0.435347	20	1
9320	TRIP12	1	0.328436	0.275996	0.006	0.613222	0.243229	163	1
9378	NRXN1	1	0.396479	0.333175	0.021	0.558995	0.221721	189	1
9379	NRXN2	0	0.0800002	0.421054	0.001	1.26316	0.501022	12	1
9454	HOMER3	0	0.0471877	0.248356	0.011	0.486432	0.192939	220	1
9463	PICK1	0	0.0515376	0.271251	0.012	0.521024	0.20666	200	1
9578	CDC42BPB	1	0.325621	0.273631	0.005	0.629633	0.249739	152	1
9739	SETD1A	0	0.0487989	0.256836	0.015	0.468446	0.185805	233	1
9759	HDAC4	1	0.338264	0.284256	0.001	0.852768	0.338243	65	1
9820	CUL7	1	0.31261	0.262697	0.007	0.566087	0.224534	183	1
9869	SETDB1	0	0.0437564	0.230297	0.017	0.407522	0.16164	286	1
9891	NUAK1	1	0.312654	0.262735	0.001	0.788204	0.312634	105	1
10014	HDAC5	0	0.0428537	0.225546	0.009	0.461412	0.183015	241	1
10125	RASGRP1	0	0.0402459	0.211821	0.013	0.399506	0.158461	295	1
10142	AKAP9	1	0.324266	0.272492	0.003	0.687465	0.272677	131	1
10235	RASGRP2	0	0.043667	0.229826	0.019	0.395588	0.156906	299	1
10243	GPHN	1	0.33408	0.28074	0.009	0.574326	0.227801	182	1
10295	BCKDK	1	0.308236	0.259022	0.003	0.653482	0.259198	145	1
10300	KATNB1	0	0.0569499	0.299736	0.019	0.51592	0.204635	204	1
10368	CACNG3	0	0.0456103	0.240054	0.01	0.480109	0.190431	227	1
10479	SLC9A6	1	0.315755	0.265341	0.009	0.542823	0.215306	195	1
10499	NCOA2	0	0.0415444	0.218655	0.014	0.405358	0.160782	289	1
10518	CIB2	1	0.317315	0.266651	0.02	0.453032	0.179691	249	1
10522	DEAF1	1	0.353778	0.297293	0.002	0.802384	0.318259	98	1
10575	CCT4	1	0.314871	0.264597	0.011	0.518242	0.205556	201	1
10664	CTCF	1	0.330809	0.277991	0.001	0.833972	0.330788	75	1
10734	STAG3	0	0.0475151	0.25008	0.012	0.480357	0.19053	226	1
10735	STAG2	0	0.0429431	0.226016	0.013	0.426279	0.16908	272	1
10743	RAI1	1	0.309684	0.260239	0.007	0.560789	0.222432	187	1
10752	CHL1	0	0.0547461	0.288138	0.007	0.620908	0.246278	156	1
10771	ZMYND11	1	0.39522	0.332118	0.001	0.996354	0.395195	29	1
10787	NCKAP1	1	0.311355	0.261643	0.008	0.548642	0.217614	191	1
10951	CBX1	0	0.0408435	0.214966	0.012	0.41291	0.163777	281	1
11091	WDR5	0	0.0531021	0.279485	0.001	0.838454	0.332565	73	1
11198	SUPT16H	0	0.0504159	0.265347	0.006	0.58956	0.233844	175	1
11244	ZHX1	0	0.0545697	0.287209	0.001	0.861626	0.341757	56	1
22871	NLGN1	0	0.0607307	0.319635	0.002	0.862686	0.342177	53	1
22941	SHANK2	1	0.358382	0.301161	0.031	0.454343	0.180211	247	1
22981	NINL	1	0.31699	0.266378	0.001	0.799135	0.31697	100	1
23001	WDFY3	1	0.308768	0.259469	0.008	0.544083	0.215806	193	1
23112	TNRC6B	1	0.317642	0.266926	0.001	0.800779	0.317622	99	1
23114	NFASC	0	0.0869657	0.457714	0.001	1.37314	0.544645	6	1
23126	POGZ	1	0.331664	0.278709	0.03	0.42444	0.16835	273	1
23135	KDM6B	1	0.344737	0.289695	0.001	0.869084	0.344715	51	1
23136	EPB41L3	0	0.0567232	0.298543	0.001	0.89563	0.355244	46	1
23167	EFR3A	1	0.30126	0.253159	0.009	0.517903	0.205422	202	1
23168	RTF1	0	0.0441353	0.232291	0.02	0.394656	0.156537	302	1
23181	DIP2A	1	0.30126	0.253159	0.012	0.486273	0.192876	221	1
23217	ZFR2	0	0.05557	0.292474	0.004	0.701334	0.278178	127	1
23236	PLCB1	1	0.329487	0.27688	0.002	0.747291	0.296407	112	1
23266	ADGRL2	0	0.0615093	0.323733	0.016	0.581386	0.230602	177	1
23345	SYNE1	1	0.327708	0.275385	0.001	0.826155	0.327687	82	1
23389	MED13L	1	0.324485	0.272677	0.002	0.735946	0.291907	115	1
23394	ADNP	1	0.315828	0.265402	0.018	0.463054	0.183666	238	1
23426	GRIP1	1	0.32662	0.274471	0.001	0.823413	0.3266	84	1
23468	CBX5	0	0.050427	0.265405	0.005	0.610705	0.242231	165	1
23742	NPAP1	0	0.112091	0.589952	0.005	1.3575	0.538439	7	1
23767	FLRT3	0	0.0851467	0.44814	0.002	1.20952	0.479745	14	1
25780	RASGRP3	0	0.0443518	0.233431	0.017	0.413067	0.16384	280	1
25836	NIPBL	1	0.326163	0.274086	0.017	0.48501	0.192375	223	1
26040	SETBP1	1	0.315833	0.265406	0.014	0.492029	0.195159	216	1
26047	CNTNAP2	1	0.359172	0.301825	0.001	0.905476	0.359149	42	1
26051	PPP1R16B	0	0.0477765	0.251455	0.017	0.444963	0.176491	256	1
26053	AUTS2	1	0.403584	0.339146	0.02	0.5762	0.228545	181	1
26115	TANC2	0	0.0604689	0.318257	0.001	0.954772	0.378702	37	1
27086	FOXP1	1	0.339497	0.285291	0.002	0.769993	0.305411	108	1
27185	DISC1	1	0.346065	0.290811	0.004	0.697347	0.276597	128	1
27255	CNTN6	0	0.0704341	0.370706	0.001	1.11212	0.441112	18	1
29072	SETD2	1	0.348371	0.292748	0.001	0.878245	0.348348	48	1
29123	ANKRD11	1	0.315118	0.264805	0.001	0.794414	0.315098	102	1
29767	TMOD2	0	0.0432723	0.227749	0.017	0.403013	0.159852	291	1
30010	NXPH1	0	0.05741	0.302158	0.001	0.906473	0.359545	41	1
30012	TLX3	0	0.0623447	0.32813	0.022	0.5439	0.215733	194	1
50944	SHANK1	1	0.323808	0.272107	0.003	0.686494	0.272292	132	1
51107	APH1A	1	0.305136	0.256417	0.001	0.769251	0.305117	109	1
51111	SUV420H1	1	0.316675	0.266114	0.002	0.718233	0.284881	122	1
51222	ZNF219	0	0.0647514	0.340797	0.012	0.654609	0.259645	144	1
51322	WAC	1	0.307561	0.258454	0.005	0.594711	0.235887	174	1
51332	SPTBN5	0	0.0448874	0.236249	0.015	0.430897	0.170912	269	1
51764	GNG13	0	0.0418206	0.220109	0.016	0.395289	0.156788	300	1
53335	BCL11A	1	0.307211	0.258161	0.004	0.619054	0.245542	157	1
53942	CNTN5	0	0.0712856	0.375187	0.001	1.12556	0.446445	17	1
54551	MAGEL2	1	0.358061	0.300892	0.031	0.453937	0.18005	248	1
54760	PCSK4	0	0.0592527	0.311856	0.014	0.578141	0.229315	180	1
54806	AHI1	1	0.322131	0.270698	0.006	0.60145	0.23856	171	1
54862	CC2D1A	1	0.310572	0.260985	0.007	0.562396	0.22307	186	1
55079	FEZF2	0	0.072403	0.381068	0.014	0.706452	0.280208	124	1
55636	CHD7	1	0.326282	0.274186	0.001	0.822559	0.326261	86	1
55799	CACNA2D3	1	0.325655	0.27366	0.001	0.820979	0.325634	88	1
55870	ASH1L	1	0.339278	0.285108	0.001	0.855323	0.339257	61	1
55904	KMT2E	1	0.330584	0.277801	0.001	0.833404	0.330563	76	1
55914	ERBB2IP	1	0.324994	0.273104	0.001	0.819313	0.324973	89	1
56946	C11orf30	1	0.357886	0.300745	0.001	0.902235	0.357864	43	1
57231	SNX14	1	0.398531	0.3349	0.024	0.542467	0.215165	196	1
57453	DSCAML1	0	0.0752715	0.396166	0.002	1.06924	0.424105	21	1
57492	ARID1B	1	0.31943	0.268429	0.001	0.805286	0.31941	96	1
57502	NLGN4X	1	0.381515	0.320601	0.003	0.808837	0.320818	95	1
57526	PCDH19	1	0.338845	0.284743	0.001	0.85423	0.338823	62	1
57555	NLGN2	0	0.0639157	0.336398	0.001	1.0092	0.400289	26	1
57580	PREX1	1	0.315516	0.26514	0.001	0.795419	0.315496	101	1
57586	SYT13	0	0.0801175	0.421671	0.001	1.26501	0.501756	11	1
57680	CHD8	1	0.338772	0.284682	0.001	0.854047	0.338751	63	1
58498	MYL7	0	0.0463477	0.243935	0.013	0.460075	0.182485	243	1
58508	KMT2C	1	0.34168	0.287126	0.001	0.861379	0.341659	57	1
59283	CACNG8	0	0.0455095	0.239524	0.018	0.417904	0.165758	275	1
59285	CACNG6	0	0.0462864	0.243613	0.012	0.467936	0.185603	234	1
59345	GNB4	0	0.0460435	0.242334	0.017	0.428823	0.170089	270	1
60560	NAA35	0	0.0576074	0.303197	0.045	0.408341	0.161965	283	1
63976	PRDM16	0	0.0547842	0.288338	0.003	0.727442	0.288534	119	1
64207	IRF2BPL	1	0.302591	0.254278	0.002	0.686289	0.272211	133	1
64324	NSD1	1	0.322743	0.271212	0.002	0.731994	0.290339	116	1
64599	GIGYF1	1	0.305118	0.256401	0.007	0.55252	0.219152	190	1
64901	RANBP17	1	0.323829	0.272125	0.026	0.431325	0.171081	268	1
65109	UPF3B	1	0.309497	0.260081	0.015	0.474365	0.188153	231	1
65250	C5orf42	0	0.0523788	0.275678	0.004	0.661059	0.262203	142	1
79366	HMGN5	0	0.0706599	0.371894	0.008	0.779829	0.309312	106	1
79612	NAA16	0	0.0583756	0.30724	0.044	0.416785	0.165314	276	1
79664	ICE2	0	0.0861536	0.45344	0.009	0.927628	0.367936	39	1
79813	EHMT1	1	0.328929	0.276411	0.001	0.829232	0.328908	81	1
79862	ZNF669	0	0.197263	1.03822	0.008	2.17706	0.863513	3	1
79937	CNTNAP3	0	0.0525476	0.276567	0.002	0.746445	0.296071	113	1
79955	PDZD7	0	0.0701073	0.368986	0.026	0.584852	0.231977	176	1
81858	SHARPIN	0	0.0671569	0.353457	0.001	1.06037	0.420588	22	1
83473	KATNAL2	1	0.319394	0.268398	0.021	0.450313	0.178613	253	1
83992	CTTNBP2	1	0.314195	0.26403	0.003	0.666115	0.264209	141	1
84063	KIRREL2	0	0.054239	0.285469	0.018	0.498065	0.197553	215	1
84316	NAA38	0	0.0596684	0.314044	0.045	0.422951	0.16776	274	1
84623	KIRREL3	1	0.327942	0.275582	0.023	0.451478	0.179075	251	1
84889	SLC7A3	1	0.305684	0.256877	0.011	0.503122	0.199559	210	1
84952	CGNL1	1	0.310249	0.260714	0.006	0.579266	0.229761	179	1
85015	USP45	1	0.317302	0.26664	0.008	0.55912	0.22177	188	1
85369	STRIP1	0	0.0443317	0.233325	0.017	0.41288	0.163765	282	1
85445	CNTNAP4	1	0.356385	0.299483	0.001	0.898449	0.356362	44	1
85461	TANC1	0	0.0527683	0.277728	0.001	0.833184	0.330475	77	1
89796	NAV1	0	0.0512587	0.269783	0.029	0.414819	0.164534	277	1
91584	PLXNA4	1	0.31756	0.266857	0.009	0.545925	0.216536	192	1
93589	CACNA2D4	0	0.0510916	0.268903	0.004	0.644813	0.25576	146	1
93664	CADPS2	0	0.199764	1.05139	0.004	2.52117	1	1	1
93986	FOXP2	1	0.37077	0.311572	0.01	0.623143	0.247164	154	1
116113	FOXP4	0	0.0490849	0.258341	0.013	0.487246	0.193262	219	1
116225	ZMYND19	0	0.0599915	0.315745	0.012	0.606489	0.240559	169	1
116729	PPP1R27	0	0.046527	0.244879	0.015	0.446636	0.177154	254	1
119772	OR52M1	1	0.301717	0.253543	0.01	0.507087	0.201132	208	1
126129	CPT1C	0	0.0509742	0.268285	0.005	0.617332	0.24486	160	1
129684	CNTNAP5	0	0.0568979	0.299462	0.001	0.898387	0.356338	45	1
138050	HGSNAT	0	0.088617	0.466405	0.027	0.73162	0.290191	117	1
140733	MACROD2	1	0.327346	0.27508	0.018	0.47994	0.190364	228	1
145270	PRIMA1	0	0.0564415	0.297061	0.007	0.640137	0.253905	150	1
149628	PYHIN1	1	0.302501	0.254202	0.001	0.762607	0.302481	111	1
152330	CNTN4	1	0.380269	0.319554	0.001	0.958662	0.380245	36	1
157680	VPS13B	1	0.323704	0.27202	0.033	0.402994	0.159844	292	1
166336	PRICKLE2	1	0.317512	0.266817	0.01	0.533634	0.211662	198	1
170302	ARX	1	0.322132	0.270699	0.001	0.812098	0.322112	93	1
220074	LRTOMT	0	0.0836224	0.440118	0.002	1.18787	0.471156	15	1
220296	HEPACAM	1	0.368255	0.309458	0.022	0.512951	0.203458	205	1
255061	TAC4	0	0.0684327	0.360172	0.002	0.972094	0.385573	31	1
257062	CATSPERD	0	0.0405844	0.213602	0.014	0.395991	0.157066	298	1
285025	CCDC141	0	0.0494481	0.260253	0.002	0.702416	0.278607	126	1
339451	KLHL17	0	0.0608385	0.320202	0.001	0.960607	0.381017	34	1
348093	RBPMS2	0	0.057477	0.30251	0.006	0.672133	0.266596	140	1
641654	HEPN1	0	0.148829	0.783309	0.004	1.87833	0.745022	4	1

## Sheet: LEGEND
X0	1=the gene is a member of the list
Xs	network smoothed value
S	network smoothing index
p_S	p value estimated by permutation of X0
Sp	permutation-adjusted network smoothing index: -log10(p)*S
Sp_norm	Sp/max(Sp)
rank	rank
