# Supplementary material for: Network Diffusion-Based Prioritization of Autism Risk Genes Identifies Significantly Connected Gene Modules
Source: Front Genet. 2017 Sep 25;8:129. doi: 10.3389/fgene.2017.00129 (PMC5622537; doi:10.3389/fgene.2017.00129)
Supplement: Supplementary file 4 [file Table4.XLSX]

## Sheet: string_gt.csv
gene_id	dnCNV_hc	dnCNV_3s	rCNV	dMUT	mMUT	SFARIh	occ_i	occ_pred	symbol
23266	P	P	P	P	0	P	0	5	ADGRL2
220074	P	P	P	P	0	P	0	5	LRTOMT
6714	P	P	P	0	P	P	0	5	SRC
207	P	P	0	0	P	P	0	4	AKT1
9229	P	0	P	P	0	P	0	4	DLGAP1
8841	P	P	0	0	P	P	0	4	HDAC3
1432	P	P	0	0	P	P	0	4	MAPK14
387	P	P	P	0	P	0	0	4	RHOA
7157	P	P	0	0	P	P	0	4	TP53
3065	M	P	0	0	P	P	1	3	HDAC1
5567	P	0	M	0	P	P	1	3	PRKACB
351	P	0	0	0	P	P	0	3	APP
867	P	0	P	0	P	0	0	3	CBL
998	P	P	0	0	P	0	0	3	CDC42
1785	P	P	0	0	P	0	0	3	DNM2
2885	P	0	P	0	P	0	0	3	GRB2
3046	P	P	0	0	P	0	0	3	HBE1
3320	P	P	P	0	0	0	0	3	HSP90AA1
9118	P	P	P	0	0	0	0	3	INA
4744	P	P	P	0	0	0	0	3	NEFH
4741	P	P	P	0	0	0	0	3	NEFM
9379	P	0	0	0	P	P	0	3	NRXN2
5566	P	0	0	0	P	P	0	3	PRKACA
5568	P	0	0	0	P	P	0	3	PRKACG
388	P	P	0	0	P	0	0	3	RHOB
81858	0	0	P	P	0	P	0	3	SHARPIN
4088	P	P	0	0	P	0	0	3	SMAD3
6654	P	0	P	0	P	0	0	3	SOS1
6655	P	0	P	0	P	0	0	3	SOS2
9228	M	M	M	P	0	P	3	2	DLGAP2
1499	P	0	P	0	M	M	2	2	CTNNB1
57502	M	P	P	0	0	M	2	2	NLGN4X
9378	P	M	0	0	P	M	2	2	NRXN1
5728	P	P	0	0	M	M	2	2	PTEN
8874	P	0	M	0	P	0	1	2	ARHGEF7
1739	M	0	0	0	P	P	1	2	DLG1
127602	0	0	M	P	P	0	1	2	DNAH14
55079	0	P	0	0	M	P	1	2	FEZF2
2824	P	P	M	0	0	0	1	2	GPM6B
4193	P	0	M	0	0	P	1	2	MDM2
7681	P	M	0	0	0	P	1	2	MKRN3
8898	P	P	0	0	M	0	1	2	MTMR2
22871	0	P	0	0	M	P	1	2	NLGN1
5174	0	M	P	0	P	0	1	2	PDZK1
116729	0	M	0	P	0	P	1	2	PPP1R27
57715	0	P	0	P	M	0	1	2	SEMA4G
79582	0	P	M	0	P	0	1	2	SPAG16
6812	P	P	0	0	M	0	1	2	STXBP1
11198	0	P	0	0	M	P	1	2	SUPT16H
60	P	P	0	0	0	0	0	2	ACTB
183	0	0	P	0	P	0	0	2	AGT
682	0	P	P	0	0	0	0	2	BSG
779	P	0	0	0	0	P	0	2	CACNA1S
10368	P	0	0	0	0	P	0	2	CACNG3
59283	P	0	0	0	0	P	0	2	CACNG8
818	P	0	0	0	0	P	0	2	CAMK2G
79872	0	P	P	0	0	0	0	2	CBLL1
23468	0	0	0	P	0	P	0	2	CBX5
285025	0	0	0	0	P	P	0	2	CCDC141
1135	P	0	P	0	0	0	0	2	CHRNA2
1138	P	0	P	0	0	0	0	2	CHRNA5
8973	P	0	P	0	0	0	0	2	CHRNA6
1141	P	0	P	0	0	0	0	2	CHRNB2
1142	P	0	P	0	0	0	0	2	CHRNB3
1145	P	0	P	0	0	0	0	2	CHRNE
126129	0	P	0	0	0	P	0	2	CPT1C
8454	0	0	P	0	P	0	0	2	CUL1
23259	0	P	P	0	0	0	0	2	DDHD2
1741	P	0	0	0	0	P	0	2	DLG3
83544	0	0	0	P	P	0	0	2	DNAL1
2046	0	0	P	0	P	0	0	2	EPHA8
2064	0	P	0	0	P	0	0	2	ERBB2
2099	0	P	0	0	P	0	0	2	ESR1
23767	0	P	0	0	0	P	0	2	FLRT3
2353	P	P	0	0	0	0	0	2	FOS
116113	P	0	0	0	0	P	0	2	FOXP4
2534	P	0	P	0	0	0	0	2	FYN
2566	P	0	0	0	0	P	0	2	GABRG2
2665	0	P	0	0	P	0	0	2	GDI2
9454	0	0	0	0	P	P	0	2	HOMER3
3630	P	0	0	0	P	0	0	2	INS
3717	P	0	P	0	0	0	0	2	JAK2
3728	0	0	P	0	P	0	0	2	JUP
10300	0	0	0	P	0	P	0	2	KATNB1
84063	0	0	0	0	P	P	0	2	KIRREL2
8085	0	P	0	0	0	P	0	2	KMT2D
4015	P	P	0	0	0	0	0	2	LOX
2122	0	0	0	P	0	P	0	2	MECOM
4312	0	P	0	0	P	0	0	2	MMP1
9611	P	P	0	0	0	0	0	2	NCOR1
137814	P	P	0	0	0	0	0	2	NKX2-6
30010	0	P	0	0	0	P	0	2	NXPH1
79955	0	0	0	0	P	P	0	2	PDZD7
9463	0	P	0	0	0	P	0	2	PICK1
5290	P	0	0	0	0	P	0	2	PIK3CA
5352	0	0	0	0	P	P	0	2	PLOD2
63976	0	0	0	P	0	P	0	2	PRDM16
11168	0	0	0	P	P	0	0	2	PSIP1
5747	P	0	0	0	P	0	0	2	PTK2
5880	0	P	0	0	P	0	0	2	RAC2
5906	P	0	0	0	0	P	0	2	RAP1A
391	0	0	P	0	P	0	0	2	RHOG
55288	0	0	P	0	P	0	0	2	RHOT1
89765	P	P	0	0	0	0	0	2	RSPH1
4735	P	P	0	0	0	0	0	2	SEPT2
9739	0	0	0	0	P	P	0	2	SETD1A
9869	0	0	0	0	P	P	0	2	SETDB1
23539	0	P	P	0	0	0	0	2	SLC16A8
7781	0	P	0	0	P	0	0	2	SLC30A3
201266	0	P	0	0	P	0	0	2	SLC39A11
29985	0	P	0	0	P	0	0	2	SLC39A3
6550	0	P	P	0	0	0	0	2	SLC9A3
4089	P	0	0	0	P	0	0	2	SMAD4
6671	P	0	0	0	0	P	0	2	SP4
9576	0	0	P	0	P	0	0	2	SPAG6
6749	0	0	0	0	P	P	0	2	SSRP1
6772	P	0	P	0	0	0	0	2	STAT1
6850	P	0	P	0	0	0	0	2	SYK
57586	0	P	0	0	0	P	0	2	SYT13
84447	0	P	0	P	0	0	0	2	SYVN1
255061	0	P	0	0	0	P	0	2	TAC4
85461	0	0	0	0	P	P	0	2	TANC1
26115	0	0	0	0	P	P	0	2	TANC2
56165	0	P	0	0	P	0	0	2	TDRD1
25851	P	0	P	0	0	0	0	2	TECPR1
10420	P	P	0	0	0	0	0	2	TESK2
7040	P	0	0	0	P	0	0	2	TGFB1
158234	0	P	0	0	P	0	0	2	TRMT10B
54931	0	P	0	0	P	0	0	2	TRMT10C
80705	P	P	0	0	0	0	0	2	TSGA10
706	0	P	P	0	0	0	0	2	TSPO
7329	P	0	0	0	P	0	0	2	UBE2I
23025	P	P	0	0	0	0	0	2	UNC13A
10497	P	P	0	0	0	0	0	2	UNC13B
11091	0	0	0	0	P	P	0	2	WDR5
7541	0	0	0	P	0	P	0	2	ZBTB14
79830	0	P	0	0	P	0	0	2	ZMYM1
9205	0	P	0	0	P	0	0	2	ZMYM5
8850	M	M	0	0	P	M	3	1	KAT2B
8831	M	M	P	0	0	M	3	1	SYNGAP1
776	P	0	0	0	M	M	2	1	CACNA1D
816	M	0	M	0	0	P	2	1	CAMK2B
9578	0	P	0	M	0	M	2	1	CDC42BPB
57680	0	0	0	M	P	M	2	1	CHD8
54487	M	M	0	0	P	0	2	1	DGCR8
2558	M	M	0	0	P	0	2	1	GABRA5
2664	M	M	P	0	0	0	2	1	GDI1
4854	M	P	0	0	M	0	2	1	NOTCH3
5868	M	M	0	0	P	0	2	1	RAB5A
5881	M	M	0	0	P	0	2	1	RAC3
6326	P	0	0	M	0	M	2	1	SCN2A
29072	0	0	0	M	P	M	2	1	SETD2
6529	P	0	0	0	M	M	2	1	SLC6A1
6804	M	M	P	0	0	0	2	1	STX1A
52	0	0	M	0	P	0	1	1	ACP1
53	0	0	P	0	M	0	1	1	ACP2
118	M	0	P	0	0	0	1	1	ADD1
288	0	0	0	0	M	P	1	1	ANK3
334	0	M	0	0	0	P	1	1	APLP2
26053	P	0	0	0	0	M	1	1	AUTS2
9275	P	M	0	0	0	0	1	1	BCL7B
27319	0	M	0	0	P	0	1	1	BHLHE22
778	M	0	0	0	0	P	1	1	CACNA1F
93664	M	0	0	0	0	P	1	1	CADPS2
55536	0	0	0	P	M	0	1	1	CDCA7L
1136	P	0	M	0	0	0	1	1	CHRNA3
1137	M	0	P	0	0	0	1	1	CHRNA4
1140	M	0	P	0	0	0	1	1	CHRNB1
1143	P	0	M	0	0	0	1	1	CHRNB4
10518	0	0	0	0	P	M	1	1	CIB2
1375	0	M	0	0	0	P	1	1	CPT1B
1487	M	0	0	0	0	P	1	1	CTBP1
9993	0	M	0	0	P	0	1	1	DGCR2
1761	0	M	0	0	P	0	1	1	DMRT1
1759	M	P	0	0	0	0	1	1	DNM1
1826	0	0	P	0	0	M	1	1	DSCAM
57453	0	0	M	0	0	P	1	1	DSCAML1
51513	0	M	0	0	P	0	1	1	ETV7
2274	M	0	0	0	P	0	1	1	FHL2
8468	P	M	0	0	0	0	1	1	FKBP6
2563	M	0	0	0	P	0	1	1	GABRD
51764	M	0	0	0	0	P	1	1	GNG13
10243	P	0	0	0	0	M	1	1	GPHN
2895	0	M	0	0	0	P	1	1	GRID2
3150	0	0	P	0	0	M	1	1	HMGN1
3613	0	P	M	0	0	0	1	1	IMPA2
55904	0	P	0	0	0	M	1	1	KMT2E
26013	0	P	0	0	M	0	1	1	L3MBTL1
3912	0	0	0	0	P	M	1	1	LAMB1
3952	M	0	P	0	0	0	1	1	LEP
8216	P	M	0	0	0	0	1	1	LZTR1
4208	P	0	0	0	M	0	1	1	MEF2C
8777	0	P	0	0	M	0	1	1	MPDZ
57555	M	0	0	0	0	P	1	1	NLGN2
4851	M	P	0	0	0	0	1	1	NOTCH1
23742	0	M	0	0	0	P	1	1	NPAP1
143689	0	P	0	0	M	0	1	1	PIWIL4
84812	0	P	0	0	M	0	1	1	PLCD4
8985	0	0	0	0	M	P	1	1	PLOD3
23654	0	M	0	0	P	0	1	1	PLXNB2
4659	0	0	M	0	0	P	1	1	PPP1R12A
5519	0	0	0	0	M	P	1	1	PPP2R1B
5579	0	0	0	0	P	M	1	1	PRKCB
5613	M	0	0	0	0	P	1	1	PRKX
5663	P	0	0	0	M	0	1	1	PSEN1
5781	P	0	0	0	0	M	1	1	PTPN11
54509	M	0	0	0	P	0	1	1	RHOF
89941	M	0	0	0	P	0	1	1	RHOT2
23168	0	0	0	0	M	P	1	1	RTF1
65078	P	M	0	0	0	0	1	1	RTN4R
9037	0	0	0	0	P	M	1	1	SEMA5A
151011	0	P	M	0	0	0	1	1	SEPT10
6451	0	0	M	0	0	P	1	1	SH3BGRL
6566	0	P	M	0	0	0	1	1	SLC16A1
6540	P	0	0	0	M	0	1	1	SLC6A13
200162	0	0	P	0	M	0	1	1	SPAG17
6709	M	0	0	0	0	P	1	1	SPTAN1
6767	0	P	M	0	0	0	1	1	ST13
8871	0	M	0	0	P	0	1	1	SYNJ2
23617	0	M	P	0	0	0	1	1	TSSK2
7316	M	0	0	0	P	0	1	1	UBC
7410	0	0	M	0	P	0	1	1	VAV2
94160	0	P	0	0	0	0	0	1	ABCC12
8714	0	P	0	0	0	0	0	1	ABCC3
368	0	P	0	0	0	0	0	1	ABCC6
51225	0	0	0	0	P	0	0	1	ABI3
29	0	0	0	0	P	0	0	1	ABR
55856	0	0	P	0	0	0	0	1	ACOT13
2182	0	0	0	0	0	P	0	1	ACSL4
58	0	0	0	0	P	0	0	1	ACTA1
86	0	P	0	0	0	0	0	1	ACTL6A
51412	0	P	0	0	0	0	0	1	ACTL6B
10096	P	0	0	0	0	0	0	1	ACTR3
57180	P	0	0	0	0	0	0	1	ACTR3B
79913	0	P	0	0	0	0	0	1	ACTR5
93973	0	P	0	0	0	0	0	1	ACTR8
92	0	P	0	0	0	0	0	1	ACVR2A
93	0	P	0	0	0	0	0	1	ACVR2B
9719	0	0	0	0	P	0	0	1	ADAMTSL2
56997	0	P	0	0	0	0	0	1	ADCK3
79934	0	P	0	0	0	0	0	1	ADCK4
113	0	0	P	0	0	0	0	1	ADCY7
10551	0	0	P	0	0	0	0	1	AGR2
155465	0	0	P	0	0	0	0	1	AGR3
186	0	0	P	0	0	0	0	1	AGTR2
197	0	0	0	P	0	0	0	1	AHSG
51327	P	0	0	0	0	0	0	1	AHSP
23746	0	0	P	0	0	0	0	1	AIPL1
326	0	0	P	0	0	0	0	1	AIRE
214	0	0	P	0	0	0	0	1	ALCAM
216	0	P	0	0	0	0	0	1	ALDH1A1
8854	0	P	0	0	0	0	0	1	ALDH1A2
59344	0	0	0	0	P	0	0	1	ALOXE3
267	0	P	0	0	0	0	0	1	AMFR
57463	0	0	P	0	0	0	0	1	AMIGO1
81693	0	0	0	P	0	0	0	1	AMN
162282	0	0	P	0	0	0	0	1	ANKFN1
54443	0	0	0	0	P	0	0	1	ANLN
310	0	0	P	0	0	0	0	1	ANXA7
316	0	P	0	0	0	0	0	1	AOX1
160	0	0	P	0	0	0	0	1	AP2A1
9179	0	P	0	0	0	0	0	1	AP4M1
128240	0	0	0	0	P	0	0	1	APOA1BP
336	0	P	0	0	0	0	0	1	APOA2
367	0	0	0	0	P	0	0	1	AR
397	0	0	0	0	P	0	0	1	ARHGDIB
398	0	0	0	0	P	0	0	1	ARHGDIG
9826	0	0	0	0	P	0	0	1	ARHGEF11
23365	0	0	0	0	P	0	0	1	ARHGEF12
27237	0	0	0	0	P	0	0	1	ARHGEF16
9828	0	0	0	0	P	0	0	1	ARHGEF17
23370	0	0	0	0	P	0	0	1	ARHGEF18
9181	0	0	0	0	P	0	0	1	ARHGEF2
50650	0	0	0	0	P	0	0	1	ARHGEF3
50649	0	0	0	0	P	0	0	1	ARHGEF4
9459	0	0	0	0	P	0	0	1	ARHGEF6
392509	0	P	0	0	0	0	0	1	ARL13A
406	0	P	0	0	0	0	0	1	ARNTL
51666	0	0	0	0	P	0	0	1	ASB4
140460	0	0	P	0	0	0	0	1	ASB7
25842	0	P	0	0	0	0	0	1	ASF1A
9070	0	0	0	0	0	P	0	1	ASH2L
40	0	P	0	0	0	0	0	1	ASIC2
54454	0	P	0	0	0	0	0	1	ATAD2B
51062	0	P	0	0	0	0	0	1	ATL1
158835	0	P	0	0	0	0	0	1	AWAT2
26229	0	P	0	0	0	0	0	1	B3GAT3
8815	0	P	0	0	0	0	0	1	BANF1
63827	0	0	P	0	0	0	0	1	BCAN
56647	0	P	0	0	0	0	0	1	BCCIP
593	0	0	0	0	0	P	0	1	BCKDHA
598	P	0	0	0	0	0	0	1	BCL2L1
53630	0	P	0	0	0	0	0	1	BCO1
168620	0	0	P	0	0	0	0	1	BHLHA15
414899	P	0	0	0	0	0	0	1	BLID
8548	0	0	0	P	0	0	0	1	BLZF1
388962	0	P	0	0	0	0	0	1	BOLA3
2186	0	P	0	0	0	0	0	1	BPTF
56652	0	0	P	0	0	0	0	1	C10orf2
83638	0	P	0	0	0	0	0	1	C11orf68
708	0	0	0	0	P	0	0	1	C1QBP
8209	0	P	0	0	0	0	0	1	C21orf33
65250	0	0	0	0	0	P	0	1	C5orf42
401388	0	0	P	0	0	0	0	1	C7orf76
51719	0	0	0	0	P	0	0	1	CAB39
781	0	0	0	0	0	P	0	1	CACNA2D1
93589	0	0	0	0	0	P	0	1	CACNA2D4
782	0	0	0	0	0	P	0	1	CACNB1
784	0	0	0	0	0	P	0	1	CACNB3
785	0	0	0	0	0	P	0	1	CACNB4
786	0	0	0	0	0	P	0	1	CACNG1
59285	0	0	0	0	0	P	0	1	CACNG6
801	P	0	0	0	0	0	0	1	CALM1
23473	0	0	0	0	P	0	0	1	CAPN7
65981	0	0	0	0	P	0	0	1	CAPRIN2
829	0	0	P	0	0	0	0	1	CAPZA1
257062	0	0	0	0	0	P	0	1	CATSPERD
868	0	0	P	0	0	0	0	1	CBLB
869	0	P	0	0	0	0	0	1	CBLN1
10951	0	0	0	0	0	P	0	1	CBX1
29070	0	0	0	0	P	0	0	1	CCDC113
55036	0	0	0	0	P	0	0	1	CCDC40
83987	0	0	0	0	P	0	0	1	CCDC8
595	P	0	0	0	0	0	0	1	CCND1
9738	0	0	P	0	0	0	0	1	CCP110
1236	0	0	P	0	0	0	0	1	CCR7
914	0	0	P	0	0	0	0	1	CD2
57124	0	0	0	0	P	0	0	1	CD248
920	0	0	P	0	0	0	0	1	CD4
959	0	0	P	0	0	0	0	1	CD40LG
921	0	0	P	0	0	0	0	1	CD5
64866	0	P	0	0	0	0	0	1	CDCP1
999	P	0	0	0	0	0	0	1	CDH1
1013	0	0	0	0	P	0	0	1	CDH15
1015	0	0	P	0	0	0	0	1	CDH17
1000	0	0	0	0	0	P	0	1	CDH2
64072	0	0	0	0	P	0	0	1	CDH23
54825	0	0	P	0	0	0	0	1	CDHR2
79959	0	0	P	0	0	0	0	1	CEP76
79598	0	0	P	0	0	0	0	1	CEP97
1071	0	P	0	0	0	0	0	1	CETP
118491	0	0	0	0	P	0	0	1	CFAP70
85452	P	0	0	0	0	0	0	1	CFAP74
629	0	0	0	0	P	0	0	1	CFB
1103	P	0	0	0	0	0	0	1	CHAT
84181	0	0	0	0	P	0	0	1	CHD6
1111	0	0	P	0	0	0	0	1	CHEK1
11200	0	0	0	0	P	0	0	1	CHEK2
10752	0	0	0	0	0	P	0	1	CHL1
79586	0	0	P	0	0	0	0	1	CHPF
54480	0	0	P	0	0	0	0	1	CHPF2
55584	0	0	P	0	0	0	0	1	CHRNA9
9486	0	0	P	0	0	0	0	1	CHST10
166012	0	0	P	0	0	0	0	1	CHST13
51363	0	0	P	0	0	0	0	1	CHST15
9469	0	0	P	0	0	0	0	1	CHST3
56548	0	0	P	0	0	0	0	1	CHST7
64377	0	0	P	0	0	0	0	1	CHST8
337876	0	0	P	0	0	0	0	1	CHSY3
1181	P	0	0	0	0	0	0	1	CLCN2
80790	0	0	P	0	0	0	0	1	CMIP
1258	0	0	P	0	0	0	0	1	CNGB1
1272	0	0	0	0	0	P	0	1	CNTN1
6900	0	0	0	0	0	P	0	1	CNTN2
5067	0	0	0	0	0	P	0	1	CNTN3
53942	0	0	0	0	0	P	0	1	CNTN5
27255	0	0	0	0	0	P	0	1	CNTN6
8506	0	0	0	0	0	P	0	1	CNTNAP1
79937	0	0	0	0	0	P	0	1	CNTNAP3
129684	0	0	0	0	0	P	0	1	CNTNAP5
25839	0	0	0	0	P	0	0	1	COG4
57511	0	P	0	0	0	0	0	1	COG6
79709	0	P	0	0	0	0	0	1	COLGALT1
10980	0	0	0	0	P	0	0	1	COPS6
10229	0	P	0	0	0	0	0	1	COQ7
132864	0	0	P	0	0	0	0	1	CPEB2
80315	0	0	P	0	0	0	0	1	CPEB4
55313	0	0	P	0	0	0	0	1	CPPED1
1387	P	0	0	0	0	0	0	1	CREBBP
54675	0	0	P	0	0	0	0	1	CRLS1
55454	0	0	P	0	0	0	0	1	CSGALNACT2
1464	0	0	P	0	0	0	0	1	CSPG4
1470	0	0	P	0	0	0	0	1	CST2
23399	0	0	P	0	0	0	0	1	CTDNEP1
1489	0	0	P	0	0	0	0	1	CTF1
1493	0	0	P	0	0	0	0	1	CTLA4
51076	0	P	0	0	0	0	0	1	CUTC
1523	0	0	0	P	0	0	0	1	CUX1
55280	0	0	0	0	P	0	0	1	CWF19L1
1727	P	0	0	0	0	0	0	1	CYB5R3
1591	0	0	P	0	0	0	0	1	CYP24A1
1592	0	P	0	0	0	0	0	1	CYP26A1
166614	0	0	0	0	P	0	0	1	DCLK2
85443	0	0	0	0	P	0	0	1	DCLK3
1652	0	0	P	0	0	0	0	1	DDT
79139	0	P	0	0	0	0	0	1	DERL1
51009	0	P	0	0	0	0	0	1	DERL2
91319	0	P	0	0	0	0	0	1	DERL3
25861	0	0	0	0	P	0	0	1	DFNB31
22943	0	0	P	0	0	0	0	1	DKK1
1737	0	0	P	0	0	0	0	1	DLAT
9231	0	0	0	0	P	0	0	1	DLG5
25981	0	0	P	0	0	0	0	1	DNAH1
1769	0	0	0	0	P	0	0	1	DNAH8
64446	0	0	0	0	P	0	0	1	DNAI2
134218	0	P	0	0	0	0	0	1	DNAJC21
7802	0	0	0	0	P	0	0	1	DNALI1
1786	0	0	0	0	0	P	0	1	DNMT1
9732	0	0	P	0	0	0	0	1	DOCK4
57572	0	P	0	0	0	0	0	1	DOCK6
23348	0	P	0	0	0	0	0	1	DOCK9
89978	0	0	P	0	0	0	0	1	DPH6
1832	0	0	P	0	0	0	0	1	DSP
8798	0	0	0	P	0	0	0	1	DYRK4
161582	0	0	P	0	0	0	0	1	DYX1C1
1894	0	0	0	0	P	0	0	1	ECT2
79645	0	0	0	0	P	0	0	1	EFCAB1
493861	0	P	0	0	0	0	0	1	EID3
1939	0	0	0	0	P	0	0	1	EIF2D
79767	0	0	P	0	0	0	0	1	ELMO3
55531	0	0	P	0	0	0	0	1	ELMOD1
255520	0	0	P	0	0	0	0	1	ELMOD2
133418	0	P	0	0	0	0	0	1	EMB
11117	0	0	0	0	P	0	0	1	EMILIN1
2033	P	0	0	0	0	0	0	1	EP300
2035	0	0	0	0	0	P	0	1	EPB41
23136	0	0	0	0	0	P	0	1	EPB41L3
2041	0	0	P	0	0	0	0	1	EPHA1
29924	0	0	P	0	0	0	0	1	EPN1
2060	0	0	P	0	0	0	0	1	EPS15
2059	0	0	0	0	P	0	0	1	EPS8
64787	0	P	0	0	0	0	0	1	EPS8L2
2121	0	0	P	0	0	0	0	1	EVC
2138	0	P	0	0	0	0	0	1	EYA1
2139	0	P	0	0	0	0	0	1	EYA2
2070	0	P	0	0	0	0	0	1	EYA4
2155	0	0	P	0	0	0	0	1	F7
199990	0	P	0	0	0	0	0	1	FAAP20
23197	0	P	0	0	0	0	0	1	FAF2
145483	0	0	P	0	0	0	0	1	FAM161B
9917	0	P	0	0	0	0	0	1	FAM20B
196472	0	0	0	P	0	0	0	1	FAM71C
286077	0	0	P	0	0	0	0	1	FAM83H
22909	0	P	0	0	0	0	0	1	FAN1
55215	0	P	0	0	0	0	0	1	FANCI
83417	0	P	0	0	0	0	0	1	FCRL4
83416	0	P	0	0	0	0	0	1	FCRL5
9637	0	0	P	0	0	0	0	1	FEZ2
2245	0	0	0	0	P	0	0	1	FGD1
221472	0	0	0	0	P	0	0	1	FGD2
121512	0	0	0	0	P	0	0	1	FGD4
9896	P	0	0	0	0	0	0	1	FIG4
2281	0	P	0	0	0	0	0	1	FKBP1B
342184	0	0	P	0	0	0	0	1	FMN1
54874	0	0	0	0	P	0	0	1	FNBP1L
2302	0	0	0	0	P	0	0	1	FOXJ1
8456	0	0	P	0	0	0	0	1	FOXN1
23710	P	0	0	0	0	0	0	1	GABARAPL1
11345	P	0	0	0	0	0	0	1	GABARAPL2
2555	P	0	0	0	0	0	0	1	GABRA2
2557	P	0	0	0	0	0	0	1	GABRA4
2560	P	0	0	0	0	0	0	1	GABRB1
2561	P	0	0	0	0	0	0	1	GABRB2
2569	0	0	P	0	0	0	0	1	GABRR1
2570	0	0	P	0	0	0	0	1	GABRR2
26301	0	0	P	0	0	0	0	1	GBGT1
6936	0	0	P	0	0	0	0	1	GCFC2
2694	0	0	0	P	0	0	0	1	GIF
2697	0	0	0	0	P	0	0	1	GJA1
2705	0	0	0	0	P	0	0	1	GJB1
10804	0	0	0	0	P	0	0	1	GJB6
2741	0	0	P	0	0	0	0	1	GLRA1
2743	0	0	P	0	0	0	0	1	GLRB
10539	0	P	0	0	0	0	0	1	GLRX3
2746	0	P	0	0	0	0	0	1	GLUD1
59345	0	0	0	0	0	P	0	1	GNB4
10020	0	0	0	P	0	0	0	1	GNE
92344	0	0	P	0	0	0	0	1	GORAB
2817	0	0	P	0	0	0	0	1	GPC1
4935	0	P	0	0	0	0	0	1	GPR143
160897	0	0	P	0	0	0	0	1	GPR180
160622	P	0	0	0	0	0	0	1	GRASP
2890	0	0	0	0	0	P	0	1	GRIA1
2897	0	0	0	0	0	P	0	1	GRIK1
2899	0	0	0	0	0	P	0	1	GRIK3
121355	0	0	0	0	P	0	0	1	GTSF1
3021	0	P	0	0	0	0	0	1	H3F3B
3043	P	0	0	0	0	0	0	1	HBB
3045	P	0	0	0	0	0	0	1	HBD
3048	P	0	0	0	0	0	0	1	HBG2
3049	P	0	0	0	0	0	0	1	HBQ1
10014	0	0	0	0	0	P	0	1	HDAC5
55869	0	P	0	0	0	0	0	1	HDAC8
399671	P	0	0	0	0	0	0	1	HEATR4
113802	0	0	0	0	P	0	0	1	HENMT1
641654	0	0	0	0	0	P	0	1	HEPN1
138050	0	0	0	0	0	P	0	1	HGSNAT
3017	0	P	0	0	0	0	0	1	HIST1H2BD
8290	0	0	0	0	0	P	0	1	HIST3H3
79366	0	0	0	0	0	P	0	1	HMGN5
3216	0	P	0	0	0	0	0	1	HOXB6
3265	P	0	0	0	0	0	0	1	HRAS
10247	0	P	0	0	0	0	0	1	HRSP12
3326	0	P	0	0	0	0	0	1	HSP90AB1
7184	0	P	0	0	0	0	0	1	HSP90B1
3306	0	0	0	0	0	P	0	1	HSPA2
27129	P	0	0	0	0	0	0	1	HSPB7
3364	0	P	0	0	0	0	0	1	HUS1
123688	0	0	P	0	0	0	0	1	HYKK
3382	0	0	0	P	0	0	0	1	ICA1
3383	0	0	P	0	0	0	0	1	ICAM1
79664	0	0	0	0	0	P	0	1	ICE2
3476	0	P	0	0	0	0	0	1	IGBP1
3485	0	P	0	0	0	0	0	1	IGFBP2
64376	0	0	P	0	0	0	0	1	IKZF5
84639	0	0	0	P	0	0	0	1	IL1F10
196294	0	0	P	0	0	0	0	1	IMMP1L
54928	0	P	0	0	0	0	0	1	IMPAD1
10207	0	0	0	0	P	0	0	1	INADL
83444	0	P	0	0	0	0	0	1	INO80B
8826	0	0	0	0	P	0	0	1	IQGAP1
81533	0	0	0	0	P	0	0	1	ITFG1
3674	P	0	0	0	0	0	0	1	ITGA2B
55677	0	0	0	0	P	0	0	1	IWS1
3725	P	0	0	0	0	0	0	1	JUN
8997	0	0	0	0	P	0	0	1	KALRN
284058	0	0	0	0	P	0	0	1	KANSL1
84148	0	0	0	0	P	0	0	1	KAT8
3737	0	0	0	0	0	P	0	1	KCNA2
3767	P	0	0	0	0	0	0	1	KCNJ11
3759	P	0	0	0	0	0	0	1	KCNJ2
3764	P	0	0	0	0	0	0	1	KCNJ8
79070	0	P	0	0	0	0	0	1	KDELC1
23028	0	0	0	0	P	0	0	1	KDM1A
79932	0	P	0	0	0	0	0	1	KIAA0319L
9851	0	0	P	0	0	0	0	1	KIAA0753
124602	0	0	0	0	P	0	0	1	KIF19
339451	0	0	0	0	0	P	0	1	KLHL17
9622	0	0	P	0	0	0	0	1	KLK4
3818	0	0	0	0	P	0	0	1	KLKB1
79036	0	P	0	0	0	0	0	1	KXD1
284217	0	0	0	0	P	0	0	1	LAMA1
3908	0	0	0	0	P	0	0	1	LAMA2
3909	0	0	0	0	P	0	0	1	LAMA3
3914	0	0	0	0	P	0	0	1	LAMB3
3915	0	0	0	0	P	0	0	1	LAMC1
3918	0	0	0	0	P	0	0	1	LAMC2
11061	0	0	0	0	P	0	0	1	LECT1
3956	0	0	P	0	0	0	0	1	LGALS1
3958	0	0	P	0	0	0	0	1	LGALS3
3960	0	P	0	0	0	0	0	1	LGALS4
9211	0	0	0	0	0	P	0	1	LGI1
9227	0	P	0	0	0	0	0	1	LRAT
78999	0	0	P	0	0	0	0	1	LRFN4
7804	0	0	P	0	0	0	0	1	LRP8
339977	0	0	0	0	P	0	0	1	LRRC66
4054	0	0	0	0	P	0	0	1	LTBP3
8425	0	0	0	0	P	0	0	1	LTBP4
4099	0	P	0	0	0	0	0	1	MAG
7851	P	0	0	0	0	0	0	1	MALL
4126	0	0	0	0	0	P	0	1	MANBA
7873	0	P	0	0	0	0	0	1	MANF
5606	0	P	0	0	0	0	0	1	MAP2K3
79884	0	0	P	0	0	0	0	1	MAP9
5599	P	0	0	0	0	0	0	1	MAPK8
79109	0	P	0	0	0	0	0	1	MAPKAP1
22924	0	0	0	0	P	0	0	1	MAPRE3
57574	0	P	0	0	0	0	0	1	MARCH4
10299	0	P	0	0	0	0	0	1	MARCH6
8930	0	P	0	0	0	0	0	1	MBD4
4168	0	0	0	0	P	0	0	1	MCF2
10445	0	0	0	0	P	0	0	1	MCRS1
130752	0	0	P	0	0	0	0	1	MDH1B
4205	P	0	0	0	0	0	0	1	MEF2A
131965	0	0	0	0	P	0	0	1	METTL6
4239	0	0	0	0	0	P	0	1	MFAP4
57409	0	0	0	P	0	0	0	1	MIF4GD
9562	0	0	P	0	0	0	0	1	MINPP1
54069	0	0	P	0	0	0	0	1	MIS18A
4286	0	P	0	0	0	0	0	1	MITF
4289	0	0	0	P	0	0	0	1	MKLN1
6945	0	P	0	0	0	0	0	1	MLX
9313	0	0	P	0	0	0	0	1	MMP20
4330	P	0	0	0	0	0	0	1	MN1
126308	0	0	P	0	0	0	0	1	MOB3A
79817	0	0	P	0	0	0	0	1	MOB3B
148932	0	0	P	0	0	0	0	1	MOB3C
744	0	0	P	0	0	0	0	1	MPPED2
4487	0	P	0	0	0	0	0	1	MSX1
64419	0	0	0	0	P	0	0	1	MTMR14
9108	0	0	0	0	P	0	0	1	MTMR7
55613	0	0	0	0	P	0	0	1	MTMR8
136319	0	0	P	0	0	0	0	1	MTPN
103910	0	P	0	0	0	0	0	1	MYL12B
58498	0	0	0	0	0	P	0	1	MYL7
4641	0	P	0	0	0	0	0	1	MYO1C
79612	0	0	0	0	0	P	0	1	NAA16
51126	0	0	0	0	P	0	0	1	NAA20
60560	0	0	0	0	0	P	0	1	NAA35
84316	0	0	0	0	0	P	0	1	NAA38
80218	0	0	P	0	0	0	0	1	NAA50
79903	0	0	0	0	P	0	0	1	NAA60
4669	0	0	0	0	0	P	0	1	NAGLU
89796	0	0	0	0	0	P	0	1	NAV1
1463	0	0	P	0	0	0	0	1	NCAN
10499	0	0	0	0	0	P	0	1	NCOA2
9612	P	0	0	0	0	0	0	1	NCOR2
10276	0	0	0	0	P	0	0	1	NET1
23114	0	0	0	0	0	P	0	1	NFASC
4776	0	0	0	P	0	0	0	1	NFATC4
4792	0	0	P	0	0	0	0	1	NFKBIA
4803	P	0	0	0	0	0	0	1	NGF
4810	0	0	0	0	0	P	0	1	NHS
51388	0	P	0	0	0	0	0	1	NIP7
348938	0	0	0	0	P	0	0	1	NIPAL4
54981	0	0	0	P	0	0	0	1	NMRK1
27231	0	0	0	P	0	0	0	1	NMRK2
408050	0	P	0	0	0	0	0	1	NOMO3
261734	0	0	P	0	0	0	0	1	NPHP4
8431	0	0	0	0	P	0	0	1	NR0B2
4897	0	0	0	0	0	P	0	1	NRCAM
27065	0	0	P	0	0	0	0	1	NSG1
54888	0	0	0	0	P	0	0	1	NSUN2
84033	0	0	0	0	P	0	0	1	OBSCN
340990	0	P	0	0	0	0	0	1	OTOG
92106	0	0	0	0	P	0	0	1	OXNAD1
5033	0	P	0	0	0	0	0	1	P4HA1
8974	0	P	0	0	0	0	0	1	P4HA2
283208	0	P	0	0	0	0	0	1	P4HA3
23569	0	0	0	0	P	0	0	1	PADI4
400961	0	0	P	0	0	0	0	1	PAIP2B
10298	0	P	0	0	0	0	0	1	PAK4
24145	0	P	0	0	0	0	0	1	PANX1
89932	0	0	P	0	0	0	0	1	PAPLN
5071	P	0	0	0	0	0	0	1	PARK2
83666	0	P	0	0	0	0	0	1	PARP9
65217	0	0	0	0	P	0	0	1	PCDH15
54510	0	0	P	0	0	0	0	1	PCDH18
5106	0	0	P	0	0	0	0	1	PCK2
5111	0	0	P	0	0	0	0	1	PCNA
5118	0	0	P	0	0	0	0	1	PCOLCE
26577	0	0	P	0	0	0	0	1	PCOLCE2
54760	0	0	0	0	0	P	0	1	PCSK4
58488	0	0	P	0	0	0	0	1	PCTP
8050	0	0	P	0	0	0	0	1	PDHX
25796	0	P	0	0	0	0	0	1	PGLS
55276	0	0	P	0	0	0	0	1	PGM2
221692	0	0	0	0	P	0	0	1	PHACTR1
51131	0	0	0	P	0	0	0	1	PHF11
51230	0	0	0	0	P	0	0	1	PHF20
23239	0	0	P	0	0	0	0	1	PHLPP1
55300	0	0	0	0	P	0	0	1	PI4K2B
5287	0	0	0	0	P	0	0	1	PIK3C2B
23533	0	P	0	0	0	0	0	1	PIK3R5
200576	0	P	0	0	0	0	0	1	PIKFYVE
64219	0	P	0	0	0	0	0	1	PJA1
63876	0	0	0	0	P	0	0	1	PKNOX2
11187	0	0	P	0	0	0	0	1	PKP3
9373	0	P	0	0	0	0	0	1	PLAA
5330	0	P	0	0	0	0	0	1	PLCB2
5333	0	P	0	0	0	0	0	1	PLCD1
5335	0	0	P	0	0	0	0	1	PLCG1
89869	0	P	0	0	0	0	0	1	PLCZ1
57449	0	0	0	0	P	0	0	1	PLEKHG5
25953	0	P	0	0	0	0	0	1	PNKD
8228	0	P	0	0	0	0	0	1	PNPLA4
54107	0	P	0	0	0	0	0	1	POLE3
8500	0	P	0	0	0	0	0	1	PPFIA1
8541	0	P	0	0	0	0	0	1	PPFIA3
26051	0	0	0	0	0	P	0	1	PPP1R16B
5516	0	0	0	0	0	P	0	1	PPP2CB
5525	0	0	0	0	0	P	0	1	PPP2R5A
57718	0	0	P	0	0	0	0	1	PPP4R4
22870	0	P	0	0	0	0	0	1	PPP6R1
5545	0	P	0	0	0	0	0	1	PRB4
145270	0	0	0	0	0	P	0	1	PRIMA1
5612	0	P	0	0	0	0	0	1	PRKRIR
10419	0	0	0	0	P	0	0	1	PRMT5
90826	0	0	0	0	P	0	0	1	PRMT9
26121	0	P	0	0	0	0	0	1	PRPF31
2185	P	0	0	0	0	0	0	1	PTK2B
5775	0	P	0	0	0	0	0	1	PTPN4
5793	0	0	0	0	0	P	0	1	PTPRG
5860	0	0	0	0	0	P	0	1	QDPR
54870	0	0	0	P	0	0	0	1	QRICH1
51209	0	P	0	0	0	0	0	1	RAB9B
5894	P	0	0	0	0	0	0	1	RAF1
138046	0	0	P	0	0	0	0	1	RALYL
11069	0	0	P	0	0	0	0	1	RAPGEF4
23551	0	0	0	0	P	0	0	1	RASD2
5924	0	0	0	0	P	0	0	1	RASGRF2
10125	0	0	0	0	0	P	0	1	RASGRP1
10235	0	0	0	0	0	P	0	1	RASGRP2
25780	0	0	0	0	0	P	0	1	RASGRP3
5929	0	0	0	0	0	P	0	1	RBBP5
5934	0	P	0	0	0	0	0	1	RBL2
348093	0	0	0	0	0	P	0	1	RBPMS2
157506	0	P	0	0	0	0	0	1	RDH10
57665	0	P	0	0	0	0	0	1	RDH14
221035	0	0	0	0	P	0	0	1	REEP3
54884	0	P	0	0	0	0	0	1	RETSAT
5983	0	P	0	0	0	0	0	1	RFC3
5984	0	P	0	0	0	0	0	1	RFC4
431704	0	0	0	0	P	0	0	1	RGS21
9886	0	0	0	0	P	0	0	1	RHOBTB1
29984	0	0	0	0	P	0	0	1	RHOD
57381	0	0	0	0	P	0	0	1	RHOJ
58480	0	0	0	0	P	0	0	1	RHOU
171177	0	0	0	0	P	0	0	1	RHOV
54453	0	P	0	0	0	0	0	1	RIN2
79890	0	P	0	0	0	0	0	1	RIN3
53820	0	P	0	0	0	0	0	1	RIPPLY3
6017	0	P	0	0	0	0	0	1	RLBP1
285671	0	0	P	0	0	0	0	1	RNF180
91445	0	0	P	0	0	0	0	1	RNF185
6045	0	0	0	0	0	P	0	1	RNF2
79596	0	0	P	0	0	0	0	1	RNF219
6050	0	P	0	0	0	0	0	1	RNH1
55178	0	0	0	0	P	0	0	1	RNMTL1
6051	0	0	0	0	P	0	0	1	RNPEP
6091	0	0	P	0	0	0	0	1	ROBO1
9475	0	0	0	0	P	0	0	1	ROCK2
6121	0	P	0	0	0	0	0	1	RPE65
6103	0	0	P	0	0	0	0	1	RPGR
84881	0	0	0	0	P	0	0	1	RPUSD4
6253	0	0	P	0	0	0	0	1	RTN2
57142	0	P	0	0	0	0	0	1	RTN4
1901	0	0	P	0	0	0	0	1	S1PR1
1903	0	0	P	0	0	0	0	1	S1PR3
53637	0	0	P	0	0	0	0	1	S1PR5
6294	0	P	0	0	0	0	0	1	SAFB
23314	0	P	0	0	0	0	0	1	SATB2
374897	0	0	0	0	P	0	0	1	SBSN
79966	0	P	0	0	0	0	0	1	SCD5
6331	P	0	0	0	0	0	0	1	SCN5A
6386	0	0	P	0	0	0	0	1	SDCBP
8436	0	P	0	0	0	0	0	1	SDPR
6400	0	P	0	0	0	0	0	1	SEL1L
80343	0	P	0	0	0	0	0	1	SEL1L2
140606	0	P	0	0	0	0	0	1	SELM
51714	0	P	0	0	0	0	0	1	SELT
10509	0	P	0	0	0	0	0	1	SEMA4B
9403	0	P	0	0	0	0	0	1	SEP15
57190	0	P	0	0	0	0	0	1	SEPN1
51091	0	P	0	0	0	0	0	1	SEPSECS
346288	0	P	0	0	0	0	0	1	SEPT14
23176	0	P	0	0	0	0	0	1	SEPT8
80854	0	0	0	0	P	0	0	1	SETD7
387893	0	0	0	0	P	0	0	1	SETD8
83852	0	0	P	0	0	0	0	1	SETDB2
6450	0	0	0	0	0	P	0	1	SH3BGR
285590	P	0	0	0	0	0	0	1	SH3PXD2B
6464	P	0	0	0	0	0	0	1	SHC1
388336	0	0	P	0	0	0	0	1	SHISA6
8036	0	0	P	0	0	0	0	1	SHOC2
6614	0	P	0	0	0	0	0	1	SIGLEC1
946	0	0	0	0	P	0	0	1	SIGLEC6
25942	P	0	0	0	0	0	0	1	SIN3A
6499	0	0	0	0	P	0	0	1	SKIV2L
6557	0	P	0	0	0	0	0	1	SLC12A1
6565	0	P	0	0	0	0	0	1	SLC15A2
6570	0	0	P	0	0	0	0	1	SLC18A1
116843	0	0	P	0	0	0	0	1	SLC18B1
10560	0	0	0	0	P	0	0	1	SLC19A2
80704	0	0	0	0	P	0	0	1	SLC19A3
123041	0	P	0	0	0	0	0	1	SLC24A4
283652	0	P	0	0	0	0	0	1	SLC24A5
788	0	P	0	0	0	0	0	1	SLC25A20
65010	0	0	P	0	0	0	0	1	SLC26A6
56606	0	0	0	0	P	0	0	1	SLC2A9
7780	0	0	0	0	P	0	0	1	SLC30A2
27173	0	0	0	0	P	0	0	1	SLC39A1
221074	0	0	0	0	P	0	0	1	SLC39A12
91252	0	0	0	0	P	0	0	1	SLC39A13
29986	0	0	0	0	P	0	0	1	SLC39A2
55630	0	0	0	0	P	0	0	1	SLC39A4
25800	0	0	0	0	P	0	0	1	SLC39A6
7922	0	0	0	0	P	0	0	1	SLC39A7
64116	0	0	0	0	P	0	0	1	SLC39A8
51151	0	P	0	0	0	0	0	1	SLC45A2
9497	0	0	0	0	P	0	0	1	SLC4A7
123264	0	P	0	0	0	0	0	1	SLC51B
115584	0	0	0	P	0	0	0	1	SLC5A11
6539	0	0	0	0	P	0	0	1	SLC6A12
79811	0	0	P	0	0	0	0	1	SLTM
6594	0	P	0	0	0	0	0	1	SMARCA1
8467	0	P	0	0	0	0	0	1	SMARCA5
6598	0	0	0	0	0	P	0	1	SMARCB1
6603	0	0	0	0	0	P	0	1	SMARCD2
57154	0	0	P	0	0	0	0	1	SMURF1
114826	0	0	P	0	0	0	0	1	SMYD4
8773	P	0	0	0	0	0	0	1	SNAP23
6616	P	0	0	0	0	0	0	1	SNAP25
6622	P	0	0	0	0	0	0	1	SNCA
9306	0	0	P	0	0	0	0	1	SOCS6
6647	0	0	P	0	0	0	0	1	SOD1
6660	0	0	0	0	P	0	0	1	SOX5
166378	0	P	0	0	0	0	0	1	SPATA5
79029	0	P	0	0	0	0	0	1	SPATA5L1
51324	0	0	P	0	0	0	0	1	SPG21
10252	0	P	0	0	0	0	0	1	SPRY1
57213	0	0	P	0	0	0	0	1	SPRYD7
6710	0	0	0	0	0	P	0	1	SPTB
51332	0	0	0	0	0	P	0	1	SPTBN5
58472	0	P	0	0	0	0	0	1	SQRDL
6720	0	0	P	0	0	0	0	1	SREBF1
6722	0	0	0	0	P	0	0	1	SRF
58477	0	P	0	0	0	0	0	1	SRPRB
6760	0	0	P	0	0	0	0	1	SS18
10534	0	P	0	0	0	0	0	1	SSSCA1
9705	0	0	P	0	0	0	0	1	ST18
6764	0	0	P	0	0	0	0	1	ST5
10735	0	0	0	0	0	P	0	1	STAG2
10734	0	0	0	0	0	P	0	1	STAG3
6774	P	0	0	0	0	0	0	1	STAT3
55351	0	0	P	0	0	0	0	1	STK32B
282974	0	P	0	0	0	0	0	1	STK32C
85369	0	0	0	0	0	P	0	1	STRIP1
8677	P	0	0	0	0	0	0	1	STX10
112755	0	0	P	0	0	0	0	1	STX1B
6809	P	0	0	0	0	0	0	1	STX3
6810	P	0	0	0	0	0	0	1	STX4
10228	P	0	0	0	0	0	0	1	STX6
8801	0	0	P	0	0	0	0	1	SUCLG2
7341	0	0	0	0	P	0	0	1	SUMO1
6829	0	0	0	0	P	0	0	1	SUPT5H
6830	0	0	0	0	P	0	0	1	SUPT6H
9145	P	0	0	0	0	0	0	1	SYNGR1
90196	0	0	0	0	P	0	0	1	SYS1
9066	P	0	0	0	0	0	0	1	SYT7
6876	0	0	0	0	P	0	0	1	TAGLN
79613	P	0	0	0	0	0	0	1	TANGO6
51347	0	P	0	0	0	0	0	1	TAOK3
6895	0	0	0	0	P	0	0	1	TARBP2
80835	0	0	0	P	0	0	0	1	TAS1R1
80834	0	0	0	P	0	0	0	1	TAS1R2
259296	0	0	0	0	P	0	0	1	TAS2R50
128637	0	0	0	P	0	0	0	1	TBC1D20
26136	P	0	0	0	0	0	0	1	TES
7016	0	P	0	0	0	0	0	1	TESK1
55145	0	P	0	0	0	0	0	1	THAP1
57215	0	P	0	0	0	0	0	1	THAP11
84321	0	0	0	0	P	0	0	1	THOC3
7074	0	0	0	0	P	0	0	1	TIAM1
26230	0	0	0	0	P	0	0	1	TIAM2
7076	0	P	0	0	0	0	0	1	TIMP1
93643	0	0	0	0	P	0	0	1	TJAP1
3196	0	0	0	0	0	P	0	1	TLX2
30012	0	0	0	0	0	P	0	1	TLX3
121256	0	0	P	0	0	0	0	1	TMEM132D
57393	0	0	P	0	0	0	0	1	TMEM27
29767	0	0	0	0	0	P	0	1	TMOD2
344805	0	0	0	0	P	0	0	1	TMPRSS7
64759	0	0	0	0	P	0	0	1	TNS3
7158	0	0	0	0	P	0	0	1	TP53BP1
26146	0	0	0	0	P	0	0	1	TRAF3IP1
66008	P	0	0	0	0	0	0	1	TRAK2
51504	0	P	0	0	0	0	0	1	TRMT112
7216	0	0	0	0	P	0	0	1	TRO
60385	0	P	0	0	0	0	0	1	TSKS
7247	0	0	P	0	0	0	0	1	TSN
10103	0	0	0	0	P	0	0	1	TSPAN1
10078	0	0	0	P	0	0	0	1	TSSC4
7277	0	0	P	0	0	0	0	1	TUBA4A
219743	0	0	0	P	0	0	0	1	TYSND1
55075	0	0	P	0	0	0	0	1	UACA
10422	0	0	0	0	P	0	0	1	UBAC1
7314	P	0	0	0	0	0	0	1	UBB
7327	0	P	0	0	0	0	0	1	UBE2G2
7328	0	0	P	0	0	0	0	1	UBE2H
9040	0	0	P	0	0	0	0	1	UBE2M
29914	0	0	P	0	0	0	0	1	UBIAD1
29979	0	P	0	0	0	0	0	1	UBQLN1
10083	0	0	0	0	P	0	0	1	USH1C
9712	0	P	0	0	0	0	0	1	USP6NL
7402	0	0	0	0	P	0	0	1	UTRN
6844	P	0	0	0	0	0	0	1	VAMP2
9341	P	0	0	0	0	0	0	1	VAMP3
1462	0	0	P	0	0	0	0	1	VCAN
7414	0	P	0	0	0	0	0	1	VCL
7415	0	P	0	0	0	0	0	1	VCP
80124	0	P	0	0	0	0	0	1	VCPIP1
55829	0	P	0	0	0	0	0	1	VIMP
143187	P	0	0	0	0	0	0	1	VTI1A
54838	0	0	0	0	P	0	0	1	WBP1L
80232	0	P	0	0	0	0	0	1	WDR26
7498	0	0	0	P	0	0	0	1	XDH
7512	0	P	0	0	0	0	0	1	XPNPEP2
23214	0	0	P	0	0	0	0	1	XPO6
54464	0	0	0	0	P	0	0	1	XRN1
10413	0	0	P	0	0	0	0	1	YAP1
8565	0	P	0	0	0	0	0	1	YARS
7525	0	0	P	0	0	0	0	1	YES1
374887	0	0	0	0	P	0	0	1	YJEFN3
55432	0	P	0	0	0	0	0	1	YOD1
7535	0	0	P	0	0	0	0	1	ZAP70
376940	0	0	0	P	0	0	0	1	ZC3H6
54503	P	0	0	0	0	0	0	1	ZDHHC13
23390	P	0	0	0	0	0	0	1	ZDHHC17
254887	0	0	0	0	P	0	0	1	ZDHHC23
23217	0	0	0	0	0	P	0	1	ZFR2
11244	0	0	0	0	0	P	0	1	ZHX1
9203	0	0	0	P	0	0	0	1	ZMYM3
9202	0	0	0	P	0	0	0	1	ZMYM4
9204	0	0	0	P	0	0	0	1	ZMYM6
116225	0	0	0	0	0	P	0	1	ZMYND19
51222	0	0	0	0	0	P	0	1	ZNF219
151126	0	0	P	0	0	0	0	1	ZNF385B
158399	P	0	0	0	0	0	0	1	ZNF483
148266	0	P	0	0	0	0	0	1	ZNF569
79862	0	0	0	0	0	P	0	1	ZNF669
91752	0	0	0	0	P	0	0	1	ZNF804A
22941	M	M	M	M	0	M	5	0	SHANK2
1106	0	M	M	0	M	M	4	0	CHD2
58508	0	M	M	M	0	M	4	0	KMT2C
1453	M	M	M	0	0	0	3	0	CSNK1D
6305	M	M	0	0	M	0	3	0	SBF1
6531	M	0	0	0	M	M	3	0	SLC6A3
6595	M	M	0	0	0	M	3	0	SMARCA2
7273	0	M	M	0	M	0	3	0	TTN
27086	M	0	0	M	0	M	3	0	FOXP1
57492	0	M	0	M	0	M	3	0	ARID1B
84961	M	M	M	0	0	0	3	0	FBXL20
950	0	0	M	0	M	0	2	0	SCARB2
1120	0	M	0	0	0	M	2	0	CHKB
1399	M	M	0	0	0	0	2	0	CRKL
1501	M	0	0	0	0	M	2	0	CTNND2
1767	0	0	0	M	M	0	2	0	DNAH5
2006	M	M	0	0	0	0	2	0	ELN
2195	0	0	M	0	M	0	2	0	FAT1
2580	M	0	0	0	M	0	2	0	GAK
2917	0	0	M	0	M	0	2	0	GRM7
3053	M	M	0	0	0	0	2	0	SERPIND1
3559	M	0	M	0	0	0	2	0	IL2RA
3984	M	M	0	0	0	0	2	0	LIMK1
4035	0	M	0	0	M	0	2	0	LRP1
4097	M	M	0	0	0	0	2	0	MAFG
4155	M	M	0	0	0	0	2	0	MBP
4297	0	0	0	0	M	M	2	0	KMT2A
4666	0	M	0	0	M	0	2	0	NACA
4692	M	M	0	0	0	0	2	0	NDN
4763	0	0	0	0	M	M	2	0	NF1
4987	M	0	0	0	M	0	2	0	OPRL1
5148	M	M	0	0	0	0	2	0	PDE6G
5413	M	M	0	0	0	0	2	0	SEPT5
5578	0	0	M	0	M	0	2	0	PRKCA
5595	M	M	0	0	0	0	2	0	MAPK3
5600	M	M	0	0	0	0	2	0	MAPK11
5649	0	0	0	M	0	M	2	0	RELN
5754	0	0	0	0	M	M	2	0	PTK7
6197	0	0	0	M	0	M	2	0	RPS6KA3
6300	M	M	0	0	0	0	2	0	MAPK12
6323	0	0	0	0	M	M	2	0	SCN1A
6421	M	0	0	0	M	0	2	0	SFPQ
6648	0	M	M	0	0	0	2	0	SOD2
6773	0	M	0	0	M	0	2	0	STAT2
6899	M	M	0	0	0	0	2	0	TBX1
7161	M	0	M	0	0	0	2	0	TP73
7204	0	0	0	0	M	M	2	0	TRIO
7249	0	0	0	0	M	M	2	0	TSC2
7332	M	0	M	0	0	0	2	0	UBE2L3
8065	0	0	M	0	M	0	2	0	CUL5
8220	0	M	0	0	M	0	2	0	DGCR14
8448	M	M	0	0	0	0	2	0	DOC2A
8452	0	0	0	M	0	M	2	0	CUL3
8912	M	0	0	0	0	M	2	0	CACNA1H
9123	0	M	M	0	0	0	2	0	SLC16A3
9146	M	M	0	0	0	0	2	0	HGS
9342	M	M	0	0	0	0	2	0	SNAP29
9569	0	M	0	0	M	0	2	0	GTF2IRD1
9961	M	M	0	0	0	0	2	0	MVP
10785	0	M	0	0	M	0	2	0	WDR4
23112	M	0	0	0	0	M	2	0	TNRC6B
23126	0	0	0	M	0	M	2	0	POGZ
23167	0	0	0	0	M	M	2	0	EFR3A
23189	0	M	0	0	M	0	2	0	KANK1
23236	0	M	0	0	0	M	2	0	PLCB1
23345	0	0	0	0	M	M	2	0	SYNE1
23394	0	0	0	M	0	M	2	0	ADNP
23542	M	M	0	0	0	0	2	0	MAPK8IP2
25771	0	M	M	0	0	0	2	0	TBC1D22A
26040	0	0	0	M	0	M	2	0	SETBP1
26608	M	M	0	0	0	0	2	0	TBL2
27185	0	0	0	0	M	M	2	0	DISC1
29801	M	M	0	0	0	0	2	0	ZDHHC8
51107	0	0	0	M	0	M	2	0	APH1A
51111	0	0	0	0	M	M	2	0	SUV420H1
51586	M	M	0	0	0	0	2	0	MED15
51621	M	M	0	0	0	0	2	0	KLF13
54551	0	M	0	0	0	M	2	0	MAGEL2
55586	M	M	0	0	0	0	2	0	MIOX
55636	0	0	0	0	M	M	2	0	CHD7
55666	M	M	0	0	0	0	2	0	NPLOC4
58524	M	M	0	0	0	0	2	0	DMRT3
60684	M	0	M	0	0	0	2	0	TRAPPC11
64207	0	0	0	0	M	M	2	0	IRF2BPL
83473	0	0	0	M	0	M	2	0	KATNAL2
84623	0	0	0	0	M	M	2	0	KIRREL3
93986	M	0	0	0	0	M	2	0	FOXP2
114571	0	0	M	0	M	0	2	0	SLC22A9
140733	0	M	0	0	0	M	2	0	MACROD2
146760	0	0	M	0	M	0	2	0	RTN4RL1
169522	0	M	M	0	0	0	2	0	KCNV2
283375	0	M	0	0	M	0	2	0	SLC39A5
375611	0	M	0	0	M	0	2	0	SLC26A5
2	0	0	0	0	M	0	1	0	A2M
20	0	0	0	0	M	0	1	0	ABCA2
32	0	0	M	0	0	0	1	0	ACACB
43	0	0	0	0	0	M	1	0	ACHE
71	0	M	0	0	0	0	1	0	ACTG1
100	0	0	0	0	0	M	1	0	ADA
111	0	0	0	0	M	0	1	0	ADCY5
158	0	0	0	0	0	M	1	0	ADSL
220	0	0	M	0	0	0	1	0	ALDH1A3
226	0	M	0	0	0	0	1	0	ALDOA
270	0	0	0	0	0	M	1	0	AMPD1
280	0	0	0	0	M	0	1	0	AMY2B
287	0	0	0	0	0	M	1	0	ANK2
301	0	0	0	0	0	M	1	0	ANXA1
319	0	M	0	0	0	0	1	0	APOF
321	M	0	0	0	0	0	1	0	APBA2
338	0	0	M	0	0	0	1	0	APOB
345	0	0	0	0	M	0	1	0	APOC3
350	0	0	M	0	0	0	1	0	APOH
395	0	0	M	0	0	0	1	0	ARHGAP6
396	0	M	0	0	0	0	1	0	ARHGDIA
421	0	M	0	0	0	0	1	0	ARVCF
445	0	0	M	0	0	0	1	0	ASS1
462	0	0	M	0	0	0	1	0	SERPINC1
491	0	0	0	0	0	M	1	0	ATP2B2
493	0	0	0	0	M	0	1	0	ATP2B4
506	0	M	0	0	0	0	1	0	ATP5B
537	0	M	0	0	0	0	1	0	ATP6AP1
607	0	M	0	0	0	0	1	0	BCL9
610	M	0	0	0	0	0	1	0	HCN2
649	0	0	0	0	M	0	1	0	BMP1
673	0	0	0	0	0	M	1	0	BRAF
675	0	0	0	0	M	0	1	0	BRCA2
696	0	0	0	M	0	0	1	0	BTN1A1
718	0	0	0	0	M	0	1	0	C3
760	0	0	M	0	0	0	1	0	CA2
765	0	0	M	0	0	0	1	0	CA6
783	0	0	0	0	0	M	1	0	CACNB2
794	M	0	0	0	0	0	1	0	CALB2
822	0	0	M	0	0	0	1	0	CAPG
857	M	0	0	0	0	0	1	0	CAV1
923	0	0	M	0	0	0	1	0	CD6
967	0	M	0	0	0	0	1	0	CD63
969	0	0	M	0	0	0	1	0	CD69
971	0	0	0	0	M	0	1	0	CD72
977	0	0	0	0	M	0	1	0	CD151
1003	0	0	0	0	M	0	1	0	CDH5
1004	0	0	M	0	0	0	1	0	CDH6
1017	0	M	0	0	0	0	1	0	CDK2
1019	0	M	0	0	0	0	1	0	CDK4
1080	M	0	0	0	0	0	1	0	CFTR
1105	0	0	0	0	M	0	1	0	CHD1
1107	0	0	0	0	M	0	1	0	CHD3
1124	0	0	M	0	0	0	1	0	CHN2
1154	0	0	0	0	M	0	1	0	CISH
1303	0	0	0	0	M	0	1	0	COL12A1
1312	0	M	0	0	0	0	1	0	COMT
1337	M	0	0	0	0	0	1	0	COX6A1
1431	0	M	0	0	0	0	1	0	CS
1438	M	0	0	0	0	0	1	0	CSF2RA
1445	M	0	0	0	0	0	1	0	CSK
1468	0	M	0	0	0	0	1	0	SLC25A10
1469	0	0	M	0	0	0	1	0	CST1
1594	0	M	0	0	0	0	1	0	CYP27B1
1601	0	0	0	0	M	0	1	0	DAB2
1605	0	0	0	0	M	0	1	0	DAG1
1606	0	M	0	0	0	0	1	0	DGKA
1638	0	0	M	0	0	0	1	0	DCT
1649	0	M	0	0	0	0	1	0	DDIT3
1654	0	0	0	0	0	M	1	0	DDX3X
1657	0	0	M	0	0	0	1	0	DMXL1
1717	0	0	0	0	0	M	1	0	DHCR7
1723	M	0	0	0	0	0	1	0	DHODH
1756	0	0	0	0	0	M	1	0	DMD
1760	0	0	0	0	0	M	1	0	DMPK
1770	0	0	0	0	M	0	1	0	DNAH9
1797	0	0	0	0	M	0	1	0	DXO
1825	0	0	M	0	0	0	1	0	DSC3
1830	0	0	M	0	0	0	1	0	DSG3
1845	0	0	0	0	M	0	1	0	DUSP3
1869	M	0	0	0	0	0	1	0	E2F1
1890	0	M	0	0	0	0	1	0	TYMP
1917	M	0	0	0	0	0	1	0	EEF1A2
1962	0	0	M	0	0	0	1	0	EHHADH
1995	0	0	0	0	0	M	1	0	ELAVL3
2002	0	0	0	0	M	0	1	0	ELK1
2010	0	M	0	0	0	0	1	0	EMD
2036	M	0	0	0	0	0	1	0	EPB41L1
2065	0	M	0	0	0	0	1	0	ERBB3
2066	0	0	M	0	0	0	1	0	ERBB4
2113	0	M	0	0	0	0	1	0	ETS1
2149	0	M	0	0	0	0	1	0	F2R
2194	0	M	0	0	0	0	1	0	FASN
2200	0	0	0	0	0	M	1	0	FBN1
2261	0	0	M	0	0	0	1	0	FGFR3
2298	0	M	0	0	0	0	1	0	FOXD4
2316	0	M	0	0	0	0	1	0	FLNA
2318	M	0	0	0	0	0	1	0	FLNC
2332	0	0	0	0	0	M	1	0	FMR1
2335	0	0	0	0	M	0	1	0	FN1
2475	0	0	0	0	0	M	1	0	MTOR
2539	0	M	0	0	0	0	1	0	G6PD
2581	0	0	M	0	0	0	1	0	GALC
2583	0	M	0	0	0	0	1	0	B4GALNT1
2623	M	0	0	0	0	0	1	0	GATA1
2628	0	0	0	0	0	M	1	0	GATM
2647	0	M	0	0	0	0	1	0	BLOC1S1
2690	0	0	M	0	0	0	1	0	GHR
2735	0	M	0	0	0	0	1	0	GLI1
2742	0	0	M	0	0	0	1	0	GLRA2
2768	0	0	M	0	0	0	1	0	GNA12
2778	0	0	0	0	M	0	1	0	GNAS
2802	0	0	0	0	M	0	1	0	GOLGA3
2869	M	0	0	0	0	0	1	0	GRK5
2898	0	0	0	0	0	M	1	0	GRIK2
2901	0	0	0	0	0	M	1	0	GRIK5
2918	0	0	M	0	0	0	1	0	GRM8
3039	M	0	0	0	0	0	1	0	HBA1
3040	M	0	0	0	0	0	1	0	HBA2
3064	M	0	0	0	0	0	1	0	HTT
3069	0	0	0	0	M	0	1	0	HDLBP
3185	0	0	0	0	M	0	1	0	HNRNPF
3198	0	0	0	0	0	M	1	0	HOXA1
3275	0	0	M	0	0	0	1	0	PRMT2
3397	M	0	0	0	0	0	1	0	ID1
3563	M	0	0	0	0	0	1	0	IL3RA
3608	0	0	0	0	0	M	1	0	ILF2
3619	0	0	0	0	M	0	1	0	INCENP
3633	0	0	0	0	M	0	1	0	INPP5B
3652	0	0	M	0	0	0	1	0	IPP
3678	0	0	0	M	0	0	1	0	ITGA5
3679	0	M	0	0	0	0	1	0	ITGA7
3708	M	0	0	0	0	0	1	0	ITPR1
3751	M	0	0	0	0	0	1	0	KCND2
3766	0	0	0	0	0	M	1	0	KCNJ10
3785	0	0	0	0	0	M	1	0	KCNQ2
3786	0	0	0	0	0	M	1	0	KCNQ3
3787	0	0	0	0	M	0	1	0	KCNS1
3791	0	0	M	0	0	0	1	0	KDR
3833	0	M	0	0	0	0	1	0	KIFC1
3913	0	0	0	0	M	0	1	0	LAMB2
3932	M	0	0	0	0	0	1	0	LCK
3945	M	0	0	0	0	0	1	0	LDHB
3996	0	0	0	0	M	0	1	0	LLGL1
4010	0	0	0	0	0	M	1	0	LMX1B
4052	0	0	0	0	M	0	1	0	LTBP1
4134	0	0	0	0	M	0	1	0	MAP4
4137	M	0	0	0	0	0	1	0	MAPT
4141	0	M	0	0	0	0	1	0	MARS
4150	0	M	0	0	0	0	1	0	MAZ
4162	0	0	0	0	M	0	1	0	MCAM
4189	0	0	0	0	M	0	1	0	DNAJB9
4204	0	0	0	0	0	M	1	0	MECP2
4284	0	M	0	0	0	0	1	0	MIP
4288	0	0	0	0	M	0	1	0	MKI67
4308	0	M	0	0	0	0	1	0	TRPM1
4317	0	0	0	0	M	0	1	0	MMP8
4327	0	M	0	0	0	0	1	0	MMP19
4486	0	0	0	0	M	0	1	0	MST1R
4488	0	0	M	0	0	0	1	0	MSX2
4543	0	0	M	0	0	0	1	0	MTNR1A
4602	0	0	0	0	M	0	1	0	MYB
4627	0	0	0	0	M	0	1	0	MYH9
4628	0	0	0	0	M	0	1	0	MYH10
4637	0	M	0	0	0	0	1	0	MYL6
4638	0	0	M	0	0	0	1	0	MYLK
4640	0	M	0	0	0	0	1	0	MYO1A
4653	0	0	M	0	0	0	1	0	MYOC
4661	0	0	M	0	0	0	1	0	MYT1
4665	0	M	0	0	0	0	1	0	NAB2
4724	0	0	M	0	0	0	1	0	NDUFS4
4798	0	M	0	0	0	0	1	0	NFRKB
4849	0	0	0	M	0	0	1	0	CNOT3
4850	0	0	0	0	M	0	1	0	CNOT4
4905	M	0	0	0	0	0	1	0	NSF
4921	0	0	0	0	M	0	1	0	DDR2
4923	0	0	M	0	0	0	1	0	NTSR1
4929	0	0	0	0	M	0	1	0	NR4A2
4948	0	M	0	0	0	0	1	0	OCA2
4978	0	M	0	0	0	0	1	0	OPCML
4983	0	0	0	0	0	M	1	0	OPHN1
5021	0	0	0	0	0	M	1	0	OXTR
5025	M	0	0	0	0	0	1	0	P2RX4
5034	0	M	0	0	0	0	1	0	P4HB
5036	0	M	0	0	0	0	1	0	PA2G4
5047	0	0	0	0	M	0	1	0	PAEP
5062	M	0	0	0	0	0	1	0	PAK2
5064	M	0	0	0	0	0	1	0	PALM
5079	0	0	0	0	0	M	1	0	PAX5
5133	0	0	0	M	0	0	1	0	PDCD1
5139	0	0	M	0	0	0	1	0	PDE3A
5145	0	0	M	0	0	0	1	0	PDE6A
5152	0	M	0	0	0	0	1	0	PDE9A
5187	0	0	0	0	M	0	1	0	PER1
5214	0	0	M	0	0	0	1	0	PFKP
5239	0	0	M	0	0	0	1	0	PGM5
5252	0	M	0	0	0	0	1	0	PHF1
5253	0	0	0	0	0	M	1	0	PHF2
5271	M	0	0	0	0	0	1	0	SERPINB8
5296	0	0	0	0	0	M	1	0	PIK3R2
5316	0	M	0	0	0	0	1	0	PKNOX1
5319	M	0	0	0	0	0	1	0	PLA2G1B
5364	0	0	0	M	0	0	1	0	PLXNB1
5371	M	0	0	0	0	0	1	0	PML
5506	M	0	0	0	0	0	1	0	PPP1R3A
5528	0	0	0	0	0	M	1	0	PPP2R5D
5531	0	M	0	0	0	0	1	0	PPP4C
5532	0	0	M	0	0	0	1	0	PPP3CB
5547	0	0	0	0	M	0	1	0	PRCP
5557	0	M	0	0	0	0	1	0	PRIM1
5565	0	M	0	0	0	0	1	0	PRKAB2
5587	0	0	0	0	0	M	1	0	PRKD1
5590	M	0	0	0	0	0	1	0	PRKCZ
5592	M	0	0	0	0	0	1	0	PRKG1
5701	0	M	0	0	0	0	1	0	PSMC2
5740	0	0	M	0	0	0	1	0	PTGIS
5783	0	0	M	0	0	0	1	0	PTPN13
5796	0	0	0	0	M	0	1	0	PTPRK
5803	M	0	0	0	0	0	1	0	PTPRZ1
5829	M	0	0	0	0	0	1	0	PXN
5831	0	M	0	0	0	0	1	0	PYCR1
5862	0	0	0	M	0	0	1	0	RAB2A
5869	0	M	0	0	0	0	1	0	RAB5B
5928	M	0	0	0	0	0	1	0	RBBP4
5959	0	M	0	0	0	0	1	0	RDH5
5978	0	0	0	0	M	0	1	0	REST
5982	0	M	0	0	0	0	1	0	RFC2
5986	0	M	0	0	0	0	1	0	RFNG
5990	0	0	0	0	M	0	1	0	RFX2
5991	0	M	0	0	0	0	1	0	RFX3
6000	0	0	M	0	0	0	1	0	RGS7
6002	M	0	0	0	0	0	1	0	RGS12
6035	0	M	0	0	0	0	1	0	RNASE1
6098	0	0	0	0	M	0	1	0	ROS1
6117	0	0	M	0	0	0	1	0	RPA1
6134	0	M	0	0	0	0	1	0	RPL10
6143	0	M	0	0	0	0	1	0	RPL19
6171	0	M	0	0	0	0	1	0	RPL41
6175	M	0	0	0	0	0	1	0	RPLP0
6182	0	M	0	0	0	0	1	0	MRPL12
6261	0	0	0	0	M	0	1	0	RYR1
6342	0	0	0	M	0	0	1	0	SCP2
6419	0	0	M	0	0	0	1	0	SETMAR
6448	0	0	0	0	0	M	1	0	SGSH
6472	0	M	0	0	0	0	1	0	SHMT2
6487	0	0	0	0	M	0	1	0	ST3GAL3
6491	0	0	0	0	M	0	1	0	STIL
6505	0	0	M	0	0	0	1	0	SLC1A1
6506	0	0	0	0	0	M	1	0	SLC1A2
6527	0	0	M	0	0	0	1	0	SLC5A4
6545	0	M	0	0	0	0	1	0	SLC7A4
6564	0	0	M	0	0	0	1	0	SLC15A1
6599	0	0	0	0	M	0	1	0	SMARCC1
6640	M	0	0	0	0	0	1	0	SNTA1
6653	M	0	0	0	0	0	1	0	SORL1
6693	0	M	0	0	0	0	1	0	SPN
6694	0	0	0	M	0	0	1	0	SPP2
6734	0	0	0	0	M	0	1	0	SRPR
6768	0	M	0	0	0	0	1	0	ST14
6778	0	M	0	0	0	0	1	0	STAT6
6792	0	0	0	0	0	M	1	0	CDKL5
6814	0	0	0	0	M	0	1	0	STXBP3
6821	0	M	0	0	0	0	1	0	SUOX
6839	M	0	0	0	0	0	1	0	SUV39H1
6840	0	0	0	M	0	0	1	0	SVIL
6855	M	0	0	0	0	0	1	0	SYP
6866	0	M	0	0	0	0	1	0	TAC3
6929	0	0	0	M	0	0	1	0	TCF3
6934	0	0	0	0	0	M	1	0	TCF7L2
7007	0	0	0	0	M	0	1	0	TECTA
7014	0	0	0	0	0	M	1	0	TERF2
7025	0	0	0	0	M	0	1	0	NR2F1
7037	0	M	0	0	0	0	1	0	TFRC
7053	0	0	0	0	M	0	1	0	TGM3
7068	0	0	M	0	0	0	1	0	THRB
7082	M	0	0	0	0	0	1	0	TJP1
7113	0	0	0	0	M	0	1	0	TMPRSS2
7122	0	M	0	0	0	0	1	0	CLDN5
7150	0	0	0	0	M	0	1	0	TOP1
7165	M	0	0	0	0	0	1	0	TPD52L2
7225	0	0	0	0	0	M	1	0	TRPC6
7248	0	0	0	0	0	M	1	0	TSC1
7280	0	0	M	0	0	0	1	0	TUBB2A
7290	0	M	0	0	0	0	1	0	HIRA
7353	0	M	0	0	0	0	1	0	UFD1L
7355	M	0	0	0	0	0	1	0	SLC35A2
7363	0	0	M	0	0	0	1	0	UGT2B4
7374	0	0	M	0	0	0	1	0	UNG
7399	0	0	0	0	M	0	1	0	USH2A
7454	M	0	0	0	0	0	1	0	WAS
7458	0	M	0	0	0	0	1	0	EIF4H
7481	0	0	M	0	0	0	1	0	WNT11
7846	0	0	0	0	M	0	1	0	TUBA1A
7874	0	0	0	0	0	M	1	0	USP7
7994	0	0	0	0	0	M	1	0	KAT6A
8029	0	0	0	M	0	0	1	0	CUBN
8214	0	M	0	0	0	0	1	0	DGCR6
8266	0	M	0	0	0	0	1	0	UBL4A
8270	0	M	0	0	0	0	1	0	LAGE3
8273	0	M	0	0	0	0	1	0	SLC10A3
8289	0	0	M	0	0	0	1	0	ARID1A
8295	0	0	0	0	M	0	1	0	TRRAP
8312	M	0	0	0	0	0	1	0	AXIN1
8326	0	M	0	0	0	0	1	0	FZD9
8408	M	0	0	0	0	0	1	0	ULK1
8440	M	0	0	0	0	0	1	0	NCK2
8470	0	0	M	0	0	0	1	0	SORBS2
8479	0	M	0	0	0	0	1	0	HIRIP3
8492	0	0	M	0	0	0	1	0	PRSS12
8493	0	0	0	M	0	0	1	0	PPM1D
8538	0	M	0	0	0	0	1	0	BARX2
8562	0	0	0	0	M	0	1	0	DENR
8567	0	0	0	0	M	0	1	0	MADD
8607	0	0	0	0	M	0	1	0	RUVBL1
8608	0	M	0	0	0	0	1	0	RDH16
8630	0	M	0	0	0	0	1	0	HSD17B6
8632	0	0	0	0	M	0	1	0	DNAH17
8633	0	0	M	0	0	0	1	0	UNC5C
8655	M	0	0	0	0	0	1	0	DYNLL1
8658	0	0	0	0	M	0	1	0	TNKS
8720	0	0	M	0	0	0	1	0	MBTPS1
8803	0	0	0	M	0	0	1	0	SUCLA2
8893	0	0	0	0	M	0	1	0	EIF2B5
8914	0	M	0	0	0	0	1	0	TIMELESS
8924	0	M	0	0	0	0	1	0	HERC2
8945	0	0	M	0	0	0	1	0	BTRC
9021	0	0	M	0	0	0	1	0	SOCS3
9031	0	M	0	0	0	0	1	0	BAZ1B
9056	0	0	0	M	0	0	1	0	SLC7A7
9096	0	0	0	M	0	0	1	0	TBX18
9126	0	0	0	0	M	0	1	0	SMC3
9130	0	M	0	0	0	0	1	0	FAM50A
9150	0	0	M	0	0	0	1	0	CTDP1
9166	0	0	0	0	M	0	1	0	EBAG9
9173	0	M	0	0	0	0	1	0	IL1RL1
9175	0	0	M	0	0	0	1	0	MAP3K13
9185	0	0	M	0	0	0	1	0	REPS2
9194	0	M	0	0	0	0	1	0	SLC16A7
9320	0	0	0	0	0	M	1	0	TRIP12
9344	0	M	0	0	0	0	1	0	TAOK2
9414	0	0	M	0	0	0	1	0	TJP2
9420	0	M	0	0	0	0	1	0	CYP7B1
9478	M	0	0	0	0	0	1	0	CABP1
9489	0	0	M	0	0	0	1	0	PGS1
9509	0	0	M	0	0	0	1	0	ADAMTS2
9515	0	0	M	0	0	0	1	0	STXBP5L
9536	0	0	0	0	M	0	1	0	PTGES
9557	0	M	0	0	0	0	1	0	CHD1L
9620	0	M	0	0	0	0	1	0	CELSR1
9648	M	0	0	0	0	0	1	0	GCC2
9690	0	0	0	0	M	0	1	0	UBE3C
9759	0	0	0	0	0	M	1	0	HDAC4
9820	0	0	0	0	0	M	1	0	CUL7
9856	0	0	M	0	0	0	1	0	KIAA0319
9857	0	0	0	0	M	0	1	0	CEP350
9889	0	M	0	0	0	0	1	0	ZBED4
9891	0	0	0	0	0	M	1	0	NUAK1
9899	0	0	0	0	M	0	1	0	SV2B
9901	0	0	0	0	M	0	1	0	SRGAP3
9914	0	0	M	0	0	0	1	0	ATP2C2
9918	0	0	0	0	M	0	1	0	NCAPD2
9924	0	M	0	0	0	0	1	0	PAN2
9933	0	M	0	0	0	0	1	0	KIAA0020
9997	0	M	0	0	0	0	1	0	SCO2
10021	M	0	0	0	0	0	1	0	HCN4
10024	0	0	0	0	M	0	1	0	TROAP
10044	0	0	0	0	M	0	1	0	SH2D3C
10060	M	0	0	0	0	0	1	0	ABCC9
10082	0	0	M	0	0	0	1	0	GPC6
10106	0	M	0	0	0	0	1	0	CTDSP2
10130	0	0	0	0	M	0	1	0	PDIA6
10142	0	0	0	0	0	M	1	0	AKAP9
10171	0	0	M	0	0	0	1	0	RCL1
10189	0	M	0	0	0	0	1	0	ALYREF
10193	0	M	0	0	0	0	1	0	RNF41
10200	0	0	M	0	0	0	1	0	MPHOSPH6
10210	0	0	0	0	M	0	1	0	TOPORS
10220	0	M	0	0	0	0	1	0	GDF11
10273	M	0	0	0	0	0	1	0	STUB1
10287	M	0	0	0	0	0	1	0	RGS19
10295	0	0	0	0	0	M	1	0	BCKDK
10319	0	0	0	0	M	0	1	0	LAMC3
10330	0	M	0	0	0	0	1	0	CNPY2
10402	0	0	0	M	0	0	1	0	ST3GAL6
10423	0	M	0	0	0	0	1	0	CDIPT
10451	0	0	0	0	M	0	1	0	VAV3
10458	M	0	0	0	0	0	1	0	BAIAP2
10460	0	0	M	0	0	0	1	0	TACC3
10464	0	0	M	0	0	0	1	0	PIBF1
10472	0	0	M	0	0	0	1	0	ZBTB18
10478	0	0	M	0	0	0	1	0	SLC25A17
10479	0	0	0	0	0	M	1	0	SLC9A6
10486	0	0	M	0	0	0	1	0	CAP2
10514	0	0	0	0	M	0	1	0	MYBBP1A
10522	0	0	0	0	0	M	1	0	DEAF1
10531	0	0	M	0	0	0	1	0	PITRM1
10553	0	0	0	0	M	0	1	0	HTATIP2
10562	0	0	M	0	0	0	1	0	OLFM4
10563	0	0	M	0	0	0	1	0	CXCL13
10575	0	0	0	0	0	M	1	0	CCT4
10587	0	M	0	0	0	0	1	0	TXNRD2
10645	M	0	0	0	0	0	1	0	CAMKK2
10652	0	0	M	0	0	0	1	0	YKT6
10657	M	0	0	0	0	0	1	0	KHDRBS1
10664	0	0	0	0	0	M	1	0	CTCF
10720	0	0	M	0	0	0	1	0	UGT2B11
10721	0	0	0	0	M	0	1	0	POLQ
10728	0	M	0	0	0	0	1	0	PTGES3
10743	0	0	0	0	0	M	1	0	RAI1
10771	0	0	0	0	0	M	1	0	ZMYND11
10786	0	0	0	0	M	0	1	0	SLC17A3
10787	0	0	0	0	0	M	1	0	NCKAP1
10788	0	0	0	M	0	0	1	0	IQGAP2
10886	0	0	0	0	M	0	1	0	NPFFR2
10950	0	0	M	0	0	0	1	0	BTG3
10956	0	M	0	0	0	0	1	0	OS9
11095	0	M	0	0	0	0	1	0	ADAMTS8
11113	M	0	0	0	0	0	1	0	CIT
11132	0	0	0	0	M	0	1	0	CAPN10
11136	0	0	M	0	0	0	1	0	SLC7A9
11146	0	0	0	0	M	0	1	0	GLMN
11151	0	M	0	0	0	0	1	0	CORO1A
11176	0	M	0	0	0	0	1	0	BAZ2A
11188	0	0	0	0	M	0	1	0	NISCH
11218	0	0	0	0	M	0	1	0	DDX20
11247	0	M	0	0	0	0	1	0	NXPH4
11311	0	0	M	0	0	0	1	0	VPS45
11329	0	M	0	0	0	0	1	0	STK38
22807	0	0	M	0	0	0	1	0	IKZF2
22856	0	0	M	0	0	0	1	0	CHSY1
22864	0	M	0	0	0	0	1	0	R3HDM2
22897	0	0	M	0	0	0	1	0	CEP164
22949	0	0	0	0	M	0	1	0	PTGR1
22981	0	0	0	0	0	M	1	0	NINL
22990	0	0	0	0	M	0	1	0	PCNX
23001	0	0	0	0	0	M	1	0	WDFY3
23019	0	0	0	0	M	0	1	0	CNOT1
23036	0	0	0	M	0	0	1	0	ZNF292
23054	M	0	0	0	0	0	1	0	NCOA6
23057	0	0	M	0	0	0	1	0	NMNAT2
23066	0	0	M	0	0	0	1	0	CAND2
23135	0	0	0	0	0	M	1	0	KDM6B
23139	0	0	M	0	0	0	1	0	MAST2
23142	0	0	M	0	0	0	1	0	DCUN1D4
23161	0	0	M	0	0	0	1	0	SNX13
23181	0	0	0	0	0	M	1	0	DIP2A
23194	0	0	M	0	0	0	1	0	FBXL7
23195	0	0	0	0	M	0	1	0	MDN1
23199	0	0	0	0	M	0	1	0	GSE1
23209	0	M	0	0	0	0	1	0	MLC1
23241	0	0	0	0	M	0	1	0	PACS2
23261	0	0	M	0	0	0	1	0	CAMTA1
23294	0	0	0	0	M	0	1	0	ANKS1A
23306	0	M	0	0	0	0	1	0	NEMP1
23339	0	0	0	0	M	0	1	0	VPS39
23347	0	0	0	0	M	0	1	0	SMCHD1
23360	0	0	M	0	0	0	1	0	FNBP4
23363	0	0	0	0	M	0	1	0	OBSL1
23389	0	0	0	0	0	M	1	0	MED13L
23405	0	0	0	0	M	0	1	0	DICER1
23426	0	0	0	0	0	M	1	0	GRIP1
23450	M	0	0	0	0	0	1	0	SF3B3
23513	0	0	0	0	M	0	1	0	SCRIB
23518	0	0	M	0	0	0	1	0	R3HDM1
23526	0	0	0	0	M	0	1	0	HMHA1
23620	0	M	0	0	0	0	1	0	NTSR2
23660	0	0	0	0	M	0	1	0	ZKSCAN5
24140	M	0	0	0	0	0	1	0	FTSJ1
25794	0	M	0	0	0	0	1	0	FSCN2
25836	0	0	0	0	0	M	1	0	NIPBL
25843	0	0	0	0	M	0	1	0	MOB4
25890	0	0	0	0	M	0	1	0	ABI3BP
26033	0	0	M	0	0	0	1	0	ATRNL1
26036	0	0	0	0	M	0	1	0	ZNF451
26047	0	0	0	0	0	M	1	0	CNTNAP2
26084	0	0	M	0	0	0	1	0	ARHGEF26
26147	0	0	0	0	M	0	1	0	PHF19
26154	0	0	0	0	M	0	1	0	ABCA12
26166	0	0	0	0	M	0	1	0	RGS22
26205	M	0	0	0	0	0	1	0	GMEB2
26233	0	0	0	0	M	0	1	0	FBXL6
26267	0	0	0	0	M	0	1	0	FBXO10
26353	M	0	0	0	0	0	1	0	HSPB8
26509	0	0	0	0	M	0	1	0	MYOF
26524	0	0	M	0	0	0	1	0	LATS2
26751	0	0	M	0	0	0	1	0	SH3YL1
27000	0	M	0	0	0	0	1	0	DNAJC2
27010	0	0	0	0	M	0	1	0	TPK1
27037	0	M	0	0	0	0	1	0	TRMT2A
27044	M	0	0	0	0	0	1	0	SND1
27076	0	0	M	0	0	0	1	0	LYPD3
27087	0	0	M	0	0	0	1	0	B3GAT1
27148	0	0	0	0	M	0	1	0	STK36
27165	0	M	0	0	0	0	1	0	GLS2
27332	0	0	0	0	M	0	1	0	ZNF638
27352	0	0	0	0	M	0	1	0	SGSM3
29123	0	0	0	0	0	M	1	0	ANKRD11
29781	0	M	0	0	0	0	1	0	NCAPH2
29850	0	0	0	M	0	0	1	0	TRPM5
30011	0	0	M	0	0	0	1	0	SH3KBP1
30846	0	0	0	0	M	0	1	0	EHD2
50515	0	0	M	0	0	0	1	0	CHST11
50614	0	0	M	0	0	0	1	0	GALNT9
50618	0	0	0	0	M	0	1	0	ITSN2
50831	0	0	0	0	M	0	1	0	TAS2R3
50839	0	0	0	0	M	0	1	0	TAS2R10
50944	0	0	0	0	0	M	1	0	SHANK1
51000	0	0	M	0	0	0	1	0	SLC35B3
51003	M	0	0	0	0	0	1	0	MED31
51083	0	0	M	0	0	0	1	0	GAL
51085	0	M	0	0	0	0	1	0	MLXIPL
51110	0	0	M	0	0	0	1	0	LACTB2
51143	0	0	M	0	0	0	1	0	DYNC1LI1
51163	0	0	0	0	M	0	1	0	DBR1
51177	0	0	M	0	0	0	1	0	PLEKHO1
51181	0	M	0	0	0	0	1	0	DCXR
51232	0	0	M	0	0	0	1	0	CRIM1
51234	0	0	0	0	M	0	1	0	EMC4
51296	0	0	M	0	0	0	1	0	SLC15A3
51322	0	0	0	0	0	M	1	0	WAC
51429	0	M	0	0	0	0	1	0	SNX9
51439	0	0	0	M	0	0	1	0	FAM8A1
51473	0	0	M	0	0	0	1	0	DCDC2
51547	0	M	0	0	0	0	1	0	SIRT7
51561	0	M	0	0	0	0	1	0	IL23A
51567	0	0	M	0	0	0	1	0	TDP2
51596	0	M	0	0	0	0	1	0	CUTA
51665	0	0	0	0	M	0	1	0	ASB1
51678	0	0	0	0	M	0	1	0	MPP6
51720	0	0	0	0	M	0	1	0	UIMC1
53335	0	0	0	0	0	M	1	0	BCL11A
53833	0	0	0	0	M	0	1	0	IL20RB
54103	0	0	0	0	M	0	1	0	GSAP
54455	0	0	M	0	0	0	1	0	FBXO42
54456	0	M	0	0	0	0	1	0	MOV10L1
54490	0	0	M	0	0	0	1	0	UGT2B28
54545	0	0	0	M	0	0	1	0	MTMR12
54734	0	0	M	0	0	0	1	0	RAB39A
54737	0	0	0	M	0	0	1	0	MPHOSPH8
54806	0	0	0	0	0	M	1	0	AHI1
54822	0	0	0	0	M	0	1	0	TRPM7
54861	0	0	0	0	M	0	1	0	SNRK
54862	0	0	0	0	0	M	1	0	CC2D1A
54893	0	M	0	0	0	0	1	0	MTMR10
54934	0	0	0	0	M	0	1	0	KANSL2
54962	0	0	0	0	M	0	1	0	TIPIN
54984	0	0	M	0	0	0	1	0	PINX1
54997	M	0	0	0	0	0	1	0	TESC
55015	0	0	0	M	0	0	1	0	PRPF39
55133	0	0	0	0	M	0	1	0	SRBD1
55156	0	0	M	0	0	0	1	0	ARMC1
55160	0	0	0	0	M	0	1	0	ARHGEF10L
55213	0	0	M	0	0	0	1	0	RCBTB1
55291	0	0	M	0	0	0	1	0	PPP6R3
55298	0	0	M	0	0	0	1	0	RNF121
55320	0	0	M	0	0	0	1	0	MIS18BP1
55526	0	0	M	0	0	0	1	0	DHTKD1
55657	0	0	M	0	0	0	1	0	ZNF692
55658	M	0	0	0	0	0	1	0	RNF126
55697	M	0	0	0	0	0	1	0	VAC14
55739	0	0	0	0	M	0	1	0	CARKD
55769	0	0	M	0	0	0	1	0	ZNF83
55799	0	0	0	0	0	M	1	0	CACNA2D3
55844	0	0	M	0	0	0	1	0	PPP2R2D
55870	0	0	0	0	0	M	1	0	ASH1L
55871	0	M	0	0	0	0	1	0	CBWD1
55914	0	0	0	0	0	M	1	0	ERBB2IP
56624	0	0	0	M	0	0	1	0	ASAH2
56666	0	M	0	0	0	0	1	0	PANX2
56829	0	0	M	0	0	0	1	0	ZC3HAV1
56886	0	0	0	0	M	0	1	0	UGGT1
56899	0	0	M	0	0	0	1	0	ANKS1B
56946	0	0	0	0	0	M	1	0	C11orf30
56980	0	M	0	0	0	0	1	0	PRDM10
57096	0	0	M	0	0	0	1	0	RPGRIP1
57125	0	0	0	0	M	0	1	0	PLXDC1
57231	0	0	0	0	0	M	1	0	SNX14
57496	0	0	0	0	M	0	1	0	MKL2
57509	0	0	M	0	0	0	1	0	MTUS1
57510	0	0	0	0	M	0	1	0	XPO5
57526	0	0	0	0	0	M	1	0	PCDH19
57580	0	0	0	0	0	M	1	0	PREX1
57589	0	0	0	0	M	0	1	0	RIC1
57597	0	M	0	0	0	0	1	0	BAHCC1
57614	M	0	0	0	0	0	1	0	KIAA1468
57626	0	0	M	0	0	0	1	0	KLHL1
57634	0	M	0	0	0	0	1	0	EP400
57674	0	0	M	0	0	0	1	0	RNF213
57697	0	0	M	0	0	0	1	0	FANCM
57707	0	0	M	0	0	0	1	0	TLDC1
60482	M	0	0	0	0	0	1	0	SLC5A7
60625	0	0	M	0	0	0	1	0	DHX35
63891	0	0	0	0	M	0	1	0	RNF123
63897	M	0	0	0	0	0	1	0	HEATR6
63925	0	0	0	0	M	0	1	0	ZNF335
63941	M	0	0	0	0	0	1	0	NECAB3
64101	M	0	0	0	0	0	1	0	LRRC4
64131	0	M	0	0	0	0	1	0	XYLT1
64324	0	0	0	0	0	M	1	0	NSD1
64333	0	M	0	0	0	0	1	0	ARHGAP9
64478	0	0	0	0	M	0	1	0	CSMD1
64599	0	0	0	0	0	M	1	0	GIGYF1
64770	0	0	0	0	M	0	1	0	CCDC14
64781	0	M	0	0	0	0	1	0	CERK
64848	0	0	0	0	M	0	1	0	YTHDC2
64854	0	0	0	0	M	0	1	0	USP46
64901	0	0	0	0	0	M	1	0	RANBP17
64924	0	0	0	0	M	0	1	0	SLC30A5
65109	0	0	0	0	0	M	1	0	UPF3B
66036	0	0	0	0	M	0	1	0	MTMR9
79035	0	M	0	0	0	0	1	0	NABP2
79058	0	M	0	0	0	0	1	0	ASPSCR1
79658	0	0	M	0	0	0	1	0	ARHGAP10
79671	0	0	0	0	M	0	1	0	NLRX1
79705	0	0	M	0	0	0	1	0	LRRK1
79718	0	0	0	0	M	0	1	0	TBL1XR1
79730	0	0	0	0	M	0	1	0	NSUN7
79813	0	0	0	0	0	M	1	0	EHMT1
79823	0	0	M	0	0	0	1	0	CAMKMT
79829	0	0	0	0	M	0	1	0	NAA40
79837	0	M	0	0	0	0	1	0	PIP4K2C
79858	0	0	M	0	0	0	1	0	NEK11
80036	0	0	M	0	0	0	1	0	TRPM3
80155	0	0	0	0	0	M	1	0	NAA15
80233	0	M	0	0	0	0	1	0	FAAP100
80305	0	M	0	0	0	0	1	0	TRABD
80312	0	0	0	0	M	0	1	0	TET1
80331	M	0	0	0	0	0	1	0	DNAJC5
80332	0	0	0	M	0	0	1	0	ADAM33
80764	0	M	0	0	0	0	1	0	THAP7
81050	0	0	0	0	M	0	1	0	OR5AC2
81614	0	M	0	0	0	0	1	0	NIPA2
81704	0	M	0	0	0	0	1	0	DOCK8
83394	0	0	0	0	M	0	1	0	PITPNM3
83439	0	0	0	0	M	0	1	0	TCF7L1
83642	0	M	0	0	0	0	1	0	SELO
83667	0	0	0	0	M	0	1	0	SESN2
83719	0	M	0	0	0	0	1	0	YPEL3
83729	0	M	0	0	0	0	1	0	INHBE
83933	0	M	0	0	0	0	1	0	HDAC10
83942	0	0	M	0	0	0	1	0	TSSK1B
83992	0	0	0	0	0	M	1	0	CTTNBP2
84059	0	0	0	0	M	0	1	0	ADGRV1
84083	0	0	M	0	0	0	1	0	ZRANB3
84168	0	0	0	0	M	0	1	0	ANTXR1
84173	0	0	M	0	0	0	1	0	ELMOD3
84231	0	0	0	0	M	0	1	0	TRAF7
84261	0	0	0	0	M	0	1	0	FBXW9
84277	0	M	0	0	0	0	1	0	DNAJC30
84305	0	M	0	0	0	0	1	0	WIBG
84529	0	0	M	0	0	0	1	0	C15orf41
84709	0	0	M	0	0	0	1	0	MGARP
84725	0	0	0	0	M	0	1	0	PLEKHA8
84861	0	M	0	0	0	0	1	0	KLHL22
84889	0	0	0	0	0	M	1	0	SLC7A3
84893	0	0	0	0	M	0	1	0	FBXO18
84919	0	0	0	M	0	0	1	0	PPP1R15B
84952	0	0	0	0	0	M	1	0	CGNL1
84991	0	0	M	0	0	0	1	0	RBM17
85015	0	0	0	0	0	M	1	0	USP45
85359	0	M	0	0	0	0	1	0	DGCR6L
85378	0	M	0	0	0	0	1	0	TUBGCP6
85445	0	0	0	0	0	M	1	0	CNTNAP4
89797	0	0	0	0	M	0	1	0	NAV2
89832	0	M	0	0	0	0	1	0	CHRFAM7A
89839	0	M	0	0	0	0	1	0	ARHGAP11B
89846	0	0	0	0	M	0	1	0	FGD3
89927	0	0	M	0	0	0	1	0	C16orf45
90121	0	0	0	0	M	0	1	0	TSR2
91289	0	M	0	0	0	0	1	0	LMF2
91419	0	M	0	0	0	0	1	0	XRCC6BP1
91584	0	0	0	0	0	M	1	0	PLXNA4
91614	0	0	0	0	M	0	1	0	DEPDC7
92799	0	0	M	0	0	0	1	0	SHKBP1
92979	0	M	0	0	0	0	1	0	MARCH9
93058	0	M	0	0	0	0	1	0	COQ10A
93100	0	0	0	M	0	0	1	0	NAPRT
94025	0	0	0	0	M	0	1	0	MUC16
112476	0	M	0	0	0	0	1	0	PRRT2
114049	0	M	0	0	0	0	1	0	WBSCR22
114785	0	M	0	0	0	0	1	0	MBD6
116987	0	0	M	0	0	0	1	0	AGAP1
119548	0	0	M	0	0	0	1	0	PNLIPRP3
119772	0	0	0	0	0	M	1	0	OR52M1
121130	0	M	0	0	0	0	1	0	OR10P1
121214	0	M	0	0	0	0	1	0	SDR9C7
121227	0	M	0	0	0	0	1	0	LRIG3
121340	0	0	0	0	M	0	1	0	SP7
121457	0	0	0	0	M	0	1	0	IKBIP
123606	0	M	0	0	0	0	1	0	NIPA1
128239	0	0	0	0	M	0	1	0	IQGAP3
128368	0	0	0	0	M	0	1	0	OR10Z1
128553	0	0	M	0	0	0	1	0	TSHZ2
131096	0	M	0	0	0	0	1	0	KCNH8
132884	0	0	M	0	0	0	1	0	EVC2
133121	0	0	M	0	0	0	1	0	ENPP6
133522	0	0	M	0	0	0	1	0	PPARGC1B
134429	0	0	M	0	0	0	1	0	STARD4
144406	0	0	0	0	M	0	1	0	WDR66
145645	0	0	M	0	0	0	1	0	C15orf43
146183	0	M	0	0	0	0	1	0	OTOA
147111	0	M	0	0	0	0	1	0	NOTUM
147923	0	0	0	0	M	0	1	0	ZNF420
148345	0	0	M	0	0	0	1	0	C1orf127
149041	0	0	M	0	0	0	1	0	RC3H1
149628	0	0	0	0	0	M	1	0	PYHIN1
150372	0	0	M	0	0	0	1	0	NFAM1
152006	0	0	0	M	0	0	1	0	RNF38
152330	0	0	0	0	0	M	1	0	CNTN4
155368	0	M	0	0	0	0	1	0	WBSCR27
157680	0	0	0	0	0	M	1	0	VPS13B
160365	0	0	M	0	0	0	1	0	CLECL1
163882	0	0	0	0	M	0	1	0	CNST
165904	0	0	0	0	M	0	1	0	XIRP1
166336	0	0	0	0	0	M	1	0	PRICKLE2
168544	0	0	M	0	0	0	1	0	ZNF467
169693	0	0	M	0	0	0	1	0	TMEM252
170302	0	0	0	0	0	M	1	0	ARX
196403	0	M	0	0	0	0	1	0	DTX3
200931	0	M	0	0	0	0	1	0	SLC51A
201254	0	M	0	0	0	0	1	0	STRA13
202151	0	0	M	0	0	0	1	0	RANBP3L
205428	0	0	M	0	0	0	1	0	C3orf58
220001	0	0	0	0	M	0	1	0	VWCE
220296	0	0	0	0	0	M	1	0	HEPACAM
221037	0	0	0	0	M	0	1	0	JMJD1C
221823	0	0	M	0	0	0	1	0	PRPS1L1
222658	0	M	0	0	0	0	1	0	KCTD20
253782	0	0	0	0	M	0	1	0	CERS6
253980	0	M	0	0	0	0	1	0	KCTD13
256764	0	0	M	0	0	0	1	0	WDR72
256933	0	M	0	0	0	0	1	0	NPB
283093	0	0	M	0	0	0	1	0	OR4C12
283373	0	M	0	0	0	0	1	0	ANKRD52
285220	0	0	M	0	0	0	1	0	EPHA6
285527	0	0	0	0	M	0	1	0	FRYL
339231	0	M	0	0	0	0	1	0	ARL16
339291	0	0	M	0	0	0	1	0	LRRC30
339559	0	0	0	0	M	0	1	0	ZFP69
341019	0	0	M	0	0	0	1	0	DCDC1
341418	0	M	0	0	0	0	1	0	OR6C4
346007	0	0	M	0	0	0	1	0	EYS
347240	0	0	M	0	0	0	1	0	KIF24
347733	0	0	M	0	0	0	1	0	TUBB2B
353219	0	0	M	0	0	0	1	0	KAAG1
375775	0	0	0	0	M	0	1	0	PNPLA7
391189	0	0	0	0	M	0	1	0	OR11L1
415116	0	M	0	0	0	0	1	0	PIM3
441061	0	0	M	0	0	0	1	0	MARCH11
441639	0	0	M	0	0	0	1	0	OR9K2
552900	0	M	0	0	0	0	1	0	BOLA2
594855	M	0	0	0	0	0	1	0	CPLX3
641339	0	0	M	0	0	0	1	0	ZNF674
653247	0	M	0	0	0	0	1	0	PRB2
654483	0	M	0	0	0	0	1	0	BOLA2B
731220	0	0	0	0	M	0	1	0	RFX8
100996331	0	M	0	0	0	0	1	0	POTEB

## Sheet: legend
LEGEND
M	the gene is a member of the list
P	the gene is in significant network proximity to genes of the list
occ_i	occurence in original lists
occ_pred	number of times the gene was predicted as network proximal to genes of any list
