# Supplementary material for: Network Diffusion-Based Prioritization of Autism Risk Genes Identifies Significantly Connected Gene Modules
Source: Front Genet. 2017 Sep 25;8:129. doi: 10.3389/fgene.2017.00129 (PMC5622537; doi:10.3389/fgene.2017.00129)
Supplement: Supplementary file 5 [file Table5.XLSX]

## Sheet: Foglio1
gene_id	symbol	X0	Xs	S	p	Sp	Sp_norm	rank	M_ASD
93664	CADPS2	0.5	0.401576	0.267717	0.001	0.803152	1	1	1
9378	NRXN1	1	0.474646	0.237323	0.001	0.711969	0.886468	2	1
54551	MAGEL2	1	0.465487	0.232744	0.001	0.698231	0.869363	3	1
3785	KCNQ2	1	0.458159	0.229079	0.001	0.687238	0.855676	4	1
26053	AUTS2	1	0.508261	0.25413	0.002	0.68589	0.853997	5	1
1499	CTNNB1	1	0.446267	0.223134	0.001	0.669401	0.833467	6	1
9228	DLGAP2	0.5	0.326306	0.217537	0.001	0.652612	0.812563	7	1
57502	NLGN4X	1	0.428961	0.21448	0.001	0.643441	0.801145	8	1
5728	PTEN	1	0.413605	0.206803	0.001	0.620408	0.772466	9	1
10771	ZMYND11	1	0.409648	0.204824	0.001	0.614472	0.765075	10	1
152330	CNTN4	1	0.404909	0.202455	0.001	0.607364	0.756225	11	1
8850	KAT2B	1	0.403264	0.201632	0.001	0.604896	0.753153	12	1
9275	BCL7B	0.5	0.389101	0.2594	0.005	0.596888	0.743182	13	1
6595	SMARCA2	1	0.397168	0.198584	0.001	0.595752	0.741767	14	1
2475	MTOR	1	0.396196	0.198098	0.001	0.594294	0.739952	15	1
5781	PTPN11	1	0.395802	0.197901	0.001	0.593702	0.739215	16	1
23742	NPAP1	0.5	0.295721	0.197147	0.001	0.591441	0.7364	17	1
29072	SETD2	1	0.39355	0.196775	0.001	0.590325	0.73501	18	1
23236	PLCB1	1	0.391312	0.195656	0.001	0.586969	0.730831	19	1
776	CACNA1D	1	0.39114	0.19557	0.001	0.58671	0.730509	20	1
287	ANK2	1	0.387737	0.193869	0.001	0.581606	0.724154	21	1
2898	GRIK2	1	0.386567	0.193283	0.001	0.57985	0.721968	22	1
6529	SLC6A1	1	0.385338	0.192669	0.001	0.578007	0.719673	23	1
93986	FOXP2	1	0.383185	0.191592	0.001	0.574777	0.715651	24	1
3786	KCNQ3	1	0.382202	0.191101	0.001	0.573303	0.713816	25	1
5579	PRKCB	1	0.381485	0.190743	0.001	0.572228	0.712477	26	1
9759	HDAC4	1	0.381038	0.190519	0.001	0.571557	0.711642	27	1
5528	PPP2R5D	1	0.379039	0.189519	0.001	0.568558	0.707908	28	1
7204	TRIO	1	0.378531	0.189265	0.001	0.567796	0.70696	29	1
7681	MKRN3	0.5	0.283432	0.188955	0.001	0.566865	0.7058	30	1
26047	CNTNAP2	1	0.377669	0.188834	0.001	0.566503	0.70535	31	1
1826	DSCAM	1	0.374687	0.187344	0.001	0.562031	0.699781	32	1
9578	CDC42BPB	1	0.374129	0.187065	0.001	0.561194	0.698739	33	1
783	CACNB2	1	0.372192	0.186096	0.001	0.558287	0.69512	34	1
85445	CNTNAP4	1	0.372062	0.186031	0.001	0.558092	0.694877	35	1
6197	RPS6KA3	1	0.371588	0.185794	0.001	0.557382	0.693993	36	1
23135	KDM6B	1	0.371249	0.185625	0.001	0.556874	0.69336	37	1
56946	EMSY	1	0.370803	0.185401	0.001	0.556204	0.692526	38	1
7249	TSC2	1	0.370433	0.185216	0.001	0.555649	0.691835	39	1
8912	CACNA1H	1	0.369905	0.184952	0.001	0.554857	0.690849	40	1
2901	GRIK5	1	0.36872	0.18436	0.001	0.553081	0.688637	41	1
6792	CDKL5	1	0.367179	0.183589	0.001	0.550768	0.685758	42	1
55870	ASH1L	1	0.366166	0.183083	0.001	0.54925	0.683867	43	1
58508	KMT2C	1	0.363677	0.181839	0.001	0.545516	0.679218	44	1
57680	CHD8	1	0.363563	0.181782	0.001	0.545345	0.679006	45	1
5021	OXTR	1	0.362115	0.181057	0.001	0.543172	0.676301	46	1
10522	DEAF1	1	0.3619	0.18095	0.001	0.54285	0.675899	47	1
10664	CTCF	1	0.360988	0.180494	0.001	0.541482	0.674196	48	1
3912	LAMB1	1	0.360844	0.180422	0.001	0.541267	0.673928	49	1
4297	KMT2A	1	0.360692	0.180346	0.001	0.541038	0.673643	50	1
7248	TSC1	1	0.358858	0.179429	0.001	0.538287	0.670218	51	1
79813	EHMT1	1	0.358583	0.179292	0.001	0.537875	0.669705	52	1
55904	KMT2E	1	0.358455	0.179227	0.001	0.537682	0.669465	53	1
23426	GRIP1	1	0.358412	0.179206	0.001	0.537618	0.669384	54	1
4204	MECP2	1	0.355505	0.177752	0.001	0.533257	0.663955	55	1
55914	ERBIN	1	0.355149	0.177574	0.001	0.532723	0.66329	56	1
4983	OPHN1	1	0.353813	0.176907	0.001	0.53072	0.660796	57	1
1501	CTNND2	1	0.353131	0.176565	0.001	0.529696	0.659521	58	1
22981	NINL	1	0.352768	0.176384	0.001	0.529152	0.658844	59	1
55799	CACNA2D3	1	0.348695	0.174348	0.001	0.523043	0.651237	60	1
55636	CHD7	1	0.348391	0.174196	0.001	0.522587	0.65067	61	1
6506	SLC1A2	1	0.344985	0.172493	0.001	0.517478	0.644308	62	1
170302	ARX	1	0.344287	0.172143	0.001	0.51643	0.643004	63	1
5649	RELN	1	0.343415	0.171707	0.001	0.515122	0.641375	64	1
57526	PCDH19	1	0.343245	0.171622	0.001	0.514867	0.641058	65	1
7994	KAT6A	1	0.342479	0.171239	0.001	0.513718	0.639627	66	1
1756	DMD	1	0.379688	0.189844	0.002	0.512383	0.637965	67	1
23112	TNRC6B	1	0.341124	0.170562	0.001	0.511686	0.637097	68	1
51111	KMT5B	1	0.340874	0.170437	0.001	0.511311	0.636631	69	1
1106	CHD2	1	0.34062	0.17031	0.001	0.51093	0.636155	70	1
9037	SEMA5A	1	0.377726	0.188863	0.002	0.509736	0.634669	71	1
26608	TBL2	0.5	0.342595	0.228397	0.006	0.507463	0.631839	72	1
10243	GPHN	1	0.399857	0.199929	0.003	0.504396	0.62802	73	1
57580	PREX1	1	0.334792	0.167396	0.001	0.502188	0.625272	74	1
6326	SCN2A	1	0.371258	0.185629	0.002	0.501007	0.623801	75	1
8831	SYNGAP1	1	0.370572	0.185286	0.002	0.500081	0.622648	76	1
53335	BCL11A	1	0.329815	0.164908	0.001	0.494723	0.615977	77	1
10142	AKAP9	1	0.361188	0.180594	0.002	0.487418	0.606882	78	1
29123	ANKRD11	1	0.322231	0.161115	0.001	0.483346	0.601811	79	1
23389	MED13L	1	0.356847	0.178424	0.002	0.48156	0.599587	80	1
27086	FOXP1	1	0.350636	0.175318	0.002	0.473178	0.589151	81	1
149628	PYHIN1	1	0.314261	0.15713	0.001	0.471391	0.586926	82	1
673	BRAF	1	0.3492	0.1746	0.002	0.47124	0.586738	83	1
10295	BCKDK	1	0.313545	0.156773	0.001	0.470318	0.58559	84	1
3766	KCNJ10	1	0.347021	0.17351	0.002	0.468299	0.583076	85	1
6934	TCF7L2	1	0.368452	0.184226	0.003	0.46478	0.578695	86	1
23181	DIP2A	1	0.306581	0.15329	0.001	0.459871	0.572583	87	1
57492	ARID1B	1	0.339741	0.16987	0.002	0.458475	0.570844	88	1
64324	NSD1	1	0.33921	0.169605	0.002	0.457758	0.569952	89	1
6531	SLC6A3	1	0.338945	0.169472	0.002	0.457401	0.569507	90	1
64207	IRF2BPL	1	0.304607	0.152304	0.001	0.456911	0.568897	91	1
8985	PLOD3	0.5	0.270372	0.180248	0.003	0.454743	0.566198	92	1
55079	FEZF2	0.5	0.295363	0.196909	0.005	0.453093	0.564143	93	1
140733	MACROD2	1	0.335236	0.167618	0.002	0.452396	0.563276	94	1
8468	FKBP6	0.5	0.280922	0.187281	0.004	0.449089	0.559159	95	1
22941	SHANK2	1	0.389881	0.194941	0.005	0.448564	0.558504	96	1
57231	SNX14	1	0.403514	0.201757	0.006	0.448274	0.558143	97	1
1120	CHKB	1	0.354166	0.177083	0.003	0.446759	0.556257	98	1
4763	NF1	1	0.352257	0.176129	0.003	0.444351	0.553259	99	1
9891	NUAK1	1	0.327112	0.163556	0.002	0.441433	0.549625	100	1
3150	HMGN1	1	0.382382	0.191191	0.005	0.439936	0.547762	101	1
5079	PAX5	1	0.346748	0.173374	0.003	0.437402	0.544606	102	1
10518	CIB2	1	0.344183	0.172091	0.003	0.434166	0.540577	103	1
83992	CTTNBP2	1	0.341452	0.170726	0.003	0.430721	0.536289	104	1
51107	APH1A	1	0.318088	0.159044	0.002	0.429255	0.534463	105	1
2332	FMR1	1	0.356747	0.178374	0.004	0.427729	0.532563	106	1
6323	SCN1A	1	0.33836	0.16918	0.003	0.426821	0.531432	107	1
84623	KIRREL3	1	0.352402	0.176201	0.004	0.422519	0.526076	108	1
3065	HDAC1	0.5	0.302	0.201334	0.008	0.422178	0.525652	109	1
54862	CC2D1A	1	0.334154	0.167077	0.003	0.421515	0.524825	110	1
85015	USP45	1	0.351095	0.175547	0.004	0.420952	0.524125	111	1
79955	PDZD7	0	0.195069	0.195069	0.007	0.420355	0.523382	112	1
27185	DISC1	1	0.36503	0.182515	0.005	0.419973	0.522906	113	1
1760	DMPK	1	0.330396	0.165198	0.003	0.416775	0.518924	114	1
301	ANXA1	1	0.361704	0.180852	0.005	0.416146	0.518141	115	1
10479	SLC9A6	1	0.346439	0.17322	0.004	0.41537	0.517175	116	1
50944	SHANK1	1	0.345624	0.172812	0.004	0.414393	0.515958	117	1
23167	EFR3A	1	0.306581	0.15329	0.002	0.413726	0.515128	118	1
10787	NCKAP1	1	0.34435	0.172175	0.004	0.412865	0.514056	119	1
84952	CGNL1	1	0.324484	0.162242	0.003	0.409316	0.509637	120	1
166336	PRICKLE2	1	0.339507	0.169753	0.004	0.407058	0.506826	121	1
5296	PIK3R2	1	0.32263	0.161315	0.003	0.406979	0.506726	122	1
79582	SPAG16	0.5	0.264658	0.176438	0.005	0.40599	0.505496	123	1
1995	ELAVL3	1	0.349894	0.174947	0.005	0.402558	0.501223	124	1
84083	ZRANB3	0.5	0.301048	0.200698	0.01	0.401397	0.499777	125	1
7014	TERF2	1	0.34364	0.17182	0.005	0.395363	0.492264	126	1
2200	FBN1	1	0.341296	0.170648	0.005	0.392666	0.488906	127	1
158	ADSL	1	0.341028	0.170514	0.005	0.392358	0.488522	128	1
80155	NAA15	1	0.362368	0.181184	0.007	0.390434	0.486127	129	1
9820	CUL7	1	0.338576	0.169288	0.005	0.389536	0.485009	130	1
7225	TRPC6	1	0.350301	0.175151	0.006	0.389158	0.484539	131	1
25836	NIPBL	1	0.337775	0.168887	0.005	0.388615	0.483862	132	1
491	ATP2B2	1	0.34601	0.173005	0.006	0.384391	0.478603	133	1
23126	POGZ	1	0.356513	0.178257	0.007	0.384125	0.478272	134	1
220296	HEPACAM	1	0.374772	0.187386	0.009	0.383346	0.477302	135	1
10575	CCT4	1	0.355489	0.177745	0.007	0.383022	0.476898	136	1
51473	DCDC2	0.5	0.280339	0.186893	0.009	0.382337	0.476045	137	1
23345	SYNE1	1	0.340858	0.170429	0.006	0.378668	0.471477	138	1
5881	RAC3	0.5	0.282089	0.188059	0.01	0.376118	0.468302	139	1
5754	PTK7	1	0.325092	0.162546	0.005	0.374023	0.465694	140	1
100	ADA	1	0.32445	0.162225	0.005	0.373285	0.464775	141	1
5253	PHF2	1	0.310863	0.155432	0.004	0.372716	0.464066	142	1
3198	HOXA1	1	0.334282	0.167141	0.006	0.371362	0.46238	143	1
23518	R3HDM1	0.5	0.299011	0.199341	0.014	0.369552	0.460127	144	1
5587	PRKD1	1	0.342652	0.171326	0.007	0.36919	0.459677	145	1
51322	WAC	1	0.316069	0.158035	0.005	0.363642	0.452769	146	1
270	AMPD1	1	0.336846	0.168423	0.007	0.362935	0.451888	147	1
83473	KATNAL2	1	0.326393	0.163197	0.006	0.362598	0.451469	148	1
8452	CUL3	1	0.366713	0.183356	0.011	0.359123	0.447142	149	1
79862	ZNF669	0	0.199729	0.199729	0.016	0.35869	0.446603	150	1
23394	ADNP	1	0.322581	0.161291	0.006	0.358363	0.446196	151	1
64599	GIGYF1	1	0.308735	0.154367	0.005	0.355204	0.442262	152	1
9320	TRIP12	1	0.354327	0.177164	0.01	0.354327	0.441171	153	1
43	ACHE	1	0.353572	0.176786	0.01	0.353572	0.44023	154	1
91584	PLXNA4	1	0.340479	0.170239	0.009	0.348268	0.433627	155	1
54806	AHI1	1	0.331544	0.165772	0.008	0.347609	0.432806	156	1
26040	SETBP1	1	0.321265	0.160632	0.007	0.346147	0.430985	157	1
8874	ARHGEF7	0.5	0.258592	0.172394	0.01	0.344789	0.429294	158	1
5829	PXN	0.5	0.248893	0.165929	0.009	0.33945	0.422647	159	1
7874	USP7	1	0.352782	0.176391	0.012	0.338815	0.421856	160	1
4851	NOTCH1	0.5	0.263747	0.175831	0.013	0.331628	0.412908	161	1
23001	WDFY3	1	0.316244	0.158122	0.008	0.331568	0.412833	162	1
64901	RANBP17	1	0.331311	0.165656	0.01	0.331311	0.412513	163	1
6448	SGSH	1	0.350575	0.175288	0.013	0.330602	0.411631	164	1
157680	VPS13B	1	0.329106	0.164553	0.01	0.329106	0.409768	165	1
5567	PRKACB	0.5	0.26042	0.173613	0.013	0.327445	0.407699	166	1
84889	SLC7A3	1	0.311024	0.155512	0.008	0.326095	0.406019	167	1
334	APLP2	0.5	0.259127	0.172752	0.013	0.325819	0.405675	168	1
2628	GATM	1	0.331645	0.165823	0.011	0.324781	0.404383	169	1
1654	DDX3X	1	0.324119	0.16206	0.01	0.324119	0.403559	170	1
4193	MDM2	0.5	0.25117	0.167447	0.012	0.321635	0.400466	171	1
65109	UPF3B	1	0.339287	0.169644	0.013	0.319957	0.398377	172	1
4010	LMX1B	1	0.332966	0.166483	0.012	0.319784	0.398161	173	1
5578	PRKCA	0.5	0.249632	0.166421	0.012	0.319665	0.398013	174	1
857	CAV1	0.5	0.249392	0.166261	0.012	0.319358	0.397631	175	1
1739	DLG1	0.5	0.265694	0.177129	0.016	0.318103	0.396068	176	1
1717	DHCR7	1	0.331033	0.165517	0.012	0.317928	0.39585	177	1
5595	MAPK3	0.5	0.26406	0.17604	0.016	0.316147	0.393633	178	1
5174	PDZK1	0.5	0.231103	0.154069	0.009	0.315188	0.392438	179	1
2563	GABRD	0.5	0.249185	0.166123	0.013	0.313318	0.39011	180	1
816	CAMK2B	0.5	0.252732	0.168488	0.014	0.312355	0.388911	181	1
1487	CTBP1	0.5	0.237686	0.158457	0.011	0.310356	0.386422	182	1
200162	SPAG17	0.5	0.232607	0.155072	0.01	0.310143	0.386157	183	1
3608	ILF2	1	0.327587	0.163794	0.013	0.308924	0.384639	184	1
5600	MAPK11	0.5	0.253632	0.169088	0.015	0.308401	0.383988	185	1
5613	PRKX	0.5	0.244344	0.162896	0.013	0.307232	0.382532	186	1
8871	SYNJ2	0.5	0.247753	0.165168	0.014	0.306201	0.381249	187	1
64333	ARHGAP9	0.5	0.206263	0.137508	0.006	0.305523	0.380405	188	1
288	ANK3	0.5	0.238026	0.158684	0.012	0.304803	0.379508	189	1
1399	CRKL	0.5	0.222537	0.148358	0.009	0.303505	0.377892	190	1
23617	TSSK2	0.5	0.226005	0.15067	0.01	0.30134	0.375197	191	1
321	APBA2	0.5	0.235251	0.156834	0.012	0.301249	0.375083	192	1
4659	PPP1R12A	0.5	0.250891	0.16726	0.016	0.30038	0.374001	193	1
3791	KDR	0.5	0.233155	0.155437	0.012	0.298565	0.371742	194	1
8289	ARID1A	0.5	0.206985	0.13799	0.007	0.297354	0.370234	195	1
3913	LAMB2	0.5	0.22265	0.148434	0.01	0.296867	0.369628	196	1
11198	SUPT16H	0.5	0.242409	0.161606	0.015	0.294755	0.366998	197	1
6709	SPTAN1	0.5	0.234015	0.15601	0.013	0.294244	0.366361	198	1
3932	LCK	0.5	0.241645	0.161097	0.015	0.293826	0.36584	199	1
2558	GABRA5	0.5	0.237736	0.158491	0.014	0.293822	0.365836	200	1
2113	ETS1	0.5	0.215242	0.143494	0.009	0.293555	0.365503	201	1
3751	KCND2	0.5	0.237179	0.15812	0.014	0.293134	0.364979	202	1
54509	RHOF	0.5	0.228771	0.152514	0.012	0.292951	0.364752	203	1
57555	NLGN2	0.5	0.236099	0.1574	0.014	0.291799	0.363317	204	1
27319	BHLHE22	0.5	0.235083	0.156722	0.014	0.290543	0.361753	205	1
7410	VAV2	0.5	0.23493	0.15662	0.014	0.290354	0.361518	206	1
353219	KAAG1	0.5	0.230113	0.153409	0.013	0.289338	0.360253	207	1
5532	PPP3CB	0.5	0.216774	0.144516	0.01	0.289032	0.359872	208	1
2895	GRID2	0.5	0.233634	0.155756	0.014	0.288751	0.359522	209	1
169522	KCNV2	0.5	0.221088	0.147392	0.011	0.288683	0.359437	210	1
7082	TJP1	0.5	0.233072	0.155382	0.014	0.288058	0.358659	211	1
10743	RAI1	1	0.31582	0.15791	0.015	0.288013	0.358604	212	1
396	ARHGDIA	0.5	0.232375	0.154917	0.014	0.287196	0.357586	213	1
8607	RUVBL1	0.5	0.227728	0.151818	0.013	0.286338	0.356518	214	1
8898	MTMR2	0.5	0.227511	0.151674	0.013	0.286065	0.356178	215	1
71	ACTG1	0.5	0.218812	0.145874	0.011	0.285711	0.355737	216	1
7025	NR2F1	0.5	0.209455	0.139637	0.009	0.285663	0.355677	217	1
1605	DAG1	0.5	0.237614	0.158409	0.016	0.284484	0.354209	218	1
2065	ERBB3	0.5	0.21776	0.145173	0.011	0.284337	0.354026	219	1
23168	RTF1	0.5	0.22203	0.14802	0.012	0.28432	0.354005	220	1
3633	INPP5B	0.5	0.21705	0.1447	0.011	0.28341	0.352872	221	1
3679	ITGA7	0.5	0.207679	0.138452	0.009	0.28324	0.35266	222	1
7353	UFD1L	0.5	0.22114	0.147426	0.012	0.28318	0.352585	223	1
3708	ITPR1	0.5	0.235654	0.157102	0.016	0.282137	0.351287	224	1
9379	NRXN2	0	0.146589	0.146589	0.012	0.281572	0.350583	225	1
5663	PSEN1	0.5	0.241473	0.160982	0.018	0.280869	0.349709	226	1
6839	SUV39H1	0.5	0.222636	0.148424	0.013	0.279936	0.348547	227	1
89941	RHOT2	0.5	0.230197	0.153465	0.015	0.279905	0.348509	228	1
51764	GNG13	0.5	0.225953	0.150635	0.014	0.279259	0.347704	229	1
8777	MPDZ	0.5	0.22102	0.147346	0.013	0.277904	0.346016	230	1
4692	NDN	0.5	0.212702	0.141802	0.011	0.277734	0.345804	231	1
116729	PPP1R27	0.5	0.203458	0.135639	0.009	0.277484	0.345494	232	1
22871	NLGN1	0.5	0.231764	0.15451	0.016	0.277481	0.345489	233	1
5592	PRKG1	0.5	0.224001	0.149334	0.014	0.276846	0.3447	234	1
6804	STX1A	0.5	0.241141	0.16076	0.019	0.276708	0.344528	235	1
131096	KCNH8	0.5	0.218844	0.145896	0.013	0.275168	0.34261	236	1
2	A2M	0.5	0.214526	0.143017	0.012	0.27471	0.34204	237	1
5519	PPP2R1B	0.5	0.232789	0.155193	0.017	0.274622	0.34193	238	1
7846	TUBA1A	0.5	0.236067	0.157378	0.018	0.274582	0.34188	239	1
778	CACNA1F	0.5	0.205543	0.137029	0.01	0.274057	0.341227	240	1
51547	SIRT7	0.5	0.184549	0.123033	0.006	0.273361	0.34036	241	1
923	CD6	0.5	0.220799	0.147199	0.014	0.272888	0.339772	242	1
4208	MEF2C	0.5	0.234352	0.156234	0.018	0.272586	0.339396	243	1
57453	DSCAML1	0.5	0.237427	0.158285	0.019	0.272447	0.339222	244	1
51296	SLC15A3	0.5	0.208418	0.138945	0.011	0.272139	0.338839	245	1
6812	STXBP1	0.5	0.220103	0.146735	0.014	0.272029	0.338701	246	1
118	ADD1	0.5	0.212353	0.141569	0.012	0.271928	0.338576	247	1
5531	PPP4C	0.5	0.219195	0.14613	0.014	0.270906	0.337304	248	1
5364	PLXNB1	0.5	0.215173	0.143448	0.013	0.270552	0.336862	249	1
8312	AXIN1	0.5	0.218359	0.145572	0.014	0.269873	0.336017	250	1
1761	DMRT1	0.5	0.20233	0.134887	0.01	0.269774	0.335893	251	1
4905	NSF	0.5	0.228498	0.152332	0.017	0.26956	0.335627	252	1
1080	CFTR	0.5	0.223822	0.149215	0.016	0.267972	0.33365	253	1
1003	CDH5	0.5	0.219861	0.146574	0.015	0.267338	0.332861	254	1
79837	PIP4K2C	0.5	0.191087	0.127391	0.008	0.267128	0.332599	255	1
2335	FN1	0.5	0.215627	0.143751	0.014	0.266496	0.331813	256	1
6599	SMARCC1	0.5	0.218885	0.145923	0.015	0.266151	0.331383	257	1
1137	CHRNA4	0.5	0.231777	0.154518	0.019	0.265963	0.331149	258	1
10423	CDIPT	0.5	0.222054	0.148036	0.016	0.265855	0.331014	259	1
84812	PLCD4	0.5	0.215007	0.143338	0.014	0.265731	0.33086	260	1
7007	TECTA	0.5	0.218274	0.145516	0.015	0.265408	0.330458	261	1
4602	MYB	0.5	0.234292	0.156194	0.02	0.26537	0.33041	262	1
395	ARHGAP6	0.5	0.203127	0.135418	0.011	0.26523	0.330237	263	1
91614	DEPDC7	0.5	0.20288	0.135254	0.011	0.264909	0.329836	264	1
10451	VAV3	0.5	0.229952	0.153301	0.019	0.26387	0.328542	265	1
6540	SLC6A13	0.5	0.209105	0.139403	0.013	0.262923	0.327363	266	1
57634	EP400	0.5	0.212399	0.141599	0.014	0.262507	0.326846	267	1
8220	DGCR14	0.5	0.215789	0.143859	0.015	0.262386	0.326696	268	1
10319	LAMC3	0.5	0.212047	0.141364	0.014	0.262072	0.326304	269	1
79718	TBL1XR1	0.5	0.22493	0.149953	0.018	0.261628	0.325751	270	1
6300	MAPK12	0.5	0.241464	0.160976	0.024	0.260748	0.324655	271	1
1124	CHN2	0.5	0.203597	0.135731	0.012	0.260715	0.324614	272	1
9901	SRGAP3	0.5	0.21063	0.14042	0.014	0.26032	0.324123	273	1
9856	KIAA0319	0.5	0.232515	0.15501	0.021	0.260073	0.323816	274	1
23526	ARHGAP45	0.5	0.202802	0.135202	0.012	0.259698	0.323348	275	1
2274	FHL2	0.5	0.209403	0.139602	0.014	0.258804	0.322235	276	1
3952	LEP	0.5	0.239631	0.159754	0.024	0.258768	0.32219	277	1
4137	MAPT	0.5	0.209107	0.139405	0.014	0.258439	0.32178	278	1
3039	HBA1	0.5	0.208771	0.139181	0.014	0.258023	0.321263	279	1
55666	NPLOC4	0.5	0.211959	0.141306	0.015	0.257729	0.320897	280	1
2066	ERBB4	0.5	0.221527	0.147684	0.018	0.257669	0.320822	281	1
1453	CSNK1D	0.5	0.221131	0.147421	0.018	0.257209	0.320249	282	1
2664	GDI1	0.5	0.214828	0.143219	0.016	0.257204	0.320243	283	1
5868	RAB5A	0.5	0.223777	0.149185	0.019	0.256783	0.319719	284	1
89846	FGD3	0.5	0.217492	0.144995	0.017	0.256576	0.319461	285	1
119772	OR52M1	1	0.30889	0.154445	0.022	0.256004	0.318749	286	1
26013	L3MBTL1	0.5	0.225448	0.150298	0.02	0.255352	0.317938	287	1
3678	ITGA5	0.5	0.213026	0.142017	0.016	0.255046	0.317556	288	1
3787	KCNS1	0.5	0.219192	0.146128	0.018	0.254954	0.317442	289	1
89839	ARHGAP11B	0.5	0.2027	0.135133	0.013	0.254869	0.317336	290	1
2036	EPB41L1	0.5	0.219113	0.146075	0.018	0.254861	0.317326	291	1
10458	BAIAP2	0.5	0.209044	0.139363	0.015	0.254185	0.316485	292	1
4637	MYL6	0.5	0.208839	0.139226	0.015	0.253935	0.316173	293	1
1375	CPT1B	0.5	0.221257	0.147504	0.019	0.253891	0.316119	294	1
2149	F2R	0.5	0.211866	0.141244	0.016	0.253658	0.315828	295	1
30011	SH3KBP1	0.5	0.214649	0.143099	0.017	0.253221	0.315284	296	1
1107	CHD3	0.5	0.204249	0.136166	0.014	0.252434	0.314304	297	1
79658	ARHGAP10	0.5	0.206571	0.137714	0.015	0.251178	0.312741	298	1
1759	DNM1	0.5	0.209456	0.139637	0.016	0.250771	0.312234	299	1
8655	DYNLL1	0.5	0.225823	0.150548	0.022	0.249546	0.310708	300	1
9031	BAZ1B	0.5	0.211492	0.140994	0.017	0.249497	0.310647	301	1
4035	LRP1	0.5	0.20482	0.136547	0.015	0.249049	0.310089	302	1
8945	BTRC	0.5	0.225098	0.150065	0.022	0.248744	0.30971	303	1
5062	PAK2	0.5	0.230314	0.153542	0.024	0.248706	0.309663	304	1
1445	CSK	0.5	0.216264	0.144176	0.019	0.248162	0.308985	305	1
11329	STK38	0.5	0.197096	0.131398	0.013	0.247823	0.308563	306	1
23054	NCOA6	0.5	0.221478	0.147652	0.021	0.247728	0.308444	307	1
83933	HDAC10	0.5	0.212811	0.141874	0.018	0.247532	0.3082	308	1
4627	MYH9	0.5	0.212211	0.141474	0.018	0.246833	0.307331	309	1
4628	MYH10	0.5	0.208712	0.139141	0.017	0.246217	0.306564	310	1
2318	FLNC	0.5	0.210977	0.140651	0.018	0.245398	0.305543	311	1
6899	TBX1	0.5	0.219258	0.146172	0.021	0.245245	0.305352	312	1
56980	PRDM10	0.5	0.213355	0.142237	0.019	0.244825	0.30483	313	1
23209	MLC1	0.5	0.204456	0.136304	0.016	0.244786	0.304781	314	1
9620	CELSR1	0.5	0.19106	0.127374	0.012	0.244662	0.304627	315	1
8440	NCK2	0.5	0.207368	0.138245	0.017	0.244632	0.304589	316	1
3613	IMPA2	0.5	0.197474	0.131649	0.014	0.244061	0.303879	317	1
4640	MYO1A	0.5	0.186522	0.124348	0.011	0.243549	0.303241	318	1
9899	SV2B	0.5	0.189951	0.126634	0.012	0.243241	0.302858	319	1
4854	NOTCH3	0.5	0.227739	0.151826	0.025	0.243235	0.30285	320	1
55844	PPP2R2D	0.5	0.196677	0.131118	0.014	0.243076	0.302652	321	1
57715	SEMA4G	0.5	0.195903	0.130602	0.014	0.242119	0.301461	322	1
4923	NTSR1	0.5	0.198932	0.132621	0.015	0.241889	0.301175	323	1
64781	CERK	0.5	0.195637	0.130425	0.014	0.241791	0.301052	324	1
85378	TUBGCP6	0.5	0.201925	0.134617	0.016	0.241756	0.301008	325	1
6778	STAT6	0.5	0.220991	0.147327	0.023	0.241362	0.300518	326	1
675	BRCA2	0.5	0.20749	0.138327	0.018	0.241343	0.300495	327	1
23189	KANK1	0.5	0.204435	0.13629	0.017	0.241172	0.300282	328	1
22897	CEP164	0.5	0.206733	0.137822	0.018	0.240462	0.299398	329	1
6451	SH3BGRL	0.5	0.211897	0.141265	0.02	0.240005	0.298828	330	1
10657	KHDRBS1	0.5	0.203379	0.135586	0.017	0.239927	0.298731	331	1
4638	MYLK	0.5	0.206065	0.137377	0.018	0.239685	0.29843	332	1
9021	SOCS3	0.5	0.21109	0.140727	0.02	0.239091	0.297691	333	1
1136	CHRNA3	0.5	0.221031	0.147354	0.024	0.238683	0.297183	334	1
30846	EHD2	0.5	0.193089	0.128726	0.014	0.238641	0.297131	335	1
3040	HBA2	0.5	0.207899	0.1386	0.019	0.238564	0.297035	336	1
8295	TRRAP	0.5	0.204946	0.136631	0.018	0.238384	0.29681	337	1
493	ATP2B4	0.5	0.189212	0.126141	0.013	0.23791	0.29622	338	1
8266	UBL4A	0.5	0.20719	0.138127	0.019	0.23775	0.296021	339	1
52	ACP1	0.5	0.204018	0.136012	0.018	0.237304	0.295465	340	1
81704	DOCK8	0.5	0.206537	0.137692	0.019	0.237001	0.295089	341	1
55536	CDCA7L	0.5	0.2141	0.142733	0.022	0.236591	0.294578	342	1
55133	SRBD1	0.5	0.184561	0.123041	0.012	0.236339	0.294264	343	1
65078	RTN4R	0.5	0.205865	0.137243	0.019	0.236229	0.294127	344	1
5928	RBBP4	0.5	0.225877	0.150585	0.027	0.236213	0.294107	345	1
1143	CHRNB4	0.5	0.221031	0.147354	0.025	0.23607	0.29393	346	1
51003	MED31	0.5	0.197011	0.131341	0.016	0.235872	0.293683	347	1
51513	ETV7	0.5	0.193425	0.12895	0.015	0.235193	0.292838	348	1
51567	TDP2	0.5	0.193387	0.128924	0.015	0.235146	0.292779	349	1
84168	ANTXR1	0.5	0.186909	0.124606	0.013	0.235014	0.292614	350	1
8216	LZTR1	0.5	0.196276	0.130851	0.016	0.234992	0.292587	351	1
2623	GATA1	0.5	0.209879	0.139919	0.021	0.234754	0.292291	352	1
5239	PGM5	0.5	0.198982	0.132655	0.017	0.234739	0.292272	353	1
1438	CSF2RA	0.5	0.201607	0.134405	0.018	0.234499	0.291974	354	1
421	ARVCF	0.5	0.201557	0.134372	0.018	0.234442	0.291902	355	1
1140	CHRNB1	0.5	0.216999	0.144666	0.024	0.234328	0.29176	356	1
3996	LLGL1	0.5	0.192643	0.128429	0.015	0.234242	0.291653	357	1
8492	PRSS12	0.5	0.206314	0.137543	0.02	0.233681	0.290955	358	1
2735	GLI1	0.5	0.206303	0.137536	0.02	0.233669	0.29094	359	1
23542	MAPK8IP2	0.5	0.20539	0.136926	0.02	0.232634	0.289651	360	1
7157	TP53	0	0.200173	0.200173	0.069	0.232432	0.289399	361	1
5590	PRKCZ	0.5	0.207567	0.138378	0.021	0.232167	0.28907	362	1
1105	CHD1	0.5	0.192892	0.128595	0.016	0.23094	0.287542	363	1
143689	PIWIL4	0.5	0.205579	0.137053	0.021	0.229945	0.286303	364	1
23363	OBSL1	0.5	0.18909	0.12606	0.015	0.229922	0.286274	365	1
5271	SERPINB8	0.5	0.185387	0.123591	0.014	0.229122	0.285279	366	1
1869	E2F1	0.5	0.218802	0.145868	0.027	0.228814	0.284895	367	1
23654	PLXNB2	0.5	0.209495	0.139663	0.023	0.228806	0.284885	368	1
1468	SLC25A10	0.5	0.181825	0.121217	0.013	0.228621	0.284655	369	1
641654	HEPN1	0	0.151462	0.151462	0.031	0.228502	0.284506	370	1
6714	SRC	0	0.177941	0.177941	0.052	0.228476	0.284474	371	1
7399	USH2A	0.5	0.218129	0.145419	0.027	0.22811	0.284019	372	1
23405	DICER1	0.5	0.213157	0.142105	0.025	0.22766	0.283458	373	1
1017	CDK2	0.5	0.24036	0.16024	0.038	0.227575	0.283352	374	1
54545	MTMR12	0.5	0.170103	0.113402	0.01	0.226805	0.282393	375	1
51586	MED15	0.5	0.196857	0.131238	0.019	0.225893	0.281258	376	1
9126	SMC3	0.5	0.213643	0.142429	0.026	0.225753	0.281084	377	1
8065	CUL5	0.5	0.210928	0.140619	0.025	0.225279	0.280494	378	1
5034	P4HB	0.5	0.21062	0.140414	0.025	0.224951	0.280085	379	1
2002	ELK1	0.5	0.195967	0.130645	0.019	0.224872	0.279987	380	1
7150	TOP1	0.5	0.198011	0.132007	0.02	0.224276	0.279245	381	1
7290	HIRA	0.5	0.192555	0.12837	0.018	0.223971	0.278865	382	1
1004	CDH6	0.5	0.192538	0.128358	0.018	0.22395	0.278839	383	1
23620	NTSR2	0.5	0.194838	0.129892	0.019	0.223576	0.278373	384	1
2824	GPM6B	0.5	0.180076	0.120051	0.014	0.222559	0.277106	385	1
54893	MTMR10	0.5	0.191218	0.127479	0.018	0.222415	0.276928	386	1
54487	DGCR8	0.5	0.188516	0.125677	0.017	0.222393	0.2769	387	1
8914	TIMELESS	0.5	0.191155	0.127437	0.018	0.222342	0.276837	388	1
53	ACP2	0.5	0.182763	0.121842	0.015	0.222229	0.276696	389	1
6305	SBF1	0.5	0.195974	0.130649	0.02	0.221969	0.276372	390	1
151011	SEPT10	0.5	0.184908	0.123272	0.016	0.221382	0.275641	391	1
7068	THRB	0.5	0.209984	0.139989	0.027	0.219592	0.273413	392	1
83439	TCF7L1	0.5	0.1961	0.130733	0.021	0.219342	0.273101	393	1
4665	NAB2	0.5	0.195982	0.130655	0.021	0.21921	0.272937	394	1
54997	TESC	0.5	0.167646	0.111764	0.011	0.218902	0.272554	395	1
80233	FAAP100	0.5	0.202648	0.135099	0.024	0.218832	0.272466	396	1
2768	GNA12	0.5	0.192885	0.12859	0.02	0.21847	0.272016	397	1
2316	FLNA	0.5	0.197194	0.131463	0.022	0.21791	0.271318	398	1
6261	RYR1	0.5	0.19209	0.12806	0.02	0.217571	0.270896	399	1
8408	ULK1	0.5	0.205106	0.136737	0.026	0.216732	0.269851	400	1
2917	GRM7	0.5	0.198175	0.132117	0.023	0.216443	0.269492	401	1
127602	DNAH14	0.5	0.185849	0.123899	0.018	0.216171	0.269153	402	1
3064	HTT	0.5	0.199995	0.13333	0.024	0.215967	0.268899	403	1
54822	TRPM7	0.5	0.193071	0.128714	0.021	0.215954	0.268883	404	1
57626	KLHL1	0.5	0.183044	0.122029	0.017	0.215937	0.268861	405	1
347733	TUBB2B	0.5	0.19254	0.12836	0.021	0.215359	0.268143	406	1
9557	CHD1L	0.5	0.177005	0.118003	0.015	0.215227	0.267978	407	1
1019	CDK4	0.5	0.221288	0.147525	0.035	0.214787	0.267429	408	1
1154	CISH	0.5	0.189489	0.126326	0.02	0.214624	0.267227	409	1
6821	SUOX	0.5	0.204961	0.136641	0.027	0.21434	0.266873	410	1
10486	CAP2	0.5	0.186764	0.124509	0.019	0.214311	0.266838	411	1
26509	MYOF	0.5	0.183923	0.122615	0.018	0.21393	0.266363	412	1
8479	HIRIP3	0.5	0.186384	0.124256	0.019	0.213875	0.266295	413	1
8214	DGCR6	0.5	0.175449	0.116966	0.015	0.213335	0.265622	414	1
6505	SLC1A1	0.5	0.196882	0.131255	0.024	0.212605	0.264713	415	1
338	APOB	0.5	0.20737	0.138247	0.029	0.212568	0.264667	416	1
1770	DNAH9	0.5	0.194057	0.129371	0.023	0.211945	0.263891	417	1
3069	HDLBP	0.5	0.191452	0.127635	0.022	0.211565	0.263418	418	1
1606	DGKA	0.5	0.189124	0.126083	0.021	0.211539	0.263386	419	1
7280	TUBB2A	0.5	0.197967	0.131978	0.025	0.211437	0.263259	420	1
5982	RFC2	0.5	0.184212	0.122808	0.019	0.211383	0.263191	421	1
63941	NECAB3	0.5	0.181633	0.121089	0.018	0.211267	0.263047	422	1
9993	DGCR2	0.5	0.195544	0.130363	0.024	0.21116	0.262914	423	1
9123	SLC16A3	0.5	0.19973	0.133153	0.026	0.211051	0.262779	424	1
5978	REST	0.5	0.186109	0.124073	0.02	0.210796	0.262461	425	1
6773	STAT2	0.5	0.197246	0.131497	0.025	0.210667	0.2623	426	1
6866	TAC3	0.5	0.194871	0.129914	0.024	0.210433	0.262009	427	1
339231	ARL16	0.5	0.210886	0.140591	0.032	0.210162	0.261672	428	1
3397	ID1	0.5	0.178131	0.118754	0.017	0.210142	0.261646	429	1
5371	PML	0.5	0.198764	0.132509	0.026	0.210031	0.261508	430	1
9414	TJP2	0.5	0.206756	0.137837	0.03	0.209909	0.261357	431	1
169693	TMEM252	0.5	0.18283	0.121887	0.019	0.209797	0.261217	432	1
8924	HERC2	0.5	0.18255	0.1217	0.019	0.209475	0.260816	433	1
4849	CNOT3	0.5	0.177545	0.118363	0.017	0.20945	0.260785	434	1
55697	VAC14	0.5	0.197559	0.131706	0.026	0.208758	0.259923	435	1
9175	MAP3K13	0.5	0.171197	0.114131	0.015	0.208165	0.259185	436	1
4798	NFRKB	0.5	0.183779	0.12252	0.02	0.208157	0.259175	437	1
967	CD63	0.5	0.185947	0.123965	0.021	0.207985	0.258961	438	1
285527	FRYL	0.5	0.185816	0.123877	0.021	0.207838	0.258778	439	1
4543	MTNR1A	0.5	0.196325	0.130883	0.026	0.207453	0.258299	440	1
6929	TCF3	0.5	0.215483	0.143656	0.036	0.207395	0.258227	441	1
202151	RANBP3L	0.5	0.175757	0.117172	0.017	0.207341	0.258159	442	1
3984	LIMK1	0.5	0.187522	0.125015	0.022	0.207222	0.258011	443	1
4134	MAP4	0.5	0.180535	0.120356	0.019	0.207163	0.257937	444	1
6767	ST13	0.5	0.191541	0.127694	0.024	0.206837	0.257532	445	1
11146	GLMN	0.5	0.197694	0.131796	0.027	0.20674	0.25741	446	1
9918	NCAPD2	0.5	0.189227	0.126151	0.023	0.20667	0.257324	447	1
57125	PLXDC1	0.5	0.19069	0.127127	0.024	0.205918	0.256388	448	1
4308	TRPM1	0.5	0.196885	0.131256	0.027	0.205894	0.256357	449	1
3559	IL2RA	0.5	0.204685	0.136456	0.031	0.205863	0.256319	450	1
50515	CHST11	0.5	0.190508	0.127006	0.024	0.205722	0.256144	451	1
26267	FBXO10	0.5	0.204185	0.136123	0.031	0.205361	0.255694	452	1
64101	LRRC4	0.5	0.178832	0.119221	0.019	0.205209	0.255505	453	1
11311	VPS45	0.5	0.198073	0.132049	0.028	0.205051	0.255308	454	1
10273	STUB1	0.5	0.197556	0.131704	0.028	0.204515	0.25464	455	1
6566	SLC16A1	0.5	0.210369	0.140246	0.035	0.204188	0.254234	456	1
51621	KLF13	0.5	0.173075	0.115383	0.017	0.204176	0.254219	457	1
1649	DDIT3	0.5	0.184541	0.123028	0.022	0.203928	0.253909	458	1
6564	SLC15A1	0.5	0.17974	0.119827	0.02	0.203582	0.253479	459	1
27076	LYPD3	0.5	0.18844	0.125627	0.024	0.203488	0.253362	460	1
54455	FBXO42	0.5	0.169777	0.113184	0.016	0.203266	0.253085	461	1
9146	HGS	0.5	0.205289	0.136859	0.033	0.202755	0.252449	462	1
55586	MIOX	0.5	0.189586	0.12639	0.025	0.202485	0.252113	463	1
114571	SLC22A9	0.5	0.180409	0.120273	0.021	0.201791	0.251249	464	1
50618	ITSN2	0.5	0.186847	0.124564	0.024	0.201768	0.25122	465	1
7481	WNT11	0.5	0.194884	0.129922	0.028	0.201749	0.251196	466	1
10886	NPFFR2	0.5	0.194824	0.129882	0.028	0.201687	0.251119	467	1
93100	NAPRT	0.5	0.188782	0.125854	0.025	0.201626	0.251044	468	1
5352	PLOD2	0	0.133568	0.133568	0.031	0.201506	0.250894	469	1
4929	NR4A2	0.5	0.192617	0.128412	0.027	0.201431	0.2508	470	1
5316	PKNOX1	0.5	0.188178	0.125452	0.025	0.200981	0.25024	471	1
57510	XPO5	0.5	0.197933	0.131955	0.03	0.200952	0.250204	472	1
8493	PPM1D	0.5	0.179435	0.119623	0.021	0.200702	0.249893	473	1
10106	CTDSP2	0.5	0.165052	0.110034	0.015	0.200693	0.249881	474	1
57674	RNF213	0.5	0.156581	0.104387	0.012	0.200509	0.249652	475	1
56829	ZC3HAV1	0.5	0.169889	0.113259	0.017	0.200418	0.24954	476	1
2195	FAT1	0.5	0.178738	0.119159	0.021	0.199922	0.248922	477	1
25843	MOB4	0.5	0.196749	0.131166	0.03	0.199749	0.248707	478	1
29801	ZDHHC8	0.5	0.184951	0.1233	0.024	0.199721	0.248671	479	1
4155	MBP	0.5	0.192711	0.128474	0.028	0.1995	0.248396	480	1
6640	SNTA1	0.5	0.192276	0.128184	0.028	0.199049	0.247835	481	1
84861	KLHL22	0.5	0.194038	0.129359	0.029	0.198902	0.247652	482	1
4052	LTBP1	0.5	0.197737	0.131825	0.031	0.198876	0.247619	483	1
9478	CABP1	0.5	0.170957	0.113971	0.018	0.198848	0.247585	484	1
7161	TP73	0.5	0.193793	0.129195	0.029	0.198651	0.247339	485	1
10287	RGS19	0.5	0.204132	0.136088	0.035	0.198135	0.246696	486	1
6117	RPA1	0.5	0.213821	0.142548	0.041	0.197744	0.24621	487	1
5413	SEPT5	0.5	0.186554	0.124369	0.026	0.197129	0.245444	488	1
10193	RNF41	0.5	0.180438	0.120292	0.023	0.197071	0.245371	489	1
51143	DYNC1LI1	0.5	0.191567	0.127711	0.029	0.196369	0.244498	490	1
4948	OCA2	0.5	0.198751	0.132501	0.033	0.196298	0.244409	491	1
4850	CNOT4	0.5	0.194608	0.129739	0.031	0.195729	0.243701	492	1
54962	TIPIN	0.5	0.188521	0.12568	0.028	0.195162	0.242995	493	1
51177	PLEKHO1	0.5	0.15754	0.105027	0.014	0.194706	0.242427	494	1
79058	ASPSCR1	0.5	0.189838	0.126559	0.029	0.194597	0.242291	495	1
23139	MAST2	0.5	0.187825	0.125216	0.028	0.194441	0.242098	496	1
822	CAPG	0.5	0.18401	0.122673	0.026	0.19444	0.242097	497	1
6814	STXBP3	0.5	0.191447	0.127631	0.03	0.194367	0.242005	498	1
54103	GSAP	0.5	0.154504	0.103003	0.013	0.194269	0.241883	499	1
2581	GALC	0.5	0.196658	0.131105	0.033	0.194231	0.241835	500	1
950	SCARB2	0.5	0.177349	0.118232	0.023	0.193697	0.241171	501	1
84059	ADGRV1	0.5	0.207056	0.138037	0.04	0.192968	0.240263	502	1
1312	COMT	0.5	0.196469	0.130979	0.034	0.192346	0.239489	503	1
4987	OPRL1	0.5	0.191197	0.127464	0.031	0.192298	0.239429	504	1
7165	TPD52L2	0.5	0.179986	0.119991	0.025	0.192233	0.239348	505	1
345	APOC3	0.5	0.18188	0.121254	0.026	0.19219	0.239295	506	1
155368	WBSCR27	0.5	0.171763	0.114509	0.021	0.192121	0.239208	507	1
56624	ASAH2	0.5	0.187227	0.124818	0.029	0.19192	0.238959	508	1
2869	GRK5	0.5	0.195663	0.130442	0.034	0.191557	0.238507	509	1
165904	XIRP1	0.5	0.175308	0.116872	0.023	0.191468	0.238396	510	1
196403	DTX3	0.5	0.170405	0.113603	0.021	0.190601	0.237316	511	1
9857	CEP350	0.5	0.156581	0.104387	0.015	0.190393	0.237057	512.5	1
55871	CBWD1	0.5	0.156581	0.104387	0.015	0.190393	0.237057	512.5	1
207	AKT1	0	0.173354	0.173354	0.08	0.190154	0.236759	514	1
2690	GHR	0.5	0.197172	0.131448	0.036	0.189771	0.236283	515	1
51561	IL23A	0.5	0.188318	0.125545	0.031	0.189403	0.235824	516	1
79829	NAA40	0.5	0.194839	0.129893	0.035	0.189115	0.235466	517	1
4978	OPCML	0.5	0.168985	0.112657	0.021	0.189014	0.23534	518	1
83394	PITPNM3	0.5	0.155358	0.103572	0.015	0.188906	0.235206	519	1
594855	CPLX3	0.5	0.172949	0.115299	0.023	0.188891	0.235187	520	1
23199	GSE1	0.5	0.162221	0.108148	0.018	0.188688	0.234935	521	1
2261	FGFR3	0.5	0.194129	0.12942	0.035	0.188426	0.234608	522	1
5869	RAB5B	0.5	0.188987	0.125991	0.032	0.188338	0.234498	523	1
441061	MARCH11	0.5	0.172328	0.114885	0.023	0.188214	0.234344	524	1
147111	NOTUM	0.5	0.170244	0.113496	0.022	0.188129	0.234238	525	1
63897	HEATR6	0.5	0.175927	0.117284	0.025	0.187897	0.233949	526	1
10652	YKT6	0.5	0.200031	0.133354	0.039	0.187887	0.233937	527	1
4162	MCAM	0.5	0.171708	0.114472	0.023	0.187537	0.233501	528	1
607	BCL9	0.5	0.189787	0.126525	0.033	0.187445	0.233386	529	1
27332	ZNF638	0.5	0.169588	0.113059	0.022	0.187403	0.233335	530	1
375611	SLC26A5	0.5	0.165455	0.110304	0.02	0.187402	0.233334	531	1
27000	DNAJC2	0.5	0.17533	0.116887	0.025	0.18726	0.233156	532	1
1825	DSC3	0.5	0.173257	0.115505	0.024	0.187093	0.232948	533	1
23019	CNOT1	0.5	0.19062	0.12708	0.034	0.186619	0.232359	534	1
8633	UNC5C	0.5	0.185446	0.12363	0.031	0.186514	0.232227	535	1
7273	TTN	0.5	0.203067	0.135378	0.042	0.186382	0.232063	536	1
6648	SOD2	0.5	0.185207	0.123471	0.031	0.186274	0.231928	537	1
23513	SCRIB	0.5	0.176266	0.11751	0.026	0.186257	0.231908	538	1
92799	SHKBP1	0.5	0.166374	0.110916	0.021	0.186093	0.231703	539	1
55769	ZNF83	0.5	0.165782	0.110522	0.021	0.185431	0.230879	540	1
1601	DAB2	0.5	0.177173	0.118116	0.027	0.18528	0.230692	541	1
51596	CUTA	0.5	0.201726	0.134484	0.042	0.185151	0.23053	542	1
92979	MARCH9	0.5	0.173326	0.115551	0.025	0.185119	0.23049	543	1
7053	TGM3	0.5	0.183784	0.122523	0.031	0.184843	0.230147	544	1
50614	GALNT9	0.5	0.169193	0.112795	0.023	0.184789	0.23008	545	1
80305	TRABD	0.5	0.156581	0.104387	0.017	0.184718	0.229992	546	1
1845	DUSP3	0.5	0.178125	0.11875	0.028	0.1844	0.229596	547	1
1767	DNAH5	0.5	0.196197	0.130798	0.039	0.184286	0.229453	548	1
5187	PER1	0.5	0.179619	0.119746	0.029	0.184122	0.229249	549	1
54456	MOV10L1	0.5	0.189645	0.12643	0.035	0.184073	0.229189	550	1
51665	ASB1	0.5	0.187972	0.125315	0.034	0.184027	0.229131	551	1
7122	CLDN5	0.5	0.194126	0.129417	0.038	0.1838	0.228849	552	1
64854	USP46	0.5	0.184057	0.122704	0.032	0.183425	0.228381	553	1
6419	SETMAR	0.5	0.185172	0.123448	0.033	0.182887	0.227711	554	1
25890	ABI3BP	0.5	0.159296	0.106198	0.019	0.182792	0.227593	555	1
6693	SPN	0.5	0.185006	0.123337	0.033	0.182722	0.227506	556	1
9150	CTDP1	0.5	0.194382	0.129588	0.039	0.182581	0.22733	557	1
10721	POLQ	0.5	0.170834	0.113889	0.025	0.182457	0.227177	558	1
10553	HTATIP2	0.5	0.174198	0.116132	0.027	0.182169	0.226817	559	1
26036	ZNF451	0.5	0.156581	0.104387	0.018	0.182127	0.226765	560	1
319	APOF	0.5	0.168519	0.112346	0.024	0.181977	0.226578	561	1
8270	LAGE3	0.5	0.171905	0.114603	0.026	0.181649	0.22617	562	0
23161	SNX13	0.5	0.169736	0.113158	0.025	0.181285	0.225717	563	0
22856	CHSY1	0.5	0.194372	0.129581	0.04	0.181147	0.225544	564	0
256933	NPB	0.5	0.189647	0.126431	0.037	0.181024	0.225392	565	0
27087	B3GAT1	0.5	0.184615	0.123077	0.034	0.180741	0.22504	566	0
4921	DDR2	0.5	0.169214	0.11281	0.025	0.180728	0.225023	567	0
111	ADCY5	0.5	0.209581	0.13972	0.051	0.180579	0.224837	568	0
85359	DGCR6L	0.5	0.157319	0.10488	0.019	0.180524	0.224769	569	0
7374	UNG	0.5	0.179438	0.119625	0.031	0.180471	0.224704	570	0
649	BMP1	0.5	0.190496	0.126997	0.038	0.180364	0.22457	571	0
5319	PLA2G1B	0.5	0.186979	0.124652	0.036	0.17996	0.224067	572	0
6768	ST14	0.5	0.183787	0.122525	0.034	0.17993	0.22403	573	0
128239	IQGAP3	0.5	0.180404	0.12027	0.032	0.179785	0.223849	574	0
84893	FBXO18	0.5	0.186439	0.124292	0.036	0.179441	0.22342	575	0
80036	TRPM3	0.5	0.175998	0.117332	0.03	0.178682	0.222476	576	0
9342	SNAP29	0.5	0.190153	0.126769	0.039	0.178609	0.222385	577	0
50831	TAS2R3	0.5	0.189647	0.126431	0.039	0.178134	0.221793	578	0
10950	BTG3	0.5	0.155036	0.103357	0.019	0.177903	0.221506	579	0
57697	FANCM	0.5	0.198727	0.132485	0.046	0.177164	0.220586	580	0
1431	CS	0.5	0.19866	0.13244	0.046	0.177104	0.220511	581	0
10563	CXCL13	0.5	0.189851	0.126567	0.04	0.176933	0.220299	582	0
5036	PA2G4	0.5	0.201246	0.134164	0.048	0.17693	0.220294	583	0
23114	NFASC	0	0.129383	0.129383	0.043	0.176805	0.220139	584	0
81614	NIPA2	0.5	0.161439	0.107626	0.023	0.17632	0.219535	585	0
253782	CERS6	0.5	0.186087	0.124058	0.038	0.176189	0.219372	586	0
5139	PDE3A	0.5	0.18757	0.125047	0.039	0.176183	0.219364	587	0
66036	MTMR9	0.5	0.184567	0.123045	0.037	0.176176	0.219355	588	0
9515	STXBP5L	0.5	0.173471	0.115647	0.03	0.176117	0.219282	589	0
4317	MMP8	0.5	0.179697	0.119798	0.034	0.175926	0.219044	590	0
6421	SFPQ	0.5	0.176528	0.117685	0.032	0.175922	0.219039	591	0
221037	JMJD1C	0.5	0.182705	0.121803	0.036	0.175847	0.218946	592	0
7454	WAS	0.5	0.18108	0.12072	0.035	0.17576	0.218837	593	0
8538	BARX2	0.5	0.176134	0.117422	0.032	0.175529	0.21855	594	0
5025	P2RX4	0.5	0.164159	0.109439	0.025	0.175328	0.2183	595	0
27044	SND1	0.5	0.175824	0.117216	0.032	0.17522	0.218166	596	0
969	CD69	0.5	0.184993	0.123328	0.038	0.175153	0.218082	597	0
23339	VPS39	0.5	0.192188	0.128125	0.043	0.175087	0.218	598	0
5064	PALM	0.5	0.177248	0.118165	0.033	0.17506	0.217966	599	0
55156	ARMC1	0.5	0.201726	0.134484	0.05	0.174968	0.217851	600	0
26154	ABCA12	0.5	0.186142	0.124094	0.039	0.174841	0.217693	601	0
23241	PACS2	0.5	0.161885	0.107923	0.024	0.174813	0.217658	602	0
3945	LDHB	0.5	0.197342	0.131561	0.047	0.1747	0.217518	603	0
201254	CENPX	0.5	0.176828	0.117885	0.033	0.174646	0.21745	604	0
9961	MVP	0.5	0.169912	0.113275	0.029	0.174171	0.21686	605	0
89832	CHRFAM7A	0.5	0.163057	0.108705	0.025	0.174152	0.216835	606	0
10728	PTGES3	0.5	0.18956	0.126373	0.042	0.173984	0.216627	607	0
128553	TSHZ2	0.5	0.172867	0.115245	0.031	0.173863	0.216476	608	0
11113	CIT	0.5	0.179006	0.119338	0.035	0.173748	0.216332	609	0
27010	TPK1	0.5	0.198963	0.132642	0.049	0.173735	0.216317	610	0
147923	ZNF420	0.5	0.155226	0.103484	0.021	0.173623	0.216177	611	0
149041	RC3H1	0.5	0.165921	0.110614	0.027	0.173513	0.21604	612	0
253980	KCTD13	0.5	0.187578	0.125052	0.041	0.173475	0.215992	613	0
5991	RFX3	0.5	0.172467	0.114978	0.031	0.17346	0.215974	614	0
50839	TAS2R10	0.5	0.158559	0.105706	0.023	0.173175	0.215619	615	0
9889	ZBED4	0.5	0.158477	0.105651	0.023	0.173086	0.215508	616	0
54984	PINX1	0.5	0.178303	0.118869	0.035	0.173065	0.215482	617	0
84709	MGARP	0.5	0.167065	0.111377	0.028	0.172951	0.21534	618	0
5252	PHF1	0.5	0.1807	0.120467	0.037	0.172484	0.214759	619	0
9489	PGS1	0.5	0.174604	0.116403	0.033	0.172449	0.214716	620	0
6000	RGS7	0.5	0.19047	0.12698	0.044	0.172255	0.214473	621	0
10788	IQGAP2	0.5	0.181859	0.121239	0.038	0.172186	0.214388	622	0
23360	FNBP4	0.5	0.16928	0.112853	0.03	0.171862	0.213984	623	0
132884	EVC2	0.5	0.191096	0.127397	0.045	0.171577	0.213629	624	0
10021	HCN4	0.5	0.164058	0.109372	0.027	0.171565	0.213614	625	0
5133	PDCD1	0.5	0.181185	0.12079	0.038	0.171548	0.213593	626	0
29781	NCAPH2	0.5	0.176616	0.117744	0.035	0.171427	0.213443	627	0
51678	MPP6	0.5	0.171819	0.114546	0.032	0.171229	0.213197	628	0
3619	INCENP	0.5	0.190607	0.127071	0.045	0.171138	0.213083	629	0
8448	DOC2A	0.5	0.173153	0.115435	0.033	0.171016	0.212931	630	0
26353	HSPB8	0.5	0.172669	0.115112	0.033	0.170537	0.212335	631	0
7355	SLC35A2	0.5	0.181507	0.121004	0.039	0.170487	0.212273	632	0
23066	CAND2	0.5	0.157859	0.105239	0.024	0.170465	0.212245	633	0
2580	GAK	0.5	0.182797	0.121865	0.04	0.170359	0.212113	634	0
54737	MPHOSPH8	0.5	0.178455	0.11897	0.037	0.170341	0.212091	635	0
23142	DCUN1D4	0.5	0.159098	0.106065	0.025	0.169923	0.21157	636	0
9509	ADAMTS2	0.5	0.185119	0.123413	0.042	0.169908	0.211552	637	0
794	CALB2	0.5	0.186418	0.124279	0.043	0.169831	0.211455	638	0
133522	PPARGC1B	0.5	0.183479	0.12232	0.041	0.169684	0.211272	639	0
765	CA6	0.5	0.214295	0.142864	0.065	0.169592	0.211157	640	0
23294	ANKS1A	0.5	0.162154	0.108103	0.027	0.169574	0.211135	641	0
64770	CCDC14	0.5	0.158742	0.105828	0.025	0.169543	0.211097	642	0
9914	ATP2C2	0.5	0.177121	0.118081	0.037	0.169068	0.210506	643	0
8803	SUCLA2	0.5	0.19219	0.128127	0.048	0.168968	0.210381	644	0
222658	KCTD20	0.5	0.158189	0.105459	0.025	0.168952	0.210361	645	0
2742	GLRA2	0.5	0.178357	0.118904	0.038	0.16887	0.210259	646	0
5796	PTPRK	0.5	0.157249	0.104833	0.025	0.167948	0.209111	647	0
5986	RFNG	0.5	0.172975	0.115316	0.035	0.167893	0.209042	648	0
26205	GMEB2	0.5	0.155441	0.103627	0.024	0.167854	0.208994	649	0
26524	LATS2	0.5	0.197165	0.131444	0.053	0.167686	0.208784	650	0
11188	NISCH	0.5	0.168224	0.11215	0.032	0.167647	0.208736	651	0
23306	NEMP1	0.5	0.160243	0.106829	0.027	0.167575	0.208647	652	0
23057	NMNAT2	0.5	0.179623	0.119748	0.04	0.167401	0.20843	653	0
9648	GCC2	0.5	0.183684	0.122456	0.043	0.16734	0.208354	654	0
8632	DNAH17	0.5	0.186215	0.124144	0.045	0.167195	0.208173	655	0
4486	MST1R	0.5	0.177657	0.118438	0.039	0.166872	0.207771	656	0
64924	SLC30A5	0.5	0.196064	0.130709	0.053	0.166749	0.207618	657	0
54490	UGT2B28	0.5	0.157795	0.105196	0.026	0.166739	0.207606	658	0
26233	FBXL6	0.5	0.171653	0.114435	0.035	0.16661	0.207445	659	0
55213	RCBTB1	0.5	0.182775	0.12185	0.043	0.166512	0.207323	660	0
2006	ELN	0.5	0.160643	0.107095	0.028	0.166302	0.207061	661	0
84919	PPP1R15B	0.5	0.157033	0.104689	0.026	0.165935	0.206604	662	0
51439	FAM8A1	0.5	0.15693	0.10462	0.026	0.165825	0.206468	663	0
64478	CSMD1	0.5	0.226283	0.150856	0.08	0.165475	0.206032	664	0
55320	MIS18BP1	0.5	0.171734	0.11449	0.036	0.165288	0.205799	665	0
83942	TSSK1B	0.5	0.156318	0.104212	0.026	0.165179	0.205663	666	0
9420	CYP7B1	0.5	0.181228	0.120819	0.043	0.165102	0.205568	667	0
4327	MMP19	0.5	0.179877	0.119918	0.042	0.165097	0.205561	668	0
26166	RGS22	0.5	0.175092	0.116728	0.039	0.164463	0.204771	669	0
5740	PTGIS	0.5	0.180275	0.120183	0.043	0.164234	0.204487	670	0
226	ALDOA	0.5	0.195567	0.130378	0.055	0.164229	0.20448	671	0
415116	PIM3	0.5	0.15864	0.10576	0.028	0.164229	0.20448	672	0
10210	TOPORS	0.5	0.177534	0.118356	0.041	0.164185	0.204426	673	0
29850	TRPM5	0.5	0.18271	0.121807	0.045	0.164048	0.204255	674	0
121340	SP7	0.5	0.181245	0.12083	0.044	0.163912	0.204085	675	0
4097	MAFG	0.5	0.179888	0.119925	0.043	0.163882	0.204048	676	0
163882	CNST	0.5	0.175619	0.11708	0.04	0.16367	0.203785	677	0
55657	ZNF692	0.5	0.156469	0.104312	0.027	0.163628	0.203732	678	0
5701	PSMC2	0.5	0.19597	0.130647	0.056	0.163545	0.203629	679	0
610	HCN2	0.5	0.162379	0.108252	0.031	0.163314	0.203341	680	0
10645	CAMKK2	0.5	0.172394	0.11493	0.038	0.163225	0.20323	681	0
57614	KIAA1468	0.5	0.184305	0.12287	0.047	0.163159	0.203149	682	0
150372	NFAM1	0.5	0.157596	0.105064	0.028	0.163148	0.203135	683	0
653247	PRB2	0.5	0.170622	0.113748	0.037	0.162864	0.202781	684	0
2010	EMD	0.5	0.160243	0.106829	0.03	0.162687	0.202561	685	0
375775	PNPLA7	0.5	0.179809	0.119872	0.044	0.162613	0.202468	686	0
27148	STK36	0.5	0.171725	0.114484	0.038	0.162591	0.202442	687	0
57707	TLDC1	0.5	0.188667	0.125778	0.051	0.162559	0.202401	688	0
51083	GAL	0.5	0.193521	0.129014	0.055	0.16251	0.202341	689	0
56899	ANKS1B	0.5	0.16304	0.108693	0.032	0.16248	0.202303	690	0
9569	GTF2IRD1	0.5	0.19103	0.127354	0.053	0.162468	0.202288	691	0
23347	SMCHD1	0.5	0.15843	0.10562	0.029	0.162402	0.202205	692	0
22990	PCNX1	0.5	0.156581	0.104387	0.028	0.162097	0.201826	693.5	0
91289	LMF2	0.5	0.156581	0.104387	0.028	0.162097	0.201826	693.5	0
6545	SLC7A4	0.5	0.16535	0.110233	0.034	0.16188	0.201555	695	0
2194	FASN	0.5	0.190125	0.12675	0.053	0.161698	0.201329	696	0
5565	PRKAB2	0.5	0.159091	0.106061	0.03	0.161518	0.201105	697	0
3652	IPP	0.5	0.170396	0.113598	0.038	0.161333	0.200875	698	0
387	RHOA	0	0.149163	0.149163	0.083	0.161233	0.20075	699	0
9536	PTGES	0.5	0.180725	0.120483	0.046	0.161115	0.200604	700	0
5803	PTPRZ1	0.5	0.181866	0.121244	0.047	0.161	0.20046	701	0
26084	ARHGEF26	0.5	0.158523	0.105682	0.03	0.160941	0.200386	702	0
641339	ZNF674	0.5	0.175274	0.116849	0.042	0.160872	0.200301	703	0
10082	GPC6	0.5	0.190359	0.126906	0.054	0.160866	0.200294	704	0
4653	MYOC	0.5	0.1694	0.112933	0.038	0.16039	0.1997	705	0
6840	SVIL	0.5	0.173239	0.115493	0.041	0.160213	0.19948	706	0
11151	CORO1A	0.5	0.177782	0.118521	0.045	0.159623	0.198745	707	0
32	ACACB	0.5	0.219236	0.146157	0.081	0.159533	0.198634	708	0
80332	ADAM33	0.5	0.162413	0.108276	0.034	0.159005	0.197976	709	0
2539	G6PD	0.5	0.184127	0.122751	0.051	0.158647	0.197531	710	0
56666	PANX2	0.5	0.163139	0.10876	0.035	0.158347	0.197156	711	0
54934	KANSL2	0.5	0.169491	0.112994	0.04	0.157958	0.196673	712	0
998	CDC42	0	0.139657	0.139657	0.074	0.15792	0.196625	713	0
220001	VWCE	0.5	0.161279	0.10752	0.034	0.157895	0.196594	714	0
22807	IKZF2	0.5	0.159606	0.106404	0.033	0.157636	0.196271	715	0
2918	GRM8	0.5	0.189897	0.126598	0.057	0.157504	0.196107	716	0
84231	TRAF7	0.5	0.163591	0.109061	0.036	0.157451	0.196041	717	0
8326	FZD9	0.5	0.166107	0.110738	0.038	0.157272	0.195819	718	0
112476	PRRT2	0.5	0.178692	0.119128	0.048	0.157101	0.195606	719	0
83667	SESN2	0.5	0.165923	0.110615	0.038	0.157098	0.195601	720	0
10330	CNPY2	0.5	0.163207	0.108805	0.036	0.157081	0.195581	721	0
4661	MYT1	0.5	0.1628	0.108533	0.036	0.156689	0.195093	722	0
3563	IL3RA	0.5	0.189764	0.12651	0.058	0.156438	0.19478	723	0
51429	SNX9	0.5	0.170418	0.113612	0.042	0.156416	0.194752	724	0
9690	UBE3C	0.5	0.171664	0.114443	0.043	0.15639	0.19472	725	0
9166	EBAG9	0.5	0.163616	0.109077	0.037	0.156176	0.194454	726	0
654483	BOLA2B	0.5	0.175925	0.117284	0.047	0.155741	0.193912	727	0
11176	BAZ2A	0.5	0.184184	0.122789	0.054	0.155648	0.193797	728	0
63925	ZNF335	0.5	0.168214	0.112143	0.041	0.155566	0.193695	729	0
58524	DMRT3	0.5	0.19369	0.129127	0.063	0.155038	0.193036	730	0
10956	OS9	0.5	0.194533	0.129689	0.064	0.154825	0.192771	731	0
55526	DHTKD1	0.5	0.173638	0.115758	0.046	0.154797	0.192737	732	0
80312	TET1	0.5	0.155109	0.103406	0.032	0.154577	0.192462	733	0
10130	PDIA6	0.5	0.176797	0.117865	0.049	0.15438	0.192217	734	0
9924	PAN2	0.5	0.180296	0.120197	0.052	0.154333	0.192159	735	0
55160	ARHGEF10L	0.5	0.158849	0.105899	0.035	0.154182	0.191971	736	0
84961	FBXL20	0.5	0.155883	0.103922	0.033	0.153959	0.191693	737	0
9185	REPS2	0.5	0.163654	0.109103	0.039	0.153719	0.191394	738	0
347240	KIF24	0.5	0.163168	0.108779	0.039	0.153262	0.190826	739	0
8470	SORBS2	0.5	0.163053	0.108702	0.039	0.153154	0.190691	740	0
56886	UGGT1	0.5	0.175135	0.116757	0.049	0.152929	0.190411	741	0
57597	BAHCC1	0.5	0.163866	0.109244	0.04	0.152716	0.190146	742	0
8841	HDAC3	0	0.134344	0.134344	0.073	0.152706	0.190133	743	0
6491	STIL	0.5	0.167536	0.111691	0.043	0.152629	0.190038	744	0
55298	RNF121	0.5	0.191403	0.127602	0.064	0.152334	0.18967	745	0
5148	PDE6G	0.5	0.181068	0.120712	0.055	0.152053	0.18932	746	0
696	BTN1A1	0.5	0.157945	0.105296	0.036	0.152016	0.189274	747	0
2802	GOLGA3	0.5	0.181918	0.121279	0.056	0.151818	0.189028	748	0
148345	C1orf127	0.5	0.166498	0.110999	0.043	0.151683	0.18886	749	0
2778	GNAS	0.5	0.197869	0.131913	0.071	0.151534	0.188674	750	0
1638	DCT	0.5	0.168739	0.112493	0.045	0.151504	0.188637	751	0
51085	MLXIPL	0.5	0.162093	0.108062	0.04	0.151064	0.188089	752	0
89927	C16orf45	0.5	0.156915	0.10461	0.036	0.151025	0.188041	753	0
1917	EEF1A2	0.5	0.183069	0.122046	0.058	0.150919	0.187908	754	0
1594	CYP27B1	0.5	0.164332	0.109555	0.042	0.150829	0.187797	755	0
1830	DSG3	0.5	0.172527	0.115018	0.049	0.150651	0.187574	756	0
285220	EPHA6	0.5	0.174668	0.116445	0.051	0.150497	0.187383	757	0
10785	WDR4	0.5	0.176505	0.11767	0.053	0.150115	0.186907	758	0
341019	DCDC1	0.5	0.225107	0.150072	0.1	0.150072	0.186853	759	0
54861	SNRK	0.5	0.16467	0.10978	0.043	0.150018	0.186786	760	0
55658	RNF126	0.5	0.1608	0.1072	0.04	0.149859	0.186589	761	0
10220	GDF11	0.5	0.170424	0.113616	0.048	0.149832	0.186555	762	0
121214	SDR9C7	0.5	0.187182	0.124788	0.063	0.149828	0.18655	763	0
22864	R3HDM2	0.5	0.156928	0.104618	0.037	0.149793	0.186506	764	0
1723	DHODH	0.5	0.179087	0.119391	0.056	0.149456	0.186086	765	0
119548	PNLIPRP3	0.5	0.178919	0.119279	0.056	0.149315	0.185912	766	0
256764	WDR72	0.5	0.190601	0.127068	0.067	0.149168	0.185728	767	0
4488	MSX2	0.5	0.186349	0.124232	0.063	0.149161	0.185719	768	0
283375	SLC39A5	0.5	0.186307	0.124204	0.063	0.149127	0.185677	769	0
27352	SGSM3	0.5	0.173058	0.115372	0.051	0.14911	0.185656	770	0
9933	PUM3	0.5	0.18735	0.1249	0.064	0.149108	0.185654	771	0
1657	DMXL1	0.5	0.169427	0.112951	0.048	0.148955	0.185463	772	0
552900	BOLA2	0.5	0.178458	0.118972	0.056	0.148931	0.185433	773	0
339291	LRRC30	0.5	0.160951	0.107301	0.041	0.148849	0.185331	774	0
1303	COL12A1	0.5	0.177038	0.118025	0.055	0.148669	0.185107	775	0
10562	OLFM4	0.5	0.159285	0.10619	0.04	0.148447	0.184831	776	0
146183	OTOA	0.5	0.178645	0.119097	0.057	0.148171	0.184487	777	0
200931	SLC51A	0.5	0.208521	0.139014	0.086	0.14812	0.184423	778	0
57496	MKL2	0.5	0.167149	0.111433	0.047	0.147972	0.184239	779	0
1797	DXO	0.5	0.167125	0.111417	0.047	0.14795	0.184212	780	0
10060	ABCC9	0.5	0.165861	0.110574	0.046	0.147864	0.184104	781	0
5783	PTPN13	0.5	0.176013	0.117342	0.055	0.147808	0.184035	782	0
6342	SCP2	0.5	0.18136	0.120906	0.06	0.147729	0.183937	783	0
121457	IKBIP	0.5	0.203836	0.135891	0.082	0.147603	0.183779	784	0
6472	SHMT2	0.5	0.189334	0.126223	0.068	0.147364	0.183482	785	0
4150	MAZ	0.5	0.165898	0.110598	0.047	0.146864	0.182859	786	0
63891	RNF123	0.5	0.162138	0.108092	0.044	0.146632	0.18257	787	0
9194	SLC16A7	0.5	0.166718	0.111145	0.048	0.146574	0.182498	788	0
4288	MKI67	0.5	0.162942	0.108628	0.045	0.146299	0.182156	789	0
462	SERPINC1	0.5	0.177346	0.118231	0.058	0.146201	0.182033	790	0
977	CD151	0.5	0.173979	0.115986	0.055	0.1461	0.181908	791	0
84173	ELMOD3	0.5	0.176892	0.117928	0.058	0.145826	0.181567	792	0
84305	PYM1	0.5	0.166782	0.111188	0.049	0.145635	0.181329	793	0
9173	IL1RL1	0.5	0.160993	0.107329	0.044	0.145597	0.181282	794	0
5152	PDE9A	0.5	0.177386	0.118258	0.059	0.145356	0.180982	795	0
26147	PHF19	0.5	0.178226	0.118817	0.06	0.145177	0.180759	796	0
60482	SLC5A7	0.5	0.169553	0.113035	0.052	0.145137	0.180709	797	0
221823	PRPS1L1	0.5	0.168442	0.112295	0.051	0.145133	0.180704	798	0
5990	RFX2	0.5	0.170531	0.113687	0.053	0.145033	0.18058	799	0
5831	PYCR1	0.5	0.174776	0.116517	0.057	0.144962	0.180491	800	0
7037	TFRC	0.5	0.190277	0.126851	0.072	0.144949	0.180475	801	0
8630	HSD17B6	0.5	0.181695	0.12113	0.064	0.144607	0.180049	802	0
9096	TBX18	0.5	0.158493	0.105662	0.043	0.14439	0.179779	803	0
27165	GLS2	0.5	0.160791	0.107194	0.045	0.144367	0.179751	804	0
25771	TBC1D22A	0.5	0.174787	0.116524	0.058	0.144091	0.179407	805	0
168544	ZNF467	0.5	0.154477	0.102985	0.04	0.143966	0.179252	806	0
54734	RAB39A	0.5	0.169928	0.113285	0.054	0.143601	0.178797	807	0
7332	UBE2L3	0.5	0.187374	0.124916	0.071	0.143496	0.178666	808	0
79823	CAMKMT	0.5	0.159726	0.106484	0.045	0.143411	0.178561	809	0
55291	PPP6R3	0.5	0.168338	0.112225	0.053	0.143168	0.178258	810	0
10464	PIBF1	0.5	0.156954	0.104636	0.043	0.142988	0.178034	811	0
2885	GRB2	0	0.121733	0.121733	0.067	0.142905	0.17793	812	0
5862	RAB2A	0.5	0.181517	0.121012	0.066	0.142849	0.17786	813	0
3320	HSP90AA1	0	0.153805	0.153805	0.118	0.142749	0.177736	814	0
6175	RPLP0	0.5	0.193566	0.129044	0.079	0.142255	0.17712	815	0
5145	PDE6A	0.5	0.181608	0.121072	0.067	0.14213	0.176965	816	0
51234	EMC4	0.5	0.174438	0.116292	0.06	0.142091	0.176917	817	0
5047	PAEP	0.5	0.170227	0.113484	0.056	0.142061	0.17688	818	0
160365	CLECL1	0.5	0.154779	0.103186	0.042	0.142061	0.176879	819	0
445	ASS1	0.5	0.183512	0.122342	0.069	0.142057	0.176874	820	0
84529	C15orf41	0.5	0.174338	0.116226	0.06	0.14201	0.176816	821	0
134429	STARD4	0.5	0.167544	0.111696	0.054	0.141587	0.176289	822	0
9997	SCO2	0.5	0.173811	0.115874	0.06	0.141581	0.176281	823	0
10587	TXNRD2	0.5	0.181843	0.121228	0.068	0.141533	0.176222	824	0
8720	MBTPS1	0.5	0.181625	0.121084	0.068	0.141364	0.176011	825	0
23450	SF3B3	0.5	0.183594	0.122396	0.07	0.141355	0.176001	826	0
971	CD72	0.5	0.166082	0.110721	0.053	0.14125	0.175869	827	0
5214	PFKP	0.5	0.180131	0.120087	0.067	0.140973	0.175525	828	0
2298	FOXD4	0.5	0.164622	0.109748	0.052	0.140916	0.175454	829	0
718	C3	0.5	0.197858	0.131905	0.086	0.140545	0.174992	830	0
57589	RIC1	0.5	0.161825	0.107884	0.05	0.14036	0.174761	831	0
3053	SERPIND1	0.5	0.160648	0.107099	0.049	0.140278	0.17466	832	0
6143	RPL19	0.5	0.184157	0.122771	0.073	0.139551	0.173755	833	0
1741	DLG3	0	0.125146	0.125146	0.077	0.139352	0.173506	834	0
10514	MYBBP1A	0.5	0.17764	0.118427	0.067	0.139024	0.173098	835	0
5506	PPP1R3A	0.5	0.165162	0.110108	0.055	0.138696	0.17269	836	0
11247	NXPH4	0.5	0.153331	0.102221	0.044	0.138667	0.172654	837	0
6653	SORL1	0.5	0.171188	0.114126	0.061	0.138625	0.172601	838	0
9344	TAOK2	0.5	0.160874	0.107249	0.051	0.138612	0.172585	839	0
10044	SH2D3C	0.5	0.169936	0.113291	0.06	0.138424	0.172351	840	0
731220	RFX8	0.5	0.160402	0.106935	0.051	0.138206	0.172079	841	0
10531	PITRM1	0.5	0.165331	0.11022	0.056	0.137975	0.171792	842	0
6855	SYP	0.5	0.16818	0.11212	0.059	0.137812	0.171589	843	0
27037	TRMT2A	0.5	0.168052	0.112034	0.059	0.137707	0.171458	844	0
3725	JUN	0	0.127303	0.127303	0.083	0.137605	0.171331	845	0
8562	DENR	0.5	0.170659	0.113772	0.062	0.137393	0.171067	846	0
20	ABCA2	0.5	0.168404	0.112269	0.06	0.137176	0.170797	847	0
80764	THAP7	0.5	0.168778	0.112518	0.061	0.136673	0.17017	848	0
24140	FTSJ1	0.5	0.159589	0.106393	0.052	0.136608	0.17009	849	0
10024	TROAP	0.5	0.159539	0.106359	0.052	0.136565	0.170036	850	0
55739	NAXD	0.5	0.177853	0.118569	0.071	0.136205	0.169587	851	0
8608	RDH16	0.5	0.166059	0.110706	0.059	0.136074	0.169425	852	0
2583	B4GALNT1	0.5	0.180396	0.120264	0.074	0.135991	0.169321	853	0
1890	TYMP	0.5	0.168841	0.112561	0.062	0.135929	0.169245	854	0
983	CDK1	0	0.129166	0.129166	0.089	0.135703	0.168963	855	0
346007	EYS	0.5	0.188145	0.12543	0.083	0.13558	0.16881	856	0
1432	MAPK14	0	0.126027	0.126027	0.084	0.13557	0.168798	857	0
79730	NSUN7	0.5	0.158294	0.105529	0.052	0.135499	0.168709	858	0
79705	LRRK1	0.5	0.166216	0.110811	0.06	0.135394	0.168578	859	0
5959	RDH5	0.5	0.167731	0.111821	0.062	0.135036	0.168132	860	0
3833	KIFC1	0.5	0.1696	0.113067	0.064	0.134981	0.168064	861	0
5290	PIK3CA	0	0.116047	0.116047	0.069	0.134749	0.167775	862	0
123606	NIPA1	0.5	0.16726	0.111507	0.062	0.134656	0.16766	863	0
64131	XYLT1	0.5	0.179528	0.119685	0.075	0.134638	0.167637	864	0
1962	EHHADH	0.5	0.186778	0.124519	0.083	0.134595	0.167583	865	0
8658	TNKS	0.5	0.179431	0.119621	0.075	0.134566	0.167547	866	0
114785	MBD6	0.5	0.16305	0.1087	0.058	0.134415	0.167359	867	0
84725	PLEKHA8	0.5	0.171703	0.114468	0.067	0.134377	0.167312	868	0
10472	ZBTB18	0.5	0.162967	0.108645	0.058	0.134347	0.167275	869	0
7363	UGT2B4	0.5	0.182605	0.121737	0.079	0.134199	0.167091	870	0
51232	CRIM1	0.5	0.170373	0.113582	0.066	0.134079	0.166941	871	0
760	CA2	0.5	0.182285	0.121524	0.079	0.133964	0.166798	872	0
81050	OR5AC2	0.5	0.159468	0.106312	0.055	0.133915	0.166737	873	0
10720	UGT2B11	0.5	0.17847	0.11898	0.075	0.133845	0.16665	874	0
4897	NRCAM	0	0.115097	0.115097	0.069	0.133645	0.1664	875	0
84261	FBXW9	0.5	0.155804	0.103869	0.052	0.133368	0.166056	876	0
116987	AGAP1	0.5	0.161728	0.107819	0.058	0.133326	0.166003	877	0
8893	EIF2B5	0.5	0.165503	0.110335	0.062	0.133242	0.165899	878	0
3185	HNRNPF	0.5	0.18034	0.120226	0.078	0.1332	0.165846	879	0
23194	FBXL7	0.5	0.170858	0.113905	0.068	0.132983	0.165577	880	0
53833	IL20RB	0.5	0.181842	0.121228	0.08	0.132977	0.165568	881	0
3275	PRMT2	0.5	0.167795	0.111863	0.065	0.132792	0.165338	882	0
350	APOH	0.5	0.165486	0.110324	0.063	0.132462	0.164927	883	0
83729	INHBE	0.5	0.165134	0.110089	0.063	0.132179	0.164576	884	0
5547	PRCP	0.5	0.161129	0.10742	0.059	0.132035	0.164395	885	0
1387	CREBBP	0	0.122641	0.122641	0.084	0.131928	0.164263	886	0
339559	ZFP69	0.5	0.182033	0.121355	0.082	0.131814	0.164121	887	0
283373	ANKRD52	0.5	0.160837	0.107225	0.059	0.131795	0.164097	888	0
51720	UIMC1	0.5	0.181072	0.120715	0.081	0.131762	0.164056	889	0
89797	NAV2	0.5	0.157846	0.105231	0.056	0.131729	0.164015	890	0
9056	SLC7A7	0.5	0.156711	0.104474	0.055	0.131599	0.163853	891	0
537	ATP6AP1	0.5	0.162499	0.108332	0.061	0.131588	0.16384	892	0
2647	BLOC1S1	0.5	0.174493	0.116329	0.074	0.131541	0.163781	893	0
6734	SRPRA	0.5	0.170251	0.113501	0.07	0.131082	0.16321	894	0
4666	NACA	0.5	0.170104	0.113403	0.07	0.130969	0.163069	895	0
121227	LRIG3	0.5	0.165341	0.110227	0.065	0.130849	0.16292	896	0
6694	SPP2	0.5	0.159594	0.106396	0.059	0.130776	0.162829	897	0
2534	FYN	0	0.123302	0.123302	0.087	0.13076	0.162808	898	0
60	ACTB	0	0.120812	0.120812	0.083	0.130588	0.162595	899	0
5557	PRIM1	0.5	0.177432	0.118288	0.079	0.130398	0.162357	900	0
133121	ENPP6	0.5	0.167418	0.111612	0.068	0.130306	0.162243	901	0
84277	DNAJC30	0.5	0.166867	0.111245	0.068	0.129877	0.161709	902	0
6002	RGS12	0.5	0.156474	0.104316	0.057	0.129782	0.161591	903	0
1337	COX6A1	0.5	0.171775	0.114517	0.074	0.129492	0.16123	904	0
10460	TACC3	0.5	0.173548	0.115699	0.076	0.129489	0.161225	905	0
388	RHOB	0	0.113182	0.113182	0.072	0.129329	0.161027	906	0
51110	LACTB2	0.5	0.159395	0.106263	0.061	0.129075	0.16071	907	0
57096	RPGRIP1	0.5	0.163943	0.109295	0.066	0.129018	0.16064	908	0
8029	CUBN	0.5	0.168388	0.112258	0.071	0.128956	0.160562	909	0
11136	SLC7A9	0.5	0.163784	0.109189	0.066	0.128893	0.160484	910	0
26751	SH3YL1	0.5	0.162429	0.108286	0.065	0.128545	0.16005	911	0
2033	EP300	0	0.119333	0.119333	0.084	0.128369	0.159831	912	0
2099	ESR1	0	0.118666	0.118666	0.083	0.128269	0.159707	913	0
83642	SELENOO	0.5	0.171816	0.114544	0.076	0.128196	0.159616	914	0
506	ATP5B	0.5	0.182806	0.12187	0.089	0.128038	0.15942	915	0
146760	RTN4RL1	0.5	0.166267	0.110844	0.07	0.128014	0.15939	916	0
93058	COQ10A	0.5	0.161628	0.107752	0.065	0.127911	0.159261	917	0
10189	ALYREF	0.5	0.190871	0.127247	0.099	0.127803	0.159126	918	0
60684	TRAPPC11	0.5	0.162383	0.108256	0.066	0.127791	0.159112	919	0
6487	ST3GAL3	0.5	0.174697	0.116464	0.08	0.127751	0.159062	920	0
51163	DBR1	0.5	0.161425	0.107617	0.065	0.12775	0.159061	921	0
144406	WDR66	0.5	0.180371	0.120247	0.087	0.12752	0.158774	922	0
11218	DDX20	0.5	0.180507	0.120338	0.088	0.127019	0.15815	923	0
5566	PRKACA	0	0.122398	0.122398	0.092	0.12683	0.157915	924	0
10786	SLC17A3	0.5	0.162933	0.108622	0.068	0.126815	0.157897	925	0
79858	NEK11	0.5	0.153653	0.102435	0.058	0.126668	0.157714	926	0
7113	TMPRSS2	0.5	0.164225	0.109483	0.07	0.126442	0.157432	927	0
79035	NABP2	0.5	0.161528	0.107685	0.067	0.126414	0.157398	928	0
51000	SLC35B3	0.5	0.171701	0.114467	0.079	0.126186	0.157113	929	0
114049	WBSCR22	0.5	0.161201	0.107467	0.067	0.126158	0.157079	930	0
6098	ROS1	0.5	0.16735	0.111567	0.074	0.126156	0.157076	931	0
8567	MADD	0.5	0.174213	0.116142	0.082	0.126152	0.157071	932	0
11132	CAPN10	0.5	0.162717	0.108478	0.069	0.125959	0.156831	933	0
351	APP	0	0.122595	0.122595	0.094	0.125889	0.156744	934	0
23660	ZKSCAN5	0.5	0.158011	0.105341	0.064	0.125758	0.156581	935	0
7458	EIF4H	0.5	0.172573	0.115048	0.081	0.125577	0.156355	936	0
55015	PRPF39	0.5	0.165279	0.110186	0.073	0.125246	0.155943	937	0
11095	ADAMTS8	0.5	0.154636	0.103091	0.061	0.125221	0.155912	938	0
4284	MIP	0.5	0.170474	0.113649	0.08	0.124663	0.155217	939	0
4189	DNAJB9	0.5	0.169476	0.112984	0.079	0.124551	0.155077	940	0
6134	RPL10	0.5	0.174335	0.116223	0.085	0.124426	0.154922	941	0
10478	SLC25A17	0.5	0.16891	0.112606	0.079	0.124134	0.154559	942	0
6527	SLC5A4	0.5	0.161974	0.107983	0.071	0.124044	0.154446	943	0
94025	MUC16	0.5	0.171124	0.114083	0.082	0.123915	0.154286	944	0
9130	FAM50A	0.5	0.156123	0.104082	0.065	0.123554	0.153837	945	0
23261	CAMTA1	0.5	0.1543	0.102866	0.063	0.123508	0.153779	946	0
9611	NCOR1	0	0.108016	0.108016	0.072	0.123426	0.153677	947	0
83719	YPEL3	0.5	0.157632	0.105088	0.067	0.123366	0.153602	948	0
152006	RNF38	0.5	0.160044	0.106696	0.07	0.123223	0.153424	949	0
84991	RBM17	0.5	0.165138	0.110092	0.076	0.123214	0.153413	950	0
280	AMY2B	0.5	0.161522	0.107681	0.072	0.123044	0.153201	951	0
4141	MARS	0.5	0.181292	0.120861	0.096	0.123004	0.153152	952	0
10171	RCL1	0.5	0.169638	0.113092	0.082	0.122839	0.152946	953	0
5747	PTK2	0	0.114678	0.114678	0.085	0.122772	0.152863	954	0
999	CDH1	0	0.120344	0.120344	0.096	0.122477	0.152496	955	0
26033	ATRNL1	0.5	0.152982	0.101988	0.063	0.122453	0.152465	956	0
51181	DCXR	0.5	0.169016	0.112677	0.082	0.122389	0.152385	957	0
80331	DNAJC5	0.5	0.175543	0.117029	0.09	0.122384	0.152379	958	0
5568	PRKACG	0	0.109276	0.109276	0.076	0.122301	0.152276	959	0
6171	RPL41	0.5	0.176791	0.117861	0.092	0.122129	0.152062	960	0
6182	MRPL12	0.5	0.176598	0.117732	0.092	0.121995	0.151896	961	0
60625	DHX35	0.5	0.158275	0.105516	0.07	0.121861	0.151728	962	0
22949	PTGR1	0.5	0.161621	0.107747	0.074	0.121837	0.151699	963	0
1469	CST1	0.5	0.188276	0.125518	0.108	0.121322	0.151058	964	0
64848	YTHDC2	0.5	0.167438	0.111626	0.082	0.121246	0.150963	965	0
6654	SOS1	0	0.117927	0.117927	0.094	0.121095	0.150775	966	0
23239	PHLPP1	0	0.114878	0.114878	0.089	0.120692	0.150273	967	0
91419	ATP23	0.5	0.165641	0.110427	0.081	0.120533	0.150075	968	0
57509	MTUS1	0.5	0.158791	0.105861	0.073	0.120329	0.149821	969	0
205428	C3orf58	0.5	0.169136	0.112757	0.086	0.120143	0.149589	970	0
25794	FSCN2	0.5	0.156465	0.10431	0.072	0.119192	0.148405	971	0
23195	MDN1	0.5	0.166942	0.111295	0.085	0.11915	0.148353	972	0
90121	TSR2	0.5	0.161055	0.10737	0.078	0.118956	0.148111	973	0
10200	MPHOSPH6	0.5	0.164789	0.109859	0.083	0.118749	0.147854	974	0
6035	RNASE1	0.5	0.159916	0.106611	0.077	0.118712	0.147808	975	0
220	ALDH1A3	0.5	0.173377	0.115585	0.094	0.118691	0.147781	976	0
391189	OR11L1	0.5	0.159223	0.106149	0.077	0.118198	0.147167	977	0
79671	NLRX1	0.5	0.162303	0.108202	0.081	0.118104	0.14705	978	0
367	AR	0	0.107207	0.107207	0.081	0.117019	0.145699	979	0
10402	ST3GAL6	0.5	0.168657	0.112438	0.092	0.116509	0.145065	980	0
25942	SIN3A	0	0.107547	0.107547	0.084	0.115691	0.144046	981	0
441639	OR9K2	0.5	0.159223	0.106149	0.082	0.115297	0.143556	982	0
283093	OR4C12	0.5	0.159146	0.106097	0.082	0.115241	0.143486	983	0
5880	RAC2	0	0.110065	0.110065	0.09	0.115101	0.143312	984	0
23036	ZNF292	0.5	0.156608	0.104406	0.079	0.115094	0.143303	985	0
8273	SLC10A3	0.5	0.157684	0.105123	0.083	0.11363	0.141479	986	0
4088	SMAD3	0	0.105734	0.105734	0.085	0.113197	0.140941	987	0
3630	INS	0	0.120407	0.120407	0.116	0.112646	0.140255	988	0
5067	CNTN3	0	0.106347	0.106347	0.089	0.111729	0.139114	989	0
1000	CDH2	0	0.0966387	0.0966387	0.07	0.111608	0.138963	990	0
595	CCND1	0	0.10449	0.10449	0.086	0.111334	0.138621	991	0
341418	OR6C4	0.5	0.159223	0.106149	0.09	0.111006	0.138213	992	0
5599	MAPK8	0	0.111293	0.111293	0.102	0.110336	0.137378	993	0
2064	ERBB2	0	0.0998481	0.0998481	0.079	0.11007	0.137047	994	0
4724	NDUFS4	0.5	0.169075	0.112717	0.106	0.109864	0.136791	995	0
27255	CNTN6	0	0.0974421	0.0974421	0.075	0.109616	0.136483	996	0
23767	FLRT3	0	0.105959	0.105959	0.093	0.109299	0.136088	997	0
8454	CUL1	0	0.107622	0.107622	0.097	0.109046	0.135772	998	0
867	CBL	0	0.10178	0.10178	0.086	0.108447	0.135027	999	0
11091	WDR5	0	0.0941469	0.0941469	0.071	0.10815	0.134657	1000	0
121130	OR10P1	0.5	0.159223	0.106149	0.096	0.108031	0.134508	1001	0
3688	ITGB1	0	0.105114	0.105114	0.094	0.107939	0.134394	1002	0
58	ACTA1	0	0.0974159	0.0974159	0.078	0.107928	0.13438	1003	0
818	CAMK2G	0	0.100604	0.100604	0.085	0.107704	0.134102	1004	0
2353	FOS	0	0.104811	0.104811	0.094	0.107628	0.134007	1005	0
10014	HDAC5	0	0.0912962	0.0912962	0.067	0.107175	0.133443	1006	0
145645	TERB2	0.5	0.15061	0.100407	0.086	0.106984	0.133205	1007	0
1272	CNTN1	0	0.0946224	0.0946224	0.075	0.106444	0.132533	1008	0
7074	TIAM1	0	0.0934226	0.0934226	0.073	0.106191	0.132218	1009	0
2182	ACSL4	0	0.0996302	0.0996302	0.086	0.106156	0.132174	1010	0
3265	HRAS	0	0.105148	0.105148	0.099	0.105607	0.13149	1011	0
9463	PICK1	0	0.0942426	0.0942426	0.078	0.104412	0.130003	1012	0
5924	RASGRF2	0	0.0974661	0.0974661	0.086	0.10385	0.129303	1013	0
5501	PPP1CC	0	0.0928793	0.0928793	0.077	0.103422	0.12877	1014	0
220074	LRTOMT	0	0.0909723	0.0909723	0.073	0.103406	0.12875	1015	0
10752	CHL1	0	0.0946305	0.0946305	0.081	0.103291	0.128606	1016	0
128368	OR10Z1	0.5	0.151509	0.101006	0.095	0.103256	0.128564	1017	0
6850	SYK	0	0.0941758	0.0941758	0.081	0.102794	0.127989	1018	0
51076	CUTC	0	0.104503	0.104503	0.104	0.102723	0.127899	1019	0
1786	DNMT1	0	0.0965804	0.0965804	0.087	0.102422	0.127525	1020	0
5516	PPP2CB	0	0.0974729	0.0974729	0.089	0.102406	0.127505	1021	0
53942	CNTN5	0	0.0952268	0.0952268	0.085	0.101948	0.126935	1022	0
5294	PIK3CG	0	0.0919995	0.0919995	0.078	0.101927	0.126908	1023	0
6464	SHC1	0	0.0892193	0.0892193	0.074	0.100886	0.125613	1024	0
90826	PRMT9	0	0.101066	0.101066	0.101	0.10063	0.125293	1025	0
4893	NRAS	0	0.0879238	0.0879238	0.072	0.100468	0.125092	1026	0
55856	ACOT13	0	0.0981912	0.0981912	0.095	0.100379	0.124981	1027	0
8085	KMT2D	0	0.0928425	0.0928425	0.083	0.100355	0.124952	1028	0
779	CACNA1S	0	0.0864111	0.0864111	0.069	0.100336	0.124928	1029	0
138046	RALYL	0	0.104503	0.104503	0.11	0.100177	0.12473	1030	0
64377	CHST8	0	0.106071	0.106071	0.114	0.100035	0.124553	1031	0
2017	CTTN	0	0.0951644	0.0951644	0.089	0.0999807	0.124485	1032	0
100996331	POTEB	0.5	0.150609	0.100406	0.101	0.0999722	0.124475	1033	0
183	AGT	0	0.0981164	0.0981164	0.096	0.0998559	0.12433	1034	0
3717	JAK2	0	0.0914358	0.0914358	0.081	0.0998036	0.124265	1035	0
9229	DLGAP1	0	0.0902489	0.0902489	0.079	0.0994879	0.123872	1036	0
5499	PPP1CA	0	0.0989834	0.0989834	0.099	0.0994154	0.123782	1037	0
51126	NAA20	0	0.0992438	0.0992438	0.1	0.0992438	0.123568	1038	0
10499	NCOA2	0	0.0880997	0.0880997	0.075	0.0991068	0.123397	1039	0
5293	PIK3CD	0	0.0866365	0.0866365	0.072	0.0989967	0.12326	1040	0
4654	MYOD1	0	0.0938408	0.0938408	0.089	0.0985901	0.122754	1041	0
2037	EPB41L2	0	0.080238	0.080238	0.06	0.0980387	0.122067	1042	0
23309	SIN3B	0	0.0884029	0.0884029	0.078	0.097942	0.121947	1043	0
7329	UBE2I	0	0.0964504	0.0964504	0.097	0.0977263	0.121678	1044	0
805	CALM2	0	0.0884789	0.0884789	0.079	0.0975367	0.121442	1045	0
5335	PLCG1	0	0.0938464	0.0938464	0.092	0.0972448	0.121079	1046	0
57586	SYT13	0	0.0959129	0.0959129	0.097	0.0971816	0.121	1047	0
55288	RHOT1	0	0.0874958	0.0874958	0.078	0.096937	0.120696	1048	0
391	RHOG	0	0.0951828	0.0951828	0.096	0.0968703	0.120613	1049	0
6900	CNTN2	0	0.092664	0.092664	0.091	0.0964593	0.120101	1050	0
5970	RELA	0	0.0931616	0.0931616	0.093	0.0960977	0.119651	1051	0
4089	SMAD4	0	0.0956418	0.0956418	0.099	0.0960593	0.119603	1052	0
1785	DNM2	0	0.0895639	0.0895639	0.085	0.0958855	0.119386	1053	0
9459	ARHGEF6	0	0.0882744	0.0882744	0.082	0.0958824	0.119383	1054	0
4205	MEF2A	0	0.0825673	0.0825673	0.069	0.0958731	0.119371	1055	0
79664	ICE2	0	0.0896816	0.0896816	0.086	0.0955558	0.118976	1056	0
9070	ASH2L	0	0.0894706	0.0894706	0.087	0.0948818	0.118137	1057	0
7409	VAV1	0	0.0919029	0.0919029	0.093	0.0947994	0.118034	1058	0
54838	WBP1L	0	0.112005	0.112005	0.143	0.0946064	0.117794	1059	0
672	BRCA1	0	0.0903041	0.0903041	0.09	0.0944362	0.117582	1060	0
54331	GNG2	0	0.0907499	0.0907499	0.092	0.0940362	0.117084	1061	0
5906	RAP1A	0	0.0918824	0.0918824	0.095	0.0939292	0.116951	1062	0
55869	HDAC8	0	0.0737335	0.0737335	0.055	0.0928775	0.115641	1063	0
58480	RHOU	0	0.0850105	0.0850105	0.081	0.0927903	0.115533	1064	0
6776	STAT5A	0	0.0890238	0.0890238	0.093	0.0918296	0.114336	1065	0
5330	PLCB2	0	0.0902297	0.0902297	0.096	0.0918293	0.114336	1066	0
3480	IGF1R	0	0.0857702	0.0857702	0.085	0.091824	0.114329	1067	0
10368	CACNG3	0	0.0840182	0.0840182	0.081	0.0917071	0.114184	1068	0
29984	RHOD	0	0.0848066	0.0848066	0.083	0.0916693	0.114137	1069	0
6774	STAT3	0	0.103633	0.103633	0.131	0.09148	0.113901	1070	0
7341	SUMO1	0	0.0915511	0.0915511	0.101	0.0911555	0.113497	1071	0
9739	SETD1A	0	0.080132	0.080132	0.073	0.0910842	0.113408	1072	0
1398	CRK	0	0.0823533	0.0823533	0.079	0.0907841	0.113035	1073	0
5291	PIK3CB	0	0.0871363	0.0871363	0.091	0.0907053	0.112937	1074	0
23411	SIRT1	0	0.0875037	0.0875037	0.092	0.0906724	0.112896	1075	0
6777	STAT5B	0	0.0819957	0.0819957	0.079	0.0903899	0.112544	1076	0
6655	SOS2	0	0.0833479	0.0833479	0.083	0.0900925	0.112174	1077	0
6671	SP4	0	0.0848215	0.0848215	0.087	0.0899516	0.111998	1078	0
6598	SMARCB1	0	0.0867215	0.0867215	0.092	0.0898618	0.111886	1079	0
3046	HBE1	0	0.0855119	0.0855119	0.09	0.0894248	0.111342	1080	0
84881	RPUSD4	0	0.108766	0.108766	0.151	0.0892994	0.111186	1081	0
3306	HSPA2	0	0.081587	0.081587	0.081	0.0890534	0.11088	1082	0
6331	SCN5A	0	0.0846976	0.0846976	0.089	0.0889841	0.110794	1083	0
23214	XPO6	0	0.0798702	0.0798702	0.077	0.0889362	0.110734	1084	0
7531	YWHAE	0	0.085433	0.085433	0.091	0.0889322	0.110729	1085	0
9475	ROCK2	0	0.081062	0.081062	0.08	0.0889177	0.110711	1086	0
1145	CHRNE	0	0.0863384	0.0863384	0.094	0.0886585	0.110388	1087	0
9851	KIAA0753	0	0.0956751	0.0956751	0.119	0.0884471	0.110125	1088	0
1386	ATF2	0	0.0806296	0.0806296	0.08	0.0884434	0.11012	1089	0
801	CALM1	0	0.0882683	0.0882683	0.1	0.0882683	0.109902	1090	0
57381	RHOJ	0	0.0857664	0.0857664	0.094	0.0880711	0.109657	1091	0
836	CASP3	0	0.080281	0.080281	0.08	0.088061	0.109644	1092	0
2566	GABRG2	0	0.0844467	0.0844467	0.091	0.0879055	0.109451	1093	0
781	CACNA2D1	0	0.0764157	0.0764157	0.071	0.0877819	0.109297	1094	0
5931	RBBP7	0	0.0850976	0.0850976	0.093	0.0877796	0.109294	1095	0
1495	CTNNA1	0	0.0811281	0.0811281	0.083	0.0876932	0.109186	1096	0
3784	KCNQ1	0	0.0854616	0.0854616	0.095	0.0873653	0.108778	1097	0
123264	SLC51B	0	0.103213	0.103213	0.143	0.08718	0.108547	1098	0
9454	HOMER3	0	0.0805731	0.0805731	0.083	0.0870933	0.108439	1099	0
8290	HIST3H3	0	0.0812636	0.0812636	0.085	0.0869993	0.108322	1100	0
59345	GNB4	0	0.0823116	0.0823116	0.088	0.0868813	0.108175	1101	0
8997	KALRN	0	0.0883452	0.0883452	0.104	0.0868404	0.108124	1102	0
3737	KCNA2	0	0.0852331	0.0852331	0.096	0.0867442	0.108005	1103	0
23365	ARHGEF12	0	0.0859788	0.0859788	0.098	0.0867332	0.107991	1104	0
9612	NCOR2	0	0.0851879	0.0851879	0.096	0.0866982	0.107947	1105	0
7040	TGFB1	0	0.0959802	0.0959802	0.125	0.0866787	0.107923	1106	0
7534	YWHAZ	0	0.0826985	0.0826985	0.09	0.0864826	0.107679	1107	0
6936	GCFC2	0	0.0864074	0.0864074	0.1	0.0864074	0.107585	1108	0
2648	KAT2A	0	0.0781178	0.0781178	0.079	0.086115	0.107221	1109	0
171177	RHOV	0	0.0814335	0.0814335	0.088	0.0859544	0.107021	1110	0
59283	CACNG8	0	0.0839471	0.0839471	0.095	0.0858171	0.10685	1111	0
399671	HEATR4	0	0.0961032	0.0961032	0.128	0.0858	0.106829	1112	0
2308	FOXO1	0	0.0860635	0.0860635	0.101	0.0856916	0.106694	1113	0
9181	ARHGEF2	0	0.0822891	0.0822891	0.091	0.0856596	0.106654	1114	0
126129	CPT1C	0	0.0810696	0.0810696	0.088	0.0855704	0.106543	1115	0
5860	QDPR	0	0.0828337	0.0828337	0.093	0.0854444	0.106386	1116	0
2665	GDI2	0	0.0801737	0.0801737	0.086	0.0854252	0.106362	1117	0
23136	EPB41L3	0	0.078955	0.078955	0.083	0.0853441	0.106261	1118	0
782	CACNB1	0	0.0826501	0.0826501	0.093	0.085255	0.10615	1119	0
7532	YWHAG	0	0.0788498	0.0788498	0.083	0.0852305	0.10612	1120	0
3667	IRS1	0	0.078058	0.078058	0.081	0.0852015	0.106084	1121	0
7525	YES1	0	0.0810762	0.0810762	0.089	0.0851795	0.106056	1122	0
3815	KIT	0	0.0779914	0.0779914	0.081	0.0851287	0.105993	1123	0
9886	RHOBTB1	0	0.0817458	0.0817458	0.091	0.085094	0.10595	1124	0
10298	PAK4	0	0.0809945	0.0809945	0.089	0.0850936	0.10595	1125	0
138050	HGSNAT	0	0.0904707	0.0904707	0.115	0.0849794	0.105807	1126	0
6749	SSRP1	0	0.0815918	0.0815918	0.091	0.0849337	0.10575	1127	0
57521	RPTOR	0	0.0811534	0.0811534	0.09	0.0848668	0.105667	1128	0
79903	NAA60	0	0.0837277	0.0837277	0.097	0.0848353	0.105628	1129	0
23468	CBX5	0	0.0769365	0.0769365	0.079	0.0848127	0.1056	1130	0
10524	KAT5	0	0.0784579	0.0784579	0.083	0.0848068	0.105592	1131	0
1027	CDKN1B	0	0.0835973	0.0835973	0.097	0.0847032	0.105463	1132	0
25791	NGEF	0	0.0712531	0.0712531	0.065	0.0845837	0.105315	1133	0
5522	PPP2R2C	0	0.0742905	0.0742905	0.073	0.0844444	0.105141	1134	0
4790	NFKB1	0	0.0901695	0.0901695	0.116	0.0843574	0.105033	1135	0
5925	RB1	0	0.08431	0.08431	0.1	0.08431	0.104974	1136	0
7414	VCL	0	0.0786881	0.0786881	0.085	0.084242	0.104889	1137	0
1111	CHEK1	0	0.079137	0.079137	0.088	0.0835304	0.104003	1138	0
5465	PPARA	0	0.0917447	0.0917447	0.123	0.0834964	0.103961	1139	0
23533	PIK3R5	0	0.0767861	0.0767861	0.082	0.083404	0.103846	1140	0
81858	SHARPIN	0	0.0782533	0.0782533	0.086	0.083379	0.103815	1141	0
785	CACNB4	0	0.0765038	0.0765038	0.083	0.0826946	0.102963	1142	0
2911	GRM1	0	0.0759441	0.0759441	0.082	0.0824895	0.102707	1143	0
7430	EZR	0	0.0799479	0.0799479	0.093	0.0824676	0.10268	1144	0
29	ABR	0	0.0806235	0.0806235	0.095	0.0824195	0.10262	1145	0
103910	MYL12B	0	0.0769466	0.0769466	0.085	0.0823776	0.102568	1146	0
2890	GRIA1	0	0.0795949	0.0795949	0.093	0.0821035	0.102227	1147	0
10413	YAP1	0	0.0788398	0.0788398	0.091	0.082069	0.102184	1148	0
2185	PTK2B	0	0.0780636	0.0780636	0.089	0.0820144	0.102116	1149	0
7881	KCNAB1	0	0.0740061	0.0740061	0.078	0.0819917	0.102087	1150	0
3914	LAMB3	0	0.073235	0.073235	0.076	0.0819636	0.102052	1151	0
28227	PPP2R3B	0	0.0731821	0.0731821	0.076	0.0819044	0.101979	1152	0
784	CACNB3	0	0.0765038	0.0765038	0.085	0.0819035	0.101977	1153	0
253260	RICTOR	0	0.0719559	0.0719559	0.073	0.0817907	0.101837	1154	0
1138	CHRNA5	0	0.080705	0.080705	0.097	0.0817725	0.101814	1155	0
2122	MECOM	0	0.075282	0.075282	0.082	0.0817702	0.101812	1156	0
59285	CACNG6	0	0.0760017	0.0760017	0.084	0.0817566	0.101795	1157	0
3048	HBG2	0	0.0741455	0.0741455	0.079	0.081736	0.101769	1158	0
1051	CEBPB	0	0.0759723	0.0759723	0.084	0.081725	0.101755	1159	0
472	ATM	0	0.0855388	0.0855388	0.111	0.081662	0.101677	1160	0
9826	ARHGEF11	0	0.0773226	0.0773226	0.088	0.0816154	0.101619	1161	0
627	BDNF	0	0.0797177	0.0797177	0.095	0.0814936	0.101467	1162	0
5523	PPP2R3A	0	0.0745635	0.0745635	0.081	0.0813871	0.101335	1163	0
2146	EZH2	0	0.0781513	0.0781513	0.091	0.0813523	0.101291	1164	0
93589	CACNA2D4	0	0.0813139	0.0813139	0.1	0.0813139	0.101243	1165	0
51222	ZNF219	0	0.0791178	0.0791178	0.094	0.0812438	0.101156	1166	0
8976	WASL	0	0.0765866	0.0765866	0.087	0.0812186	0.101125	1167	0
84063	KIRREL2	0	0.0780194	0.0780194	0.091	0.0812149	0.10112	1168	0
1142	CHRNB3	0	0.0818982	0.0818982	0.102	0.0811939	0.101094	1169	0
706	TSPO	0	0.0743298	0.0743298	0.081	0.0811321	0.101017	1170	0
3757	KCNH2	0	0.081131	0.081131	0.1	0.081131	0.101016	1171	0
66008	TRAK2	0	0.0783759	0.0783759	0.093	0.0808461	0.100661	1172	0
23314	SATB2	0	0.0765652	0.0765652	0.088	0.0808159	0.100623	1173	0
5929	RBBP5	0	0.0776286	0.0776286	0.091	0.0808081	0.100614	1174	0
1958	EGR1	0	0.0866086	0.0866086	0.117	0.0807031	0.100483	1175	0
6772	STAT1	0	0.0838178	0.0838178	0.109	0.0806808	0.100455	1176	0
6688	SPI1	0	0.0709542	0.0709542	0.073	0.080652	0.100419	1177	0
4771	NF2	0	0.0766956	0.0766956	0.089	0.0805772	0.100326	1178	0
6198	RPS6KB1	0	0.0736358	0.0736358	0.081	0.0803745	0.100074	1179	0
7851	MALL	0	0.0723804	0.0723804	0.078	0.0801907	0.0998449	1180	0
1141	CHRNB2	0	0.0794762	0.0794762	0.098	0.0801735	0.0998236	1181	0
786	CACNG1	0	0.0762821	0.0762821	0.089	0.0801427	0.0997852	1182	0
89869	PLCZ1	0	0.06712	0.06712	0.064	0.0801293	0.0997684	1183	0
10971	YWHAQ	0	0.0748148	0.0748148	0.085	0.0800953	0.0997262	1184	0
7442	TRPV1	0	0.0775195	0.0775195	0.093	0.0799627	0.099561	1185	0
613	BCR	0	0.0767907	0.0767907	0.091	0.0799359	0.0995277	1186	0
5525	PPP2R5A	0	0.0737785	0.0737785	0.083	0.0797488	0.0992948	1187	0
593	BCKDHA	0	0.0786197	0.0786197	0.097	0.0796597	0.0991838	1188	0
26146	TRAF3IP1	0	0.0768319	0.0768319	0.092	0.0796141	0.0991271	1189	0
7403	KDM6A	0	0.0721669	0.0721669	0.079	0.0795548	0.0990532	1190	0
650	BMP2	0	0.0957658	0.0957658	0.148	0.0794605	0.0989358	1191	0
9828	ARHGEF17	0	0.0748855	0.0748855	0.087	0.0794146	0.0988787	1192	0
398	ARHGDIG	0	0.0723764	0.0723764	0.08	0.0793904	0.0988485	1193	0
51806	CALML5	0	0.0715635	0.0715635	0.078	0.0792856	0.098718	1194	0
80124	VCPIP1	0	0.071796	0.071796	0.079	0.079146	0.0985442	1195	0
1857	DVL3	0	0.0781113	0.0781113	0.097	0.0791446	0.0985424	1196	0
79366	HMGN5	0	0.0796766	0.0796766	0.102	0.0789914	0.0983517	1197	0
9196	KCNAB3	0	0.0730541	0.0730541	0.083	0.0789658	0.0983198	1198	0
3960	LGALS4	0	0.075497	0.075497	0.09	0.0789516	0.0983021	1199	0
401388	C7orf76	0	0.0909761	0.0909761	0.136	0.0788273	0.0981474	1200	0
5045	FURIN	0	0.0815076	0.0815076	0.108	0.0787833	0.0980926	1201	0
26230	TIAM2	0	0.0703135	0.0703135	0.076	0.078694	0.0979814	1202	0
91807	MYLK3	0	0.0727759	0.0727759	0.083	0.078665	0.0979453	1203	0
80218	NAA50	0	0.0786377	0.0786377	0.1	0.0786377	0.0979113	1204	0
8503	PIK3R3	0	0.0755407	0.0755407	0.091	0.0786347	0.0979076	1205	0
58498	MYL7	0	0.0747813	0.0747813	0.089	0.078566	0.097822	1206	0
1855	DVL1	0	0.0821459	0.0821459	0.111	0.0784228	0.0976438	1207	0
57449	PLEKHG5	0	0.0749863	0.0749863	0.09	0.0784175	0.0976371	1208	0
3728	JUP	0	0.0727541	0.0727541	0.084	0.0782631	0.0974449	1209	0
397	ARHGDIB	0	0.0733613	0.0733613	0.086	0.0781666	0.0973247	1210	0
3909	LAMA3	0	0.0726402	0.0726402	0.084	0.0781406	0.0972923	1211	0
3741	KCNA5	0	0.0739119	0.0739119	0.088	0.0780153	0.0971363	1212	0
9118	INA	0	0.0717773	0.0717773	0.082	0.0779635	0.0970718	1213	0
4646	MYO6	0	0.069558	0.069558	0.076	0.0778483	0.0969285	1214	0
3918	LAMC2	0	0.0760894	0.0760894	0.095	0.0777844	0.0968488	1215	0
5582	PRKCG	0	0.0729424	0.0729424	0.086	0.0777203	0.096769	1216	0
2909	ARHGAP35	0	0.0766522	0.0766522	0.097	0.0776662	0.0967017	1217	0
3021	H3F3B	0	0.0690174	0.0690174	0.075	0.0776404	0.0966696	1218	0
23416	KCNH3	0	0.0759133	0.0759133	0.095	0.0776044	0.0966247	1219	0
2783	GNB2	0	0.0700439	0.0700439	0.078	0.077602	0.0966218	1220	0
3738	KCNA3	0	0.0758114	0.0758114	0.095	0.0775003	0.0964951	1221	0
84033	OBSCN	0	0.0716055	0.0716055	0.083	0.0774	0.0963702	1222	0
57216	VANGL2	0	0.0719383	0.0719383	0.084	0.0773855	0.0963522	1223	0
7277	TUBA4A	0	0.0756466	0.0756466	0.095	0.0773317	0.0962852	1224	0
10276	NET1	0	0.0676575	0.0676575	0.072	0.07731	0.0962583	1225	0
406	ARNTL	0	0.0662059	0.0662059	0.068	0.0772948	0.0962393	1226	0
4168	MCF2	0	0.0718475	0.0718475	0.084	0.0772878	0.0962306	1227	0
2775	GNAO1	0	0.0704448	0.0704448	0.08	0.0772716	0.0962104	1228	0
50649	ARHGEF4	0	0.0741876	0.0741876	0.091	0.0772262	0.0961538	1229	0
3693	ITGB5	0	0.0721087	0.0721087	0.085	0.0771982	0.096119	1230	0
2796	GNRH1	0	0.0732928	0.0732928	0.089	0.0770022	0.0958749	1231	0
80854	SETD7	0	0.0701733	0.0701733	0.08	0.0769738	0.0958396	1232	0
5311	PKD2	0	0.0759537	0.0759537	0.097	0.0769584	0.0958204	1233	0
3754	KCNF1	0	0.07187	0.07187	0.085	0.0769426	0.0958008	1234	0
5894	RAF1	0	0.0765672	0.0765672	0.099	0.0769014	0.0957495	1235	0
255061	TAC4	0	0.0768447	0.0768447	0.1	0.0768447	0.0956788	1236	0
4669	NAGLU	0	0.0793136	0.0793136	0.108	0.0766627	0.0954522	1237	0
1013	CDH15	0	0.0698144	0.0698144	0.08	0.0765802	0.0953495	1238	0
23370	ARHGEF18	0	0.0697882	0.0697882	0.08	0.0765514	0.0953136	1239	0
3739	KCNA4	0	0.0784287	0.0784287	0.106	0.076444	0.0951799	1240	0
1856	DVL2	0	0.0805996	0.0805996	0.113	0.0763215	0.0950274	1241	0
30010	NXPH1	0	0.0701762	0.0701762	0.082	0.0762245	0.0949066	1242	0
3748	KCNC3	0	0.07187	0.07187	0.087	0.0762167	0.094897	1243	0
26251	KCNG2	0	0.0718316	0.0718316	0.087	0.0761761	0.0948463	1244	0
55970	GNG12	0	0.0694428	0.0694428	0.08	0.0761725	0.094842	1245	0
161582	DYX1C1	0	0.0731082	0.0731082	0.091	0.0761026	0.0947549	1246	0
9869	SETDB1	0	0.0743703	0.0743703	0.095	0.076027	0.0946607	1247	0
85461	TANC1	0	0.0699454	0.0699454	0.082	0.0759738	0.0945945	1248	0
8514	KCNAB2	0	0.0729818	0.0729818	0.091	0.0759711	0.0945911	1249	0
64072	CDH23	0	0.0772595	0.0772595	0.104	0.0759435	0.0945567	1250	0
1128	CHRM1	0	0.0721259	0.0721259	0.089	0.0757762	0.0943485	1251	0
9576	SPAG6	0	0.0682321	0.0682321	0.078	0.0755947	0.0941225	1252	0
51176	LEF1	0	0.0751293	0.0751293	0.099	0.0754572	0.0939513	1253	0
6872	TAF1	0	0.0690865	0.0690865	0.081	0.075409	0.0938913	1254	0
56924	PAK6	0	0.0638078	0.0638078	0.066	0.0753223	0.0937833	1255	0
112755	STX1B	0	0.0693344	0.0693344	0.082	0.07531	0.093768	1256	0
26115	TANC2	0	0.0706153	0.0706153	0.086	0.0752408	0.0936818	1257	0
8815	BANF1	0	0.0774311	0.0774311	0.107	0.0751559	0.0935761	1258	0
9252	RPS6KA5	0	0.0618672	0.0618672	0.061	0.0751483	0.0935666	1259	0
23385	NCSTN	0	0.0647016	0.0647016	0.069	0.0751283	0.0935417	1260	0
3915	LAMC1	0	0.0677954	0.0677954	0.078	0.0751109	0.0935201	1261	0
2268	FGR	0	0.067111	0.067111	0.076	0.0751097	0.0935186	1262	0
10013	HDAC6	0	0.0650182	0.0650182	0.07	0.0750897	0.0934937	1263	0
3045	HBD	0	0.0697234	0.0697234	0.084	0.0750029	0.0933856	1264	0
7408	VASP	0	0.0669919	0.0669919	0.076	0.0749764	0.0933527	1265	0
10445	MCRS1	0	0.0686821	0.0686821	0.081	0.0749675	0.0933416	1266	0
8467	SMARCA5	0	0.0706658	0.0706658	0.087	0.0749397	0.093307	1267	0
4952	OCRL	0	0.0705683	0.0705683	0.087	0.0748363	0.0931782	1268	0
79937	CNTNAP3	0	0.0685423	0.0685423	0.081	0.074815	0.0931516	1269	0
9312	KCNB2	0	0.07187	0.07187	0.091	0.0748137	0.09315	1270.5	0
23415	KCNH4	0	0.07187	0.07187	0.091	0.0748137	0.09315	1270.5	0
5524	PTPA	0	0.0690773	0.0690773	0.083	0.0746671	0.0929676	1272	0
192670	AGO4	0	0.0730209	0.0730209	0.095	0.0746476	0.0929432	1273	0
51196	PLCE1	0	0.0732778	0.0732778	0.096	0.074577	0.0928553	1274	0
6604	SMARCD3	0	0.074193	0.074193	0.099	0.0745168	0.0927805	1275	0
27012	KCNV1	0	0.07187	0.07187	0.092	0.0744725	0.0927253	1276.5	0
170850	KCNG3	0	0.07187	0.07187	0.092	0.0744725	0.0927253	1276.5	0
84148	KAT8	0	0.0688935	0.0688935	0.083	0.0744685	0.0927203	1278	0
392509	ARL13A	0	0.0738102	0.0738102	0.098	0.0744578	0.092707	1279	0
27237	ARHGEF16	0	0.0675314	0.0675314	0.079	0.0744448	0.0926908	1280	0
59	ACTA2	0	0.0727864	0.0727864	0.095	0.0744078	0.0926447	1281	0
50650	ARHGEF3	0	0.0678208	0.0678208	0.08	0.0743934	0.0926267	1282	0
80704	SLC19A3	0	0.0804101	0.0804101	0.119	0.0743354	0.0925545	1283	0
7094	TLN1	0	0.0683686	0.0683686	0.082	0.074261	0.0924619	1284	0
5116	PCNT	0	0.0696364	0.0696364	0.086	0.0741977	0.0923831	1285	0
3744	KCNA10	0	0.07187	0.07187	0.093	0.0741351	0.0923052	1286	0
340990	OTOG	0	0.0738095	0.0738095	0.099	0.0741317	0.0923009	1287	0
5571	PRKAG1	0	0.0697935	0.0697935	0.087	0.0740147	0.0921552	1288	0
7158	TP53BP1	0	0.0690836	0.0690836	0.085	0.0739596	0.0920867	1289	0
8973	CHRNA6	0	0.077078	0.077078	0.11	0.0738876	0.0919969	1290	0
10300	KATNB1	0	0.0741879	0.0741879	0.101	0.0738673	0.0919717	1291	0
10235	RASGRP2	0	0.0665865	0.0665865	0.078	0.0737716	0.0918525	1292	0
2245	FGD1	0	0.067867	0.067867	0.082	0.0737162	0.0917836	1293	0
8506	CNTNAP1	0	0.0698155	0.0698155	0.088	0.0736915	0.0917528	1294	0
56479	KCNQ5	0	0.0774977	0.0774977	0.112	0.0736834	0.0917428	1295	0
3755	KCNG1	0	0.072069	0.072069	0.095	0.0736744	0.0917315	1296	0
2785	GNG3	0	0.0637792	0.0637792	0.07	0.0736587	0.091712	1297	0
3756	KCNH1	0	0.0716464	0.0716464	0.094	0.0735717	0.0916037	1298	0
3752	KCND3	0	0.0766015	0.0766015	0.11	0.0734308	0.0914282	1299	0
5593	PRKG2	0	0.0715015	0.0715015	0.094	0.0734228	0.0914183	1300	0
51564	HDAC7	0	0.0698465	0.0698465	0.089	0.0733815	0.0913668	1301	0
9132	KCNQ4	0	0.0716971	0.0716971	0.095	0.0732942	0.0912582	1302	0
23512	SUZ12	0	0.0677861	0.0677861	0.083	0.0732715	0.0912299	1303	0
7535	ZAP70	0	0.0725931	0.0725931	0.098	0.0732301	0.0911783	1304	0
3736	KCNA1	0	0.0751139	0.0751139	0.106	0.0732131	0.0911572	1305	0
1385	CREB1	0	0.0890722	0.0890722	0.151	0.0731303	0.0910541	1306	0
2309	FOXO3	0	0.0728019	0.0728019	0.099	0.0731196	0.0910408	1307	0
7090	TLE3	0	0.0673175	0.0673175	0.082	0.0731193	0.0910404	1308	0
5530	PPP3CA	0	0.073075	0.073075	0.1	0.073075	0.0909852	1309	0
5333	PLCD1	0	0.0674433	0.0674433	0.083	0.0729009	0.0907685	1310	0
2788	GNG7	0	0.0637645	0.0637645	0.072	0.0728616	0.0907195	1311	0
6603	SMARCD2	0	0.061342	0.061342	0.065	0.0728183	0.0906656	1312	0
221472	FGD2	0	0.0673538	0.0673538	0.083	0.0728042	0.090648	1313	0
3747	KCNC2	0	0.0721265	0.0721265	0.098	0.0727594	0.0905922	1314	0
5923	RASGRF1	0	0.0708444	0.0708444	0.094	0.0727481	0.0905782	1315	0
10856	RUVBL2	0	0.0726563	0.0726563	0.1	0.0726563	0.0904639	1316	0
5591	PRKDC	0	0.0767177	0.0767177	0.113	0.0726457	0.0904507	1317	0
1135	CHRNA2	0	0.0753383	0.0753383	0.109	0.0725187	0.0902926	1318	0
1950	EGF	0	0.072799	0.072799	0.101	0.0724844	0.0902499	1319	0
25780	RASGRP3	0	0.0646226	0.0646226	0.076	0.0723247	0.0900511	1320	0
5170	PDPK1	0	0.0699802	0.0699802	0.093	0.0721858	0.089878	1321	0
10121	ACTR1A	0	0.0670044	0.0670044	0.084	0.072078	0.0897439	1322	0
129684	CNTNAP5	0	0.0720736	0.0720736	0.1	0.0720736	0.0897384	1323	0
5527	PPP2R5C	0	0.0671917	0.0671917	0.085	0.0719342	0.0895648	1324	0
1894	ECT2	0	0.0684473	0.0684473	0.089	0.0719114	0.0895365	1325	0
90134	KCNH7	0	0.07187	0.07187	0.1	0.07187	0.0894849	1326	0
120892	LRRK2	0	0.0635507	0.0635507	0.074	0.0718611	0.0894738	1327	0
2899	GRIK3	0	0.06188	0.06188	0.069	0.071852	0.0894625	1328	0
3695	ITGB7	0	0.0683694	0.0683694	0.089	0.0718296	0.0894346	1329	0
121512	FGD4	0	0.0677152	0.0677152	0.087	0.0718107	0.0894111	1330	0
2035	EPB41	0	0.0686657	0.0686657	0.09	0.0718077	0.0894073	1331	0
6722	SRF	0	0.0723261	0.0723261	0.102	0.0717041	0.0892783	1332	0
348093	RBPMS2	0	0.0640081	0.0640081	0.076	0.071637	0.0891948	1333	0
3015	H2AFZ	0	0.0886083	0.0886083	0.156	0.0714958	0.089019	1334	0
7402	UTRN	0	0.0676688	0.0676688	0.088	0.0714256	0.0889316	1335	0
27	ABL2	0	0.0637879	0.0637879	0.076	0.0713906	0.088888	1336	0
4773	NFATC2	0	0.0675993	0.0675993	0.088	0.0713522	0.0888402	1337	0
117144	CATSPER1	0	0.0653193	0.0653193	0.081	0.071297	0.0887715	1338	0
163688	CALML6	0	0.066252	0.066252	0.084	0.0712686	0.0887361	1339	0
354	KLK3	0	0.0681171	0.0681171	0.09	0.071234	0.088693	1340	0
375790	AGRN	0	0.0702852	0.0702852	0.097	0.0712149	0.0886693	1341	0
6450	SH3BGR	0	0.0652337	0.0652337	0.081	0.0712036	0.0886551	1342	0
3790	KCNS3	0	0.0721265	0.0721265	0.103	0.0712006	0.0886515	1343	0
3694	ITGB6	0	0.0695456	0.0695456	0.095	0.0710948	0.0885197	1344	0
9322	TRIP10	0	0.0638379	0.0638379	0.077	0.0710841	0.0885064	1345	0
54221	SNTG2	0	0.0685931	0.0685931	0.092	0.071077	0.0884975	1346	0
208	AKT2	0	0.075602	0.075602	0.115	0.0710132	0.088418	1347	0
7220	TRPC1	0	0.0700404	0.0700404	0.097	0.0709669	0.0883604	1348	0
468	ATF4	0	0.0724699	0.0724699	0.105	0.0709343	0.0883199	1349	0
57124	CD248	0	0.0652425	0.0652425	0.082	0.0708655	0.0882342	1350	0
5913	RAPSN	0	0.0675977	0.0675977	0.09	0.0706908	0.0880167	1351	0
79612	NAA16	0	0.0724888	0.0724888	0.106	0.0706544	0.0879713	1352	0
5468	PPARG	0	0.0833238	0.0833238	0.142	0.0706345	0.0879466	1353	0
1793	DOCK1	0	0.0617915	0.0617915	0.072	0.0706072	0.0879126	1354	0
51332	SPTBN5	0	0.0629618	0.0629618	0.076	0.070466	0.0877368	1355	0
3908	LAMA2	0	0.0644905	0.0644905	0.081	0.0703924	0.0876451	1356	0
94235	GNG8	0	0.0631454	0.0631454	0.077	0.070313	0.0875463	1357	0
2793	GNGT2	0	0.0637798	0.0637798	0.079	0.0703092	0.0875415	1358	0
728441	GGT2	0	0.0723772	0.0723772	0.107	0.0702505	0.0874685	1359	0
56254	RNF20	0	0.0646289	0.0646289	0.082	0.070199	0.0874043	1360	0
3743	KCNA7	0	0.0720098	0.0720098	0.106	0.0701875	0.08739	1361	0
2697	GJA1	0	0.0686486	0.0686486	0.095	0.0701779	0.087378	1362	0
5521	PPP2R2B	0	0.0674103	0.0674103	0.091	0.0701713	0.0873699	1363	0
7529	YWHAB	0	0.0715323	0.0715323	0.105	0.0700166	0.0871772	1364	0
84447	SYVN1	0	0.0720714	0.0720714	0.107	0.0699537	0.0870989	1365	0
5664	PSEN2	0	0.0693251	0.0693251	0.098	0.0699333	0.0870736	1366	0
6550	SLC9A3	0	0.0677932	0.0677932	0.093	0.0699299	0.0870693	1367	0
53820	RIPPLY3	0	0.0699235	0.0699235	0.1	0.0699235	0.0870613	1368	0
8200	GDF5	0	0.0643676	0.0643676	0.082	0.0699152	0.0870509	1369	0
7533	YWHAH	0	0.0699008	0.0699008	0.1	0.0699008	0.0870331	1370	0
57144	PAK5	0	0.0639437	0.0639437	0.081	0.0697955	0.0869019	1371	0
27327	TNRC6A	0	0.0635863	0.0635863	0.08	0.0697485	0.0868434	1372	0
10382	TUBB4A	0	0.0654583	0.0654583	0.086	0.0697459	0.0868402	1373	0
54776	PPP1R12C	0	0.0657362	0.0657362	0.087	0.069712	0.0867979	1374	0
81033	KCNH6	0	0.0718022	0.0718022	0.107	0.0696924	0.0867736	1375	0
5063	PAK3	0	0.0657004	0.0657004	0.087	0.069674	0.0867507	1376	0
5743	PTGS2	0	0.0765494	0.0765494	0.123	0.0696672	0.0867422	1377	0
4641	MYO1C	0	0.0643153	0.0643153	0.083	0.0695198	0.0865586	1378	0
3685	ITGAV	0	0.0707185	0.0707185	0.104	0.0695139	0.0865513	1379	0
1769	DNAH8	0	0.0713106	0.0713106	0.106	0.069506	0.0865415	1380	0
8826	IQGAP1	0	0.0639401	0.0639401	0.082	0.0694509	0.0864729	1381	0
8878	SQSTM1	0	0.0668554	0.0668554	0.092	0.0692764	0.0862556	1382	0
6710	SPTB	0	0.0689217	0.0689217	0.099	0.0692226	0.0861886	1383	0
1906	EDN1	0	0.0760526	0.0760526	0.123	0.069215	0.0861792	1384	0
84962	AJUBA	0	0.0643171	0.0643171	0.084	0.0691872	0.0861446	1385	0
5577	PRKAR2B	0	0.0946749	0.0946749	0.186	0.0691588	0.0861092	1386	0
5581	PRKCE	0	0.0642682	0.0642682	0.084	0.0691346	0.0860791	1387	0
1629	DBT	0	0.0676102	0.0676102	0.095	0.0691163	0.0860563	1388	0
27092	CACNG4	0	0.0660838	0.0660838	0.09	0.0691076	0.0860455	1389	0
286077	FAM83H	0	0.0770307	0.0770307	0.127	0.0690346	0.0859545	1390	0
10207	PATJ	0	0.0699194	0.0699194	0.103	0.0690218	0.0859387	1391	0
10000	AKT3	0	0.069666	0.069666	0.103	0.0687717	0.0856272	1392	0
1108	CHD4	0	0.0644783	0.0644783	0.086	0.0687017	0.0855401	1393	0
2790	GNG10	0	0.0631454	0.0631454	0.082	0.0685877	0.0853981	1394	0
9743	ARHGAP32	0	0.0567238	0.0567238	0.062	0.0685001	0.085289	1395	0
4810	NHS	0	0.0713723	0.0713723	0.11	0.068418	0.0851868	1396	0
7541	ZBTB14	0	0.0644925	0.0644925	0.087	0.068393	0.0851557	1397	0
2321	FLT1	0	0.0638672	0.0638672	0.085	0.068375	0.0851333	1398	0
10096	ACTR3	0	0.0671406	0.0671406	0.096	0.0683309	0.0850784	1399	0
86	ACTL6A	0	0.0703958	0.0703958	0.107	0.0683273	0.0850739	1400	0
339451	KLHL17	0	0.0656293	0.0656293	0.091	0.0683174	0.0850616	1401	0
346562	GNAT3	0	0.0709371	0.0709371	0.109	0.0682822	0.0850177	1402	0
387893	KMT5A	0	0.0652561	0.0652561	0.09	0.0682421	0.0849678	1403	0
347732	CATSPER3	0	0.0599535	0.0599535	0.073	0.0681477	0.0848503	1404	0
80254	CEP63	0	0.0611819	0.0611819	0.077	0.0681266	0.084824	1405	0
10383	TUBB4B	0	0.0672341	0.0672341	0.097	0.0681235	0.0848201	1406	0
23028	KDM1A	0	0.0722253	0.0722253	0.114	0.0681153	0.0848099	1407	0
2767	GNA11	0	0.067813	0.067813	0.099	0.068109	0.0848021	1408	0
3673	ITGA2	0	0.0691686	0.0691686	0.104	0.0679904	0.0846544	1409	0
2060	EPS15	0	0.0705435	0.0705435	0.109	0.0679033	0.084546	1410	0
11244	ZHX1	0	0.0615699	0.0615699	0.079	0.067873	0.0845082	1411	0
5770	PTPN1	0	0.0642949	0.0642949	0.088	0.0678644	0.0844976	1412	0
26301	GBGT1	0	0.0671603	0.0671603	0.098	0.0677496	0.0843546	1413	0
8650	NUMB	0	0.0641214	0.0641214	0.088	0.0676813	0.0842695	1414	0
23539	SLC16A8	0	0.0678767	0.0678767	0.101	0.0675834	0.0841477	1415	0
89780	WNT3A	0	0.0730978	0.0730978	0.119	0.0675754	0.0841378	1416	0
7415	VCP	0	0.0756852	0.0756852	0.128	0.067571	0.0841322	1417	0
8473	OGT	0	0.0672485	0.0672485	0.099	0.067542	0.0840961	1418	0
6446	SGK1	0	0.0609612	0.0609612	0.078	0.0675392	0.0840927	1419	0
85369	STRIP1	0	0.0684149	0.0684149	0.103	0.0675367	0.0840895	1420	0
5793	PTPRG	0	0.0636029	0.0636029	0.087	0.0674497	0.0839812	1421	0
394	ARHGAP5	0	0.0671025	0.0671025	0.099	0.0673954	0.0839136	1422	0
10735	STAG2	0	0.0664845	0.0664845	0.097	0.067364	0.0838745	1423	0
10891	PPARGC1A	0	0.0699782	0.0699782	0.109	0.0673592	0.0838685	1424	0
3043	HBB	0	0.0683907	0.0683907	0.104	0.0672258	0.0837024	1425	0
3911	LAMA5	0	0.0642512	0.0642512	0.09	0.0671912	0.0836594	1426	0
7477	WNT7B	0	0.0645373	0.0645373	0.091	0.0671806	0.0836462	1427	0
1978	EIF4EBP1	0	0.0612445	0.0612445	0.08	0.0671797	0.083645	1428	0
3691	ITGB4	0	0.0694768	0.0694768	0.108	0.0671546	0.0836138	1429	0
4209	MEF2D	0	0.0639023	0.0639023	0.089	0.0671364	0.0835911	1430	0
1050	CEBPA	0	0.0629689	0.0629689	0.086	0.0670935	0.0835376	1431	0
23396	PIP5K1C	0	0.0635107	0.0635107	0.088	0.0670366	0.0834669	1432	0
3479	IGF1	0	0.0793588	0.0793588	0.143	0.0670315	0.0834606	1433	0
5241	PGR	0	0.067031	0.067031	0.1	0.067031	0.0834598	1434	0
254887	ZDHHC23	0	0.079261	0.079261	0.143	0.0669489	0.0833576	1435	0
51225	ABI3	0	0.067718	0.067718	0.103	0.0668487	0.0832329	1436	0
6330	SCN4B	0	0.063903	0.063903	0.09	0.066827	0.0832059	1437	0
1134	CHRNA1	0	0.0577895	0.0577895	0.07	0.0667412	0.0830991	1438	0
9969	MED13	0	0.0624862	0.0624862	0.086	0.0665792	0.0828973	1439	0
5159	PDGFRB	0	0.0688625	0.0688625	0.108	0.0665608	0.0828745	1440	0
285671	RNF180	0	0.0773548	0.0773548	0.138	0.0665345	0.0828417	1441	0
84316	NAA38	0	0.0679618	0.0679618	0.105	0.0665217	0.0828258	1442	0
6844	VAMP2	0	0.072508	0.072508	0.121	0.0665054	0.0828054	1443	0
6091	ROBO1	0	0.067651	0.067651	0.104	0.0664987	0.0827971	1444	0
6294	SAFB	0	0.0617503	0.0617503	0.084	0.066426	0.0827066	1445	0
1015	CDH17	0	0.0623272	0.0623272	0.086	0.0664097	0.0826864	1446	0
3655	ITGA6	0	0.0666966	0.0666966	0.101	0.0664084	0.0826847	1447	0
773	CACNA1A	0	0.0622197	0.0622197	0.086	0.0662952	0.0825438	1448	0
2555	GABRA2	0	0.0613058	0.0613058	0.083	0.0662668	0.0825084	1449	0
2810	SFN	0	0.0638976	0.0638976	0.092	0.0662115	0.0824395	1450	0
8338	HIST2H2AC	0	0.0667102	0.0667102	0.102	0.0661365	0.0823462	1451	0
859	CAV3	0	0.0626273	0.0626273	0.088	0.0661042	0.0823059	1452	0
7327	UBE2G2	0	0.0660963	0.0660963	0.1	0.0660963	0.0822961	1453	0
3709	ITPR2	0	0.0614305	0.0614305	0.084	0.0660821	0.0822784	1454	0
10125	RASGRP1	0	0.0616966	0.0616966	0.085	0.0660512	0.0822399	1455	0
4868	NPHS1	0	0.0654608	0.0654608	0.098	0.0660352	0.08222	1456	0
682	BSG	0	0.0668441	0.0668441	0.103	0.065986	0.0821588	1457	0
6045	RNF2	0	0.0687535	0.0687535	0.11	0.0659076	0.0820611	1458	0
51393	TRPV2	0	0.0602911	0.0602911	0.081	0.0658086	0.0819379	1459	0
10919	EHMT2	0	0.0631386	0.0631386	0.091	0.0657246	0.0818333	1460	0
10933	MORF4L1	0	0.0618573	0.0618573	0.087	0.0655985	0.0816763	1461	0
2147	F2	0	0.0717769	0.0717769	0.122	0.0655782	0.081651	1462	0
11200	CHEK2	0	0.0666039	0.0666039	0.104	0.0654694	0.0815156	1463	0
5071	PARK2	0	0.0673844	0.0673844	0.107	0.0654044	0.0814345	1464	0
1123	CHN1	0	0.062819	0.062819	0.091	0.065392	0.0814192	1465	0
9479	MAPK8IP1	0	0.0616262	0.0616262	0.087	0.0653534	0.0813711	1466	0
7054	TH	0	0.0594418	0.0594418	0.08	0.0652023	0.081183	1467	0
4734	NEDD4	0	0.0642881	0.0642881	0.097	0.0651385	0.0811035	1468	0
9815	GIT2	0	0.0575975	0.0575975	0.074	0.0651294	0.0810922	1469	0
652	BMP4	0	0.0931731	0.0931731	0.2	0.0651252	0.081087	1470	0
1500	CTNND1	0	0.0728687	0.0728687	0.128	0.0650564	0.0810014	1471	0
861	RUNX1	0	0.0681111	0.0681111	0.111	0.0650241	0.0809611	1472	0
973	CD79A	0	0.0615523	0.0615523	0.088	0.0649695	0.0808932	1473	0
6712	SPTBN2	0	0.0595135	0.0595135	0.081	0.0649598	0.0808811	1474	0
116225	ZMYND19	0	0.0635236	0.0635236	0.095	0.0649387	0.0808548	1475	0
63976	PRDM16	0	0.0620293	0.0620293	0.09	0.0648676	0.0807663	1476	0
6845	VAMP7	0	0.0662115	0.0662115	0.105	0.0648085	0.0806927	1477	0
257062	CATSPERD	0	0.0599535	0.0599535	0.083	0.064805	0.0806883	1478	0
72	ACTG2	0	0.0628149	0.0628149	0.093	0.0647946	0.0806754	1479	0
8913	CACNA1G	0	0.0633581	0.0633581	0.095	0.0647695	0.0806441	1480	0
4613	MYCN	0	0.0638847	0.0638847	0.097	0.0647298	0.0805946	1481	0
64223	MLST8	0	0.0610279	0.0610279	0.087	0.064719	0.0805812	1482	0
6907	TBL1X	0	0.0700015	0.0700015	0.119	0.0647131	0.0805739	1483	0
3674	ITGA2B	0	0.0686029	0.0686029	0.114	0.064699	0.0805564	1484	0
6615	SNAI1	0	0.0701535	0.0701535	0.12	0.0645987	0.0804314	1485	0
2743	GLRB	0	0.0766924	0.0766924	0.144	0.0645472	0.0803673	1486	0
9564	BCAR1	0	0.0700727	0.0700727	0.12	0.0645243	0.0803387	1487	0
744	MPPED2	0	0.0824344	0.0824344	0.165	0.0645062	0.0803163	1488	0
27154	BRPF3	0	0.0585099	0.0585099	0.079	0.0644997	0.0803082	1489	0
10395	DLC1	0	0.0585032	0.0585032	0.079	0.0644924	0.0802991	1490	0
11168	PSIP1	0	0.0625209	0.0625209	0.093	0.0644914	0.0802978	1491	0
6237	RRAS	0	0.0683759	0.0683759	0.114	0.064485	0.0802898	1492	0
200576	PIKFYVE	0	0.0636371	0.0636371	0.097	0.0644789	0.0802822	1493	0
2893	GRIA4	0	0.062222	0.062222	0.092	0.0644752	0.0802776	1494	0
5598	MAPK7	0	0.0622122	0.0622122	0.092	0.064465	0.080265	1495	0
23266	ADGRL2	0	0.0677587	0.0677587	0.112	0.0644238	0.0802136	1496	0
1778	DYNC1H1	0	0.0713249	0.0713249	0.125	0.0644128	0.0802	1497	0
3054	HCFC1	0	0.0643817	0.0643817	0.1	0.0643817	0.0801613	1498	0
30012	TLX3	0	0.0685314	0.0685314	0.115	0.0643717	0.0801488	1499	0
7283	TUBG1	0	0.0685206	0.0685206	0.115	0.0643616	0.0801362	1500	0
29127	RACGAP1	0	0.0637271	0.0637271	0.098	0.0642863	0.0800424	1501	0
8541	PPFIA3	0	0.0582917	0.0582917	0.079	0.0642592	0.0800087	1502	0
4907	NT5E	0	0.0679994	0.0679994	0.114	0.0641299	0.0798477	1503	0
8648	NCOA1	0	0.0700935	0.0700935	0.122	0.0640402	0.0797361	1504	0
3485	IGFBP2	0	0.0653641	0.0653641	0.105	0.0639791	0.0796599	1505	0
1103	CHAT	0	0.0685938	0.0685938	0.117	0.0639167	0.0795823	1506	0
6602	SMARCD1	0	0.0607886	0.0607886	0.089	0.0638651	0.079518	1507	0
7827	NPHS2	0	0.062983	0.062983	0.097	0.0638162	0.0794571	1508	0
10734	STAG3	0	0.0624249	0.0624249	0.095	0.0638155	0.0794563	1509	0
59341	TRPV4	0	0.0626426	0.0626426	0.096	0.0637531	0.0793786	1510	0
4803	NGF	0	0.068328	0.068328	0.117	0.063669	0.0792739	1511	0
145270	PRIMA1	0	0.0600276	0.0600276	0.087	0.0636581	0.0792604	1512	0
868	CBLB	0	0.0630863	0.0630863	0.098	0.0636398	0.0792376	1513	0
10083	USH1C	0	0.0720885	0.0720885	0.131	0.0636346	0.079231	1514	0
5111	PCNA	0	0.0982269	0.0982269	0.225	0.0636331	0.0792292	1515	0
5580	PRKCD	0	0.0619547	0.0619547	0.094	0.0636196	0.0792123	1516	0
2887	GRB10	0	0.0574097	0.0574097	0.078	0.0636045	0.0791935	1517	0
284217	LAMA1	0	0.0607905	0.0607905	0.09	0.0635721	0.0791533	1518	0
3091	HIF1A	0	0.0795695	0.0795695	0.16	0.0633278	0.0788491	1519	0
8986	RPS6KA4	0	0.0556115	0.0556115	0.073	0.0632123	0.0787053	1520	0
60560	NAA35	0	0.0716086	0.0716086	0.131	0.063211	0.0787036	1521	0
2931	GSK3A	0	0.063191	0.063191	0.1	0.063191	0.0786787	1522	0
57828	CATSPERG	0	0.0599535	0.0599535	0.089	0.0629877	0.0784256	1523	0
2770	GNAI1	0	0.0653058	0.0653058	0.109	0.0628616	0.0782686	1524	0
5605	MAP2K2	0	0.0586148	0.0586148	0.085	0.0627519	0.078132	1525	0
8500	PPFIA1	0	0.0635602	0.0635602	0.103	0.0627442	0.0781225	1526	0
79811	SLTM	0	0.0615619	0.0615619	0.096	0.0626533	0.0780093	1527	0
1870	E2F2	0	0.0604073	0.0604073	0.092	0.0625948	0.0779364	1528	0
91752	ZNF804A	0	0.0729389	0.0729389	0.139	0.0625076	0.0778278	1529	0
8911	CACNA1I	0	0.0543859	0.0543859	0.071	0.0624753	0.0777876	1530	0
4741	NEFM	0	0.0632872	0.0632872	0.103	0.0624748	0.077787	1531	0
23197	FAF2	0	0.0665031	0.0665031	0.115	0.0624665	0.0777766	1532	0
10576	CCT2	0	0.0616314	0.0616314	0.097	0.0624467	0.0777519	1533	0
2280	FKBP1A	0	0.0616286	0.0616286	0.097	0.0624438	0.0777484	1534	0
54361	WNT4	0	0.068838	0.068838	0.124	0.062407	0.0777026	1535	0
7472	WNT2	0	0.0636643	0.0636643	0.105	0.0623153	0.0775884	1536	0
2902	GRIN1	0	0.0625628	0.0625628	0.101	0.0622924	0.0775599	1537	0
4487	MSX1	0	0.0595509	0.0595509	0.09	0.0622758	0.0775391	1538	0
6324	SCN1B	0	0.0600563	0.0600563	0.092	0.0622311	0.0774835	1539	0
26051	PPP1R16B	0	0.0600395	0.0600395	0.092	0.0622137	0.0774618	1540	0
6711	SPTBN1	0	0.0588727	0.0588727	0.088	0.0621412	0.0773716	1541	0
55114	ARHGAP17	0	0.0557933	0.0557933	0.077	0.0621264	0.0773532	1542	0
4649	MYO9A	0	0.0570837	0.0570837	0.082	0.0620035	0.0772002	1543	0
54760	PCSK4	0	0.0624641	0.0624641	0.102	0.0619269	0.0771048	1544	0
1436	CSF1R	0	0.0655618	0.0655618	0.114	0.061831	0.0769854	1545	0
26108	PYGO1	0	0.0585782	0.0585782	0.088	0.0618303	0.0769845	1546	0
431704	RGS21	0	0.0639141	0.0639141	0.108	0.0617779	0.0769193	1547	0
3985	LIMK2	0	0.060152	0.060152	0.094	0.0617684	0.0769075	1548	0
3084	NRG1	0	0.058497	0.058497	0.088	0.0617446	0.0768779	1549	0
155465	AGR3	0	0.0605945	0.0605945	0.096	0.0616688	0.0767834	1550	0
2557	GABRA4	0	0.0589555	0.0589555	0.09	0.0616531	0.0767639	1551	0
5526	PPP2R5B	0	0.0578414	0.0578414	0.086	0.0616301	0.0767353	1552	0
10694	CCT8	0	0.0575433	0.0575433	0.085	0.0616048	0.0767037	1553	0
79830	ZMYM1	0	0.0668607	0.0668607	0.12	0.0615666	0.0766561	1554	0
4239	MFAP4	0	0.0625483	0.0625483	0.104	0.0614829	0.076552	1555	0
79885	HDAC11	0	0.058995	0.058995	0.091	0.0614113	0.0764629	1556	0
54928	IMPAD1	0	0.0534364	0.0534364	0.071	0.0613846	0.0764296	1557	0
6760	SS18	0	0.0637709	0.0637709	0.109	0.0613842	0.076429	1558	0
55313	CPPED1	0	0.0947096	0.0947096	0.225	0.0613545	0.0763922	1559	0
324	APC	0	0.0594312	0.0594312	0.093	0.0613043	0.0763296	1560	0
79820	CATSPERB	0	0.0599535	0.0599535	0.095	0.061289	0.0763106	1561	0
6809	STX3	0	0.0649391	0.0649391	0.114	0.0612438	0.0762542	1562	0
51133	KCTD3	0	0.063517	0.063517	0.109	0.0611397	0.0761247	1563	0
8660	IRS2	0	0.0543381	0.0543381	0.075	0.0611271	0.0761089	1564	0
3611	ILK	0	0.0710499	0.0710499	0.138	0.0611115	0.0760896	1565	0
5534	PPP3R1	0	0.0597729	0.0597729	0.095	0.0611044	0.0760808	1566	0
85452	CFAP74	0	0.0581432	0.0581432	0.089	0.0610858	0.0760575	1567	0
4015	LOX	0	0.0645046	0.0645046	0.113	0.0610808	0.0760513	1568	0
4744	NEFH	0	0.0582953	0.0582953	0.09	0.0609627	0.0759043	1569	0
6386	SDCBP	0	0.0606643	0.0606643	0.099	0.0609291	0.0758624	1570	0
7474	WNT5A	0	0.0669034	0.0669034	0.123	0.0608884	0.0758118	1571	0
4192	MDK	0	0.0548986	0.0548986	0.078	0.0608225	0.0757297	1572	0
90780	PYGO2	0	0.0529423	0.0529423	0.071	0.060817	0.0757229	1573	0
90627	STARD13	0	0.056759	0.056759	0.085	0.0607651	0.0756583	1574	0
151126	ZNF385B	0	0.0706037	0.0706037	0.138	0.0607277	0.0756117	1575	0
133060	OTOP1	0	0.0643316	0.0643316	0.114	0.0606708	0.0755409	1576	0
908	CCT6A	0	0.0573911	0.0573911	0.088	0.0605773	0.0754244	1577	0
6857	SYT1	0	0.0665407	0.0665407	0.123	0.0605583	0.0754008	1578	0
10804	GJB6	0	0.0626524	0.0626524	0.108	0.0605583	0.0754007	1579	0
8323	FZD6	0	0.0589651	0.0589651	0.094	0.0605496	0.0753899	1580	0
23217	ZFR2	0	0.0573278	0.0573278	0.088	0.0605105	0.0753412	1581	0
7026	NR2F2	0	0.0570383	0.0570383	0.087	0.060488	0.0753132	1582	0
7015	TERT	0	0.0612643	0.0612643	0.103	0.0604778	0.0753005	1583	0
9355	LHX2	0	0.0575169	0.0575169	0.089	0.0604279	0.0752383	1584	0
7484	WNT9B	0	0.059072	0.059072	0.095	0.0603879	0.0751886	1585	0
51412	ACTL6B	0	0.0618873	0.0618873	0.106	0.0603211	0.0751055	1586	0
79959	CEP76	0	0.0584556	0.0584556	0.093	0.0602979	0.0750766	1587	0
55300	PI4K2B	0	0.0568378	0.0568378	0.087	0.0602754	0.0750486	1588	0
9271	PIWIL1	0	0.0653999	0.0653999	0.12	0.0602214	0.0749813	1589	0
7404	UTY	0	0.058813	0.058813	0.095	0.0601231	0.0748589	1590	0
7520	XRCC5	0	0.06667	0.06667	0.126	0.0599783	0.0746786	1591	0
1727	CYB5R3	0	0.0551936	0.0551936	0.082	0.0599505	0.074644	1592	0
196	AHR	0	0.0583545	0.0583545	0.094	0.0599226	0.0746093	1593	0
25842	ASF1A	0	0.0582767	0.0582767	0.094	0.0598427	0.0745098	1594	0
9754	STARD8	0	0.0572091	0.0572091	0.09	0.0598268	0.07449	1595	0
4776	NFATC4	0	0.0555717	0.0555717	0.084	0.0597796	0.0744312	1596	0
6262	RYR2	0	0.061325	0.061325	0.106	0.0597732	0.0744232	1597	0
1813	DRD2	0	0.0613239	0.0613239	0.106	0.0597721	0.0744218	1598	0
84444	DOT1L	0	0.0522718	0.0522718	0.072	0.0597293	0.0743686	1599	0
9368	SLC9A3R1	0	0.0628186	0.0628186	0.112	0.0597268	0.0743654	1600	0
1454	CSNK1E	0	0.0627076	0.0627076	0.112	0.0596212	0.074234	1601	0
116985	ARAP1	0	0.0556725	0.0556725	0.085	0.059602	0.07421	1602	0
115703	ARHGAP33	0	0.0550462	0.0550462	0.083	0.0595007	0.0740839	1603	0
80728	ARHGAP39	0	0.0533468	0.0533468	0.077	0.0594021	0.0739612	1604	0
7048	TGFBR2	0	0.057542	0.057542	0.093	0.0593555	0.0739032	1605	0
9455	HOMER2	0	0.0502379	0.0502379	0.066	0.0593036	0.0738386	1606	0
9824	ARHGAP11A	0	0.0526999	0.0526999	0.075	0.0592842	0.0738144	1607	0
4792	NFKBIA	0	0.0612713	0.0612713	0.108	0.0592234	0.0737386	1608	0
88	ACTN2	0	0.0698177	0.0698177	0.142	0.0591853	0.0736912	1609	0
6788	STK3	0	0.0637546	0.0637546	0.118	0.0591718	0.0736744	1610	0
27161	AGO2	0	0.0617124	0.0617124	0.11	0.059158	0.0736572	1611	0
117289	TAGAP	0	0.0525777	0.0525777	0.075	0.0591467	0.0736432	1612	0
55503	TRPV6	0	0.0609147	0.0609147	0.107	0.0591248	0.0736159	1613	0
4126	MANBA	0	0.0647132	0.0647132	0.122	0.0591246	0.0736156	1614	0
10951	CBX1	0	0.0583286	0.0583286	0.097	0.0591002	0.0735853	1615	0
728378	POTEF	0	0.057009	0.057009	0.092	0.0590735	0.073552	1616	0
57514	ARHGAP31	0	0.0537977	0.0537977	0.08	0.0590112	0.0734745	1617	0
7804	LRP8	0	0.0533967	0.0533967	0.079	0.0588631	0.0732901	1618	0
10055	SAE1	0	0.0539168	0.0539168	0.081	0.058851	0.073275	1619	0
6594	SMARCA1	0	0.0607597	0.0607597	0.108	0.0587289	0.0731229	1620	0
3696	ITGB8	0	0.0619912	0.0619912	0.113	0.0587008	0.073088	1621	0
51306	FAM13B	0	0.0526999	0.0526999	0.077	0.0586818	0.0730644	1622	0
1909	EDNRA	0	0.0573029	0.0573029	0.095	0.0585794	0.0729369	1623	0
51701	NLK	0	0.0580544	0.0580544	0.098	0.0585638	0.0729174	1624	0
54825	CDHR2	0	0.0587984	0.0587984	0.101	0.0585444	0.0728932	1625	0
55755	CDK5RAP2	0	0.0564384	0.0564384	0.092	0.0584822	0.0728158	1626	0
6418	SET	0	0.0594923	0.0594923	0.104	0.0584789	0.0728117	1627	0
160	AP2A1	0	0.0674011	0.0674011	0.136	0.0584004	0.072714	1628	0
9253	NUMBL	0	0.056346	0.056346	0.092	0.0583864	0.0726965	1629	0
29895	MYLPF	0	0.0537108	0.0537108	0.082	0.0583399	0.0726387	1630	0
56953	NT5M	0	0.0611088	0.0611088	0.111	0.0583392	0.0726378	1631	0
598	BCL2L1	0	0.0772881	0.0772881	0.176	0.0583129	0.0726051	1632	0
4656	MYOG	0	0.0660032	0.0660032	0.131	0.058263	0.0725428	1633	0
57180	ACTR3B	0	0.0559465	0.0559465	0.091	0.058238	0.0725118	1634	0
4312	MMP1	0	0.0649709	0.0649709	0.127	0.0582267	0.0724977	1635	0
125476	INO80C	0	0.0569273	0.0569273	0.095	0.0581954	0.0724587	1636	0
5609	MAP2K7	0	0.0561597	0.0561597	0.092	0.0581934	0.0724562	1637	0
83478	ARHGAP24	0	0.0556212	0.0556212	0.09	0.0581662	0.0724224	1638	0
4780	NFE2L2	0	0.0568609	0.0568609	0.095	0.0581276	0.0723743	1639	0
94160	ABCC12	0	0.06059	0.06059	0.11	0.058082	0.0723175	1640	0
3759	KCNJ2	0	0.0583324	0.0583324	0.101	0.0580804	0.0723155	1641	0
81029	WNT5B	0	0.057767	0.057767	0.099	0.0580191	0.0722392	1642	0
10426	TUBGCP3	0	0.0590009	0.0590009	0.104	0.0579959	0.0722103	1643	0
1947	EFNB1	0	0.0562207	0.0562207	0.093	0.0579926	0.0722062	1644	0
3070	HELLS	0	0.0562019	0.0562019	0.093	0.0579732	0.0721821	1645	0
9912	ARHGAP44	0	0.0528502	0.0528502	0.08	0.0579719	0.0721804	1646	0
1591	CYP24A1	0	0.0673889	0.0673889	0.138	0.0579626	0.0721689	1647	0
10498	CARM1	0	0.0656323	0.0656323	0.131	0.0579355	0.0721351	1648	0
10025	MED16	0	0.0564169	0.0564169	0.094	0.057933	0.072132	1649	0
6830	SUPT6H	0	0.0517532	0.0517532	0.076	0.0579214	0.0721176	1650	0
5176	SERPINF1	0	0.0540793	0.0540793	0.085	0.0578962	0.0720862	1651	0
64411	ARAP3	0	0.0548431	0.0548431	0.088	0.0578878	0.0720758	1652	0
51422	PRKAG2	0	0.0603861	0.0603861	0.11	0.0578866	0.0720742	1653	0
57665	RDH14	0	0.0655137	0.0655137	0.131	0.0578308	0.0720048	1654	0
343578	ARHGAP40	0	0.0526999	0.0526999	0.08	0.0578071	0.0719752	1655	0
27127	SMC1B	0	0.0561855	0.0561855	0.094	0.0576953	0.0718361	1656	0
7976	FZD3	0	0.059422	0.059422	0.107	0.057676	0.071812	1657	0
10376	TUBA1B	0	0.0579215	0.0579215	0.101	0.0576712	0.071806	1658	0
51230	PHF20	0	0.0554018	0.0554018	0.091	0.057671	0.0718058	1659	0
348	APOE	0	0.0640435	0.0640435	0.126	0.0576154	0.0717366	1660	0
1789	DNMT3B	0	0.0621645	0.0621645	0.119	0.0574681	0.0715532	1661	0
79915	ATAD5	0	0.0518382	0.0518382	0.078	0.0574318	0.071508	1662	0
3280	HES1	0	0.0543956	0.0543956	0.088	0.0574155	0.0714877	1663	0
112950	MED8	0	0.0540774	0.0540774	0.087	0.057348	0.0714037	1664	0
79109	MAPKAP1	0	0.056537	0.056537	0.097	0.0572849	0.0713251	1665	0
29904	EEF2K	0	0.0495906	0.0495906	0.07	0.0572723	0.0713094	1666	0
1808	DPYSL2	0	0.0561583	0.0561583	0.096	0.0571539	0.071162	1667	0
7046	TGFBR1	0	0.0607887	0.0607887	0.115	0.0570989	0.0710935	1668	0
6720	SREBF1	0	0.063626	0.063626	0.127	0.0570214	0.0709969	1669	0
2570	GABRR2	0	0.0709081	0.0709081	0.157	0.0570172	0.0709918	1670	0
648	BMI1	0	0.0614085	0.0614085	0.118	0.0569944	0.0709633	1671	0
65250	C5orf42	0	0.0542436	0.0542436	0.089	0.0569888	0.0709564	1672	0
829	CAPZA1	0	0.0640671	0.0640671	0.129	0.0569819	0.0709478	1673	0
10144	FAM13A	0	0.0526999	0.0526999	0.083	0.0569645	0.0709261	1674.5	0
94134	ARHGAP12	0	0.0526999	0.0526999	0.083	0.0569645	0.0709261	1674.5	0
6009	RHEB	0	0.0521816	0.0521816	0.081	0.0569569	0.0709167	1676	0
3205	HOXA9	0	0.0566301	0.0566301	0.099	0.0568772	0.0708175	1677	0
7321	UBE2D1	0	0.0712054	0.0712054	0.159	0.0568648	0.0708021	1678	0
6199	RPS6KB2	0	0.0497604	0.0497604	0.072	0.0568596	0.0707956	1679	0
54910	SEMA4C	0	0.0595188	0.0595188	0.111	0.0568212	0.0707477	1680	0
8502	PKP4	0	0.0557562	0.0557562	0.096	0.0567447	0.0706525	1681	0
3631	INPP4A	0	0.0569573	0.0569573	0.101	0.0567111	0.0706107	1682	0
51291	GMIP	0	0.0526999	0.0526999	0.084	0.0566904	0.0705849	1683	0
2151	F2RL2	0	0.0559457	0.0559457	0.097	0.0566857	0.0705791	1684	0
3196	TLX2	0	0.0563777	0.0563777	0.099	0.0566238	0.0705019	1685	0
80205	CHD9	0	0.0602799	0.0602799	0.115	0.056621	0.0704985	1686	0
57690	TNRC6C	0	0.0548875	0.0548875	0.093	0.0566174	0.070494	1687	0
116113	FOXP4	0	0.0537465	0.0537465	0.089	0.0564666	0.0703063	1688	0
4683	NBN	0	0.0524263	0.0524263	0.084	0.0563961	0.0702184	1689	0
1871	E2F3	0	0.0621997	0.0621997	0.124	0.0563889	0.0702095	1690	0
257106	ARHGAP30	0	0.0525894	0.0525894	0.085	0.0563012	0.0701003	1691	0
6622	SNCA	0	0.0618556	0.0618556	0.123	0.0562945	0.0700919	1692	0
2959	GTF2B	0	0.0601106	0.0601106	0.116	0.056236	0.0700191	1693	0
89796	NAV1	0	0.0603302	0.0603302	0.117	0.0562165	0.0699948	1694	0
55843	ARHGAP15	0	0.0539885	0.0539885	0.091	0.0561997	0.069974	1695	0
27043	PELP1	0	0.0514822	0.0514822	0.081	0.0561936	0.0699663	1696	0
26277	TINF2	0	0.0554086	0.0554086	0.097	0.0561415	0.0699014	1697	0
6865	TACR2	0	0.0541785	0.0541785	0.092	0.0561405	0.0699001	1698	0
116931	MED12L	0	0.0518956	0.0518956	0.083	0.0560951	0.0698436	1699	0
2549	GAB1	0	0.0521417	0.0521417	0.084	0.0560899	0.0698372	1700	0
2560	GABRB1	0	0.0592301	0.0592301	0.113	0.0560862	0.0698326	1701	0
2906	GRIN2D	0	0.0518033	0.0518033	0.083	0.0559954	0.0697195	1702	0
158763	ARHGAP36	0	0.0526999	0.0526999	0.087	0.0558872	0.0695849	1703	0
19	ABCA1	0	0.0597258	0.0597258	0.116	0.055876	0.0695709	1704	0
4478	MSN	0	0.053896	0.053896	0.092	0.0558477	0.0695356	1705	0
10560	SLC19A2	0	0.0571203	0.0571203	0.106	0.0556749	0.0693204	1706	0
643866	CBLN3	0	0.051717	0.051717	0.084	0.055633	0.0692683	1707	0
9039	UBA3	0	0.0553685	0.0553685	0.099	0.0556102	0.0692399	1708	0
57649	PHF12	0	0.0543866	0.0543866	0.095	0.0555981	0.0692248	1709	0
58504	ARHGAP22	0	0.0535725	0.0535725	0.092	0.0555125	0.0691182	1710	0
392	ARHGAP1	0	0.0543006	0.0543006	0.095	0.0555103	0.0691155	1711	0
8431	NR0B2	0	0.0576133	0.0576133	0.109	0.055457	0.0690492	1712	0
55243	KIRREL	0	0.0551912	0.0551912	0.099	0.0554321	0.0690182	1713	0
374897	SBSN	0	0.0532498	0.0532498	0.091	0.0554308	0.0690166	1714	0
161	AP2A2	0	0.0570833	0.0570833	0.107	0.055406	0.0689857	1715	0
9938	ARHGAP25	0	0.0526999	0.0526999	0.089	0.0553671	0.0689372	1716	0
8678	BECN1	0	0.0681098	0.0681098	0.154	0.0553378	0.0689008	1717	0
29888	STRN4	0	0.0540973	0.0540973	0.095	0.0553024	0.0688566	1718	0
9170	LPAR2	0	0.0653714	0.0653714	0.143	0.0552169	0.0687502	1719	0
4914	NTRK1	0	0.0639448	0.0639448	0.137	0.0552023	0.068732	1720	0
196294	IMMP1L	0	0.0731533	0.0731533	0.176	0.0551932	0.0687208	1721	0
9282	MED14	0	0.056132	0.056132	0.104	0.0551759	0.0686991	1722	0
93973	ACTR8	0	0.0520085	0.0520085	0.087	0.0551541	0.068672	1723	0
5624	PROC	0	0.0568106	0.0568106	0.107	0.0551413	0.0686561	1724	0
3727	JUND	0	0.0551287	0.0551287	0.1	0.0551287	0.0686405	1725	0
23566	LPAR3	0	0.0646628	0.0646628	0.141	0.0550139	0.0684975	1726	0
6517	SLC2A4	0	0.0679382	0.0679382	0.155	0.0550074	0.0684894	1727	0
2769	GNA15	0	0.0559384	0.0559384	0.104	0.0549856	0.0684623	1728	0
5563	PRKAA2	0	0.0594705	0.0594705	0.119	0.0549777	0.0684524	1729	0
1951	CELSR3	0	0.0485998	0.0485998	0.074	0.0549551	0.0684243	1730	0
8821	INPP4B	0	0.0566102	0.0566102	0.107	0.0549467	0.0684139	1731	0
23030	KDM4B	0	0.0539218	0.0539218	0.096	0.0548777	0.0683279	1732	0
65217	PCDH15	0	0.0640207	0.0640207	0.139	0.0548648	0.0683118	1733	0
84144	SYDE2	0	0.0526999	0.0526999	0.091	0.0548584	0.0683039	1734	0
84181	CHD6	0	0.0500096	0.0500096	0.08	0.054856	0.0683009	1735	0
7203	CCT3	0	0.0611599	0.0611599	0.127	0.0548113	0.0682452	1736	0
8975	USP13	0	0.0545337	0.0545337	0.099	0.0547718	0.068196	1737	0
55012	PPP2R3C	0	0.052832	0.052832	0.092	0.0547451	0.0681628	1738	0
51742	ARID4B	0	0.0542545	0.0542545	0.098	0.0547306	0.0681447	1739	0
30833	NT5C	0	0.0608264	0.0608264	0.126	0.0547212	0.068133	1740	0
4853	NOTCH2	0	0.0682754	0.0682754	0.158	0.054712	0.0681216	1741	0
6548	SLC9A1	0	0.0568261	0.0568261	0.109	0.0546993	0.0681058	1742	0
8516	ITGA8	0	0.057264	0.057264	0.111	0.0546687	0.0680676	1743	0
57154	SMURF1	0	0.0577315	0.0577315	0.113	0.0546672	0.0680658	1744	0
84986	ARHGAP19	0	0.0526999	0.0526999	0.092	0.0546083	0.0679924	1745	0
2852	GPER1	0	0.0574297	0.0574297	0.112	0.0546031	0.067986	1746	0
89978	DPH6	0	0.0695385	0.0695385	0.164	0.0545986	0.0679803	1747	0
2561	GABRB2	0	0.0588203	0.0588203	0.118	0.0545922	0.0679724	1748	0
10733	PLK4	0	0.0569452	0.0569452	0.11	0.054588	0.0679672	1749	0
3326	HSP90AB1	0	0.118729	0.118729	0.347	0.0545763	0.0679527	1750	0
28996	HIPK2	0	0.0550417	0.0550417	0.102	0.0545683	0.0679427	1751	0
4221	MEN1	0	0.0507058	0.0507058	0.084	0.0545453	0.067914	1752	0
11258	DCTN3	0	0.0561895	0.0561895	0.107	0.0545385	0.0679055	1753	0
1024	CDK8	0	0.0589792	0.0589792	0.119	0.0545235	0.0678869	1754	0
5962	RDX	0	0.0506645	0.0506645	0.084	0.0545009	0.0678587	1755	0
336	APOA2	0	0.0575229	0.0575229	0.113	0.0544696	0.0678198	1756	0
5347	PLK1	0	0.0909086	0.0909086	0.252	0.0544178	0.0677553	1757	0
4751	NEK2	0	0.0593155	0.0593155	0.121	0.054405	0.0677394	1758	0
9630	GNA14	0	0.0548506	0.0548506	0.102	0.0543789	0.0677068	1759	0
7067	THRA	0	0.0529533	0.0529533	0.094	0.0543763	0.0677036	1760	0
5048	PAFAH1B1	0	0.0792168	0.0792168	0.206	0.0543533	0.0676749	1761	0
80184	CEP290	0	0.0635959	0.0635959	0.14	0.0543028	0.067612	1762	0
132864	CPEB2	0	0.0551265	0.0551265	0.104	0.0541875	0.0674686	1763	0
6387	CXCL12	0	0.0687509	0.0687509	0.163	0.0541628	0.0674378	1764	0
1459	CSNK2A2	0	0.0626361	0.0626361	0.137	0.0540725	0.0673253	1765	0
259230	SGMS1	0	0.0552347	0.0552347	0.105	0.0540643	0.0673151	1766	0
29924	EPN1	0	0.0522503	0.0522503	0.093	0.0538971	0.0671069	1767	0
3718	JAK3	0	0.0651858	0.0651858	0.149	0.0538965	0.0671062	1768	0
54764	ZRANB1	0	0.0533209	0.0533209	0.098	0.0537888	0.0669721	1769	0
1874	E2F4	0	0.0528264	0.0528264	0.096	0.0537629	0.0669399	1770	0
80315	CPEB4	0	0.0551265	0.0551265	0.106	0.0537315	0.0669008	1771	0
10627	MYL12A	0	0.0576591	0.0576591	0.117	0.0537276	0.0668959	1772	0
4318	MMP9	0	0.0782932	0.0782932	0.206	0.0537196	0.0668859	1773	0
1490	CTGF	0	0.0566943	0.0566943	0.113	0.053685	0.0668429	1774	0
85360	SYDE1	0	0.0526999	0.0526999	0.096	0.0536342	0.0667796	1775	0
9306	SOCS6	0	0.0500279	0.0500279	0.085	0.0535589	0.0666859	1776	0
2046	EPHA8	0	0.0546372	0.0546372	0.105	0.0534795	0.066587	1777	0
51719	CAB39	0	0.0508886	0.0508886	0.089	0.0534641	0.0665678	1778	0
545	ATR	0	0.0679834	0.0679834	0.164	0.0533776	0.0664601	1779	0
57121	LPAR5	0	0.0617919	0.0617919	0.137	0.0533437	0.0664179	1780	0
22995	CEP152	0	0.0547176	0.0547176	0.106	0.053333	0.0664045	1781	0
285025	CCDC141	0	0.052158	0.052158	0.095	0.0533199	0.0663883	1782	0
1969	EPHA2	0	0.0563032	0.0563032	0.113	0.0533147	0.0663818	1783	0
2121	EVC	0	0.0594798	0.0594798	0.127	0.0533055	0.0663704	1784	0
10551	AGR2	0	0.0526054	0.0526054	0.097	0.0533013	0.0663651	1785	0
26059	ERC2	0	0.058765	0.058765	0.124	0.0532751	0.0663325	1786	0
7473	WNT3	0	0.061617	0.061617	0.137	0.0531927	0.0662299	1787	0
9066	SYT7	0	0.0547808	0.0547808	0.107	0.0531711	0.066203	1788	0
27091	CACNG5	0	0.0517623	0.0517623	0.094	0.0531533	0.0661808	1789	0
6790	AURKA	0	0.0741565	0.0741565	0.192	0.0531479	0.0661741	1790	0
9738	CCP110	0	0.0594103	0.0594103	0.128	0.0530409	0.0660409	1791	0
3716	JAK1	0	0.0696051	0.0696051	0.173	0.0530359	0.0660347	1792	0
2302	FOXJ1	0	0.0525714	0.0525714	0.098	0.0530326	0.0660306	1793	0
345651	ACTBL2	0	0.0537102	0.0537102	0.103	0.0530207	0.0660157	1794	0
70	ACTC1	0	0.0591458	0.0591458	0.127	0.0530062	0.0659977	1795	0
6801	STRN	0	0.052767	0.052767	0.099	0.0529974	0.0659867	1796	0
9562	MINPP1	0	0.0487102	0.0487102	0.082	0.0529084	0.0658759	1797	0
24145	PANX1	0	0.0563117	0.0563117	0.115	0.0528937	0.0658576	1798	0
51384	WNT16	0	0.0551535	0.0551535	0.11	0.0528705	0.0658288	1799	0
921	CD5	0	0.0530737	0.0530737	0.101	0.0528443	0.0657962	1800	0
8651	SOCS1	0	0.0613876	0.0613876	0.138	0.0528007	0.0657418	1801	0
5533	PPP3CC	0	0.0474155	0.0474155	0.077	0.0527976	0.065738	1802	0
10574	CCT7	0	0.0566609	0.0566609	0.117	0.0527974	0.0657378	1803	0
30008	EFEMP2	0	0.0539159	0.0539159	0.105	0.0527735	0.0657079	1804	0
3576	CXCL8	0	0.0768967	0.0768967	0.206	0.0527614	0.0656929	1805	0
6863	TAC1	0	0.0597655	0.0597655	0.131	0.0527567	0.0656871	1806	0
7088	TLE1	0	0.0606596	0.0606596	0.135	0.0527536	0.0656832	1807	0
123169	LEO1	0	0.0535838	0.0535838	0.104	0.0526711	0.0655804	1808	0
7879	RAB7A	0	0.0711274	0.0711274	0.182	0.0526292	0.0655283	1809	0
3383	ICAM1	0	0.0711019	0.0711019	0.182	0.0526103	0.0655048	1810	0
55835	CENPJ	0	0.0609117	0.0609117	0.137	0.0525838	0.0654718	1811	0
22948	CCT5	0	0.0600929	0.0600929	0.134	0.0524548	0.0653112	1812	0
896	CCND3	0	0.0582672	0.0582672	0.126	0.0524189	0.0652665	1813	0
23081	KDM4C	0	0.0507773	0.0507773	0.093	0.0523777	0.0652151	1814	0
285590	SH3PXD2B	0	0.0498283	0.0498283	0.089	0.0523501	0.0651808	1815	0
29780	PARVB	0	0.0465195	0.0465195	0.075	0.0523316	0.0651577	1816	0
9138	ARHGEF1	0	0.0507207	0.0507207	0.093	0.0523192	0.0651424	1817	0
5564	PRKAB1	0	0.0525447	0.0525447	0.101	0.0523176	0.0651404	1818	0
5621	PRNP	0	0.0587727	0.0587727	0.129	0.0522731	0.0650849	1819	0
54617	INO80	0	0.0549535	0.0549535	0.112	0.0522488	0.0650547	1820	0
5584	PRKCI	0	0.0540232	0.0540232	0.108	0.0522176	0.0650158	1821	0
22798	LAMB4	0	0.042465	0.042465	0.059	0.0521957	0.0649886	1822	0
7291	TWIST1	0	0.0487097	0.0487097	0.085	0.0521477	0.0649287	1823	0
5934	RBL2	0	0.0543993	0.0543993	0.11	0.0521476	0.0649286	1824	0
55723	ASF1B	0	0.0547871	0.0547871	0.112	0.0520906	0.0648576	1825	0
142	PARP1	0	0.0622522	0.0622522	0.146	0.0520208	0.0647708	1826	0
7137	TNNI3	0	0.0569294	0.0569294	0.122	0.052013	0.064761	1827	0
29767	TMOD2	0	0.0506204	0.0506204	0.094	0.0519806	0.0647208	1828	0
55351	STK32B	0	0.0519675	0.0519675	0.1	0.0519675	0.0647044	1829	0
51663	ZFR	0	0.052401	0.052401	0.102	0.0519503	0.064683	1830	0
84618	NT5C1A	0	0.0610468	0.0610468	0.141	0.0519375	0.064667	1831	0
284058	KANSL1	0	0.0518697	0.0518697	0.1	0.0518697	0.0645827	1832	0
4684	NCAM1	0	0.0678168	0.0678168	0.172	0.051844	0.0645506	1833	0
4617	MYF5	0	0.0558127	0.0558127	0.118	0.0518008	0.0644968	1834	0
116984	ARAP2	0	0.0530746	0.0530746	0.106	0.0517315	0.0644106	1835	0
4869	NPM1	0	0.0570383	0.0570383	0.124	0.0517097	0.0643834	1836	0
83852	SETDB2	0	0.0592205	0.0592205	0.134	0.0516933	0.064363	1837	0
81857	MED25	0	0.0507648	0.0507648	0.096	0.0516647	0.0643275	1838	0
1876	E2F6	0	0.056326	0.056326	0.121	0.051663	0.0643253	1839	0
4023	LPL	0	0.0669053	0.0669053	0.169	0.0516585	0.0643196	1840	0
23229	ARHGEF9	0	0.0480025	0.0480025	0.084	0.0516372	0.0642932	1841	0
6383	SDC2	0	0.0604495	0.0604495	0.14	0.0516161	0.0642669	1842	0
9159	PCSK7	0	0.0525029	0.0525029	0.104	0.0516086	0.0642575	1843	0
2784	GNB3	0	0.0479472	0.0479472	0.084	0.0515778	0.0642191	1844	0
57569	ARHGAP20	0	0.0526866	0.0526866	0.105	0.0515702	0.0642097	1845	0
2100	ESR2	0	0.0548919	0.0548919	0.115	0.0515601	0.0641972	1846	0
29914	UBIAD1	0	0.0623578	0.0623578	0.149	0.0515583	0.0641949	1847	0
8089	YEATS4	0	0.055093	0.055093	0.116	0.0515419	0.0641744	1848	0
51327	AHSP	0	0.0539711	0.0539711	0.111	0.0515249	0.0641534	1849	0
5106	PCK2	0	0.0530841	0.0530841	0.107	0.0515243	0.0641526	1850	0
54069	MIS18A	0	0.0510282	0.0510282	0.098	0.0514759	0.0640923	1851	0
55917	CTTNBP2NL	0	0.0487219	0.0487219	0.088	0.0514268	0.0640312	1852	0
3702	ITK	0	0.0515491	0.0515491	0.101	0.0513264	0.0639061	1853	0
2242	FES	0	0.0484969	0.0484969	0.088	0.0511893	0.0637355	1854	0
8883	NAE1	0	0.048015	0.048015	0.086	0.0511601	0.0636991	1855	0
2324	FLT4	0	0.0522637	0.0522637	0.105	0.0511562	0.0636943	1856	0
51666	ASB4	0	0.050035	0.050035	0.095	0.0511496	0.063686	1857	0
27175	TUBG2	0	0.0533411	0.0533411	0.11	0.0511332	0.0636656	1858	0
84634	KISS1R	0	0.0517612	0.0517612	0.103	0.0510967	0.0636202	1859	0
51185	CRBN	0	0.052177	0.052177	0.105	0.0510714	0.0635886	1860	0
57530	CGN	0	0.0506082	0.0506082	0.098	0.0510523	0.0635649	1861	0
10006	ABI1	0	0.0505438	0.0505438	0.098	0.0509872	0.0634839	1862	0
51131	PHF11	0	0.050515	0.050515	0.098	0.0509582	0.0634477	1863	0
1902	LPAR1	0	0.0655109	0.0655109	0.167	0.0509205	0.0634009	1864	0
2897	GRIK1	0	0.0546431	0.0546431	0.117	0.0509172	0.0633967	1865	0
4313	MMP2	0	0.0700942	0.0700942	0.188	0.0508773	0.063347	1866	0
29079	MED4	0	0.0515331	0.0515331	0.103	0.0508715	0.0633398	1867	0
8936	WASF1	0	0.0527015	0.0527015	0.109	0.0507291	0.0631625	1868	0
886	CCKAR	0	0.0509397	0.0509397	0.101	0.0507196	0.0631507	1869	0
23397	NCAPH	0	0.048723	0.048723	0.091	0.0507186	0.0631495	1870	0
55789	DEPDC1B	0	0.0526866	0.0526866	0.109	0.0507147	0.0631446	1871	0
1647	GADD45A	0	0.0498101	0.0498101	0.096	0.0506932	0.0631178	1872	0
22933	SIRT2	0	0.0492991	0.0492991	0.094	0.0506238	0.0630314	1873	0
23301	EHBP1	0	0.0499244	0.0499244	0.097	0.0505848	0.0629828	1874	0
22808	MRAS	0	0.0557942	0.0557942	0.124	0.0505818	0.0629791	1875	0
5142	PDE4B	0	0.0509856	0.0509856	0.102	0.0505471	0.0629359	1876	0
22934	RPIA	0	0.0476588	0.0476588	0.087	0.0505412	0.0629286	1877	0
5545	PRB4	0	0.0535472	0.0535472	0.114	0.0505001	0.0628774	1878	0
9033	PKD2L1	0	0.0480438	0.0480438	0.089	0.0504753	0.0628465	1879	0
10391	CORO2B	0	0.0504712	0.0504712	0.1	0.0504712	0.0628413	1880	0
9314	KLF4	0	0.061648	0.061648	0.152	0.0504377	0.0627997	1881	0
4804	NGFR	0	0.0666006	0.0666006	0.175	0.0504141	0.0627703	1882	0
3549	IHH	0	0.0607557	0.0607557	0.148	0.0504113	0.0627668	1883	0
10252	SPRY1	0	0.0523687	0.0523687	0.109	0.0504087	0.0627636	1884	0
5287	PIK3C2B	0	0.0472644	0.0472644	0.086	0.0503603	0.0627033	1885	0
1258	CNGB1	0	0.0617357	0.0617357	0.153	0.0503336	0.0626701	1886	0
22978	NT5C2	0	0.061468	0.061468	0.152	0.0502904	0.0626163	1887	0
10419	PRMT5	0	0.0597422	0.0597422	0.144	0.0502813	0.0626049	1888	0
4620	MYH2	0	0.0579855	0.0579855	0.136	0.0502422	0.0625563	1889	0
51765	STK26	0	0.0517432	0.0517432	0.107	0.0502228	0.062532	1890	0
56165	TDRD1	0	0.054489	0.054489	0.12	0.0501745	0.062472	1891	0
9968	MED12	0	0.0523279	0.0523279	0.11	0.0501619	0.0624563	1892	0
9862	MED24	0	0.0523228	0.0523228	0.11	0.050157	0.0624501	1893	0
4036	LRP2	0	0.0580332	0.0580332	0.137	0.0500989	0.0623778	1894	0
8535	CBX4	0	0.0550104	0.0550104	0.123	0.0500647	0.0623352	1895	0
27289	RND1	0	0.0534837	0.0534837	0.116	0.0500363	0.0622999	1896	0
9702	CEP57	0	0.0508434	0.0508434	0.104	0.0499774	0.0622265	1897	0
3767	KCNJ11	0	0.0579904	0.0579904	0.138	0.0498788	0.0621037	1898	0
3049	HBQ1	0	0.0517666	0.0517666	0.109	0.0498291	0.0620419	1899	0
898	CCNE1	0	0.0581248	0.0581248	0.139	0.0498121	0.0620207	1900	0
2960	GTF2E1	0	0.0506721	0.0506721	0.104	0.049809	0.0620169	1901	0
54870	QRICH1	0	0.0606552	0.0606552	0.151	0.0497993	0.0620048	1902	0
8481	OFD1	0	0.049348	0.049348	0.098	0.049781	0.061982	1903	0
4762	NEUROG1	0	0.0542569	0.0542569	0.121	0.0497653	0.0619624	1904	0
7485	WRB	0	0.0552971	0.0552971	0.126	0.0497469	0.0619395	1905	0
7498	XDH	0	0.0544305	0.0544305	0.122	0.0497299	0.0619184	1906	0
7027	TFDP1	0	0.0611437	0.0611437	0.154	0.0496779	0.0618537	1907	0
9493	KIF23	0	0.0498505	0.0498505	0.101	0.0496351	0.0618003	1908	0
23097	CDK19	0	0.051756	0.051756	0.11	0.0496137	0.0617737	1909	0
4286	MITF	0	0.0599702	0.0599702	0.149	0.0495841	0.0617369	1910	0
9205	ZMYM5	0	0.0506093	0.0506093	0.105	0.0495369	0.0616781	1911	0
846	CASR	0	0.0618089	0.0618089	0.158	0.0495302	0.0616697	1912	0
23522	KAT6B	0	0.0492841	0.0492841	0.099	0.0494993	0.0616312	1913	0
79709	COLGALT1	0	0.0472422	0.0472422	0.09	0.0494039	0.0615125	1914	0
887	CCKBR	0	0.0510935	0.0510935	0.108	0.0493857	0.0614899	1915	0
29089	UBE2T	0	0.0474227	0.0474227	0.091	0.0493651	0.0614642	1916	0
126969	SLC44A3	0	0.0486447	0.0486447	0.097	0.0492882	0.0613685	1917	0
57464	STRIP2	0	0.0481995	0.0481995	0.095	0.0492732	0.0613497	1918	0
87	ACTN1	0	0.0614657	0.0614657	0.158	0.0492551	0.0613272	1919	0
5286	PIK3C2A	0	0.0473144	0.0473144	0.091	0.0492523	0.0613237	1920	0
9846	GAB2	0	0.0505255	0.0505255	0.106	0.049247	0.0613171	1921	0
54454	ATAD2B	0	0.0513584	0.0513584	0.11	0.0492325	0.0612991	1922	0
8395	PIP5K1B	0	0.0529725	0.0529725	0.118	0.0491647	0.0612147	1923	0
23624	CBLC	0	0.0517079	0.0517079	0.112	0.0491629	0.0612124	1924	0
29979	UBQLN1	0	0.0542135	0.0542135	0.124	0.0491487	0.0611948	1925	0
2957	GTF2A1	0	0.0482731	0.0482731	0.096	0.049129	0.0611702	1926	0
80705	TSGA10	0	0.0512457	0.0512457	0.11	0.0491245	0.0611646	1927	0
26038	CHD5	0	0.0445468	0.0445468	0.079	0.0491072	0.061143	1928	0
7270	TTF1	0	0.0486713	0.0486713	0.098	0.0490983	0.061132	1929	0
8773	SNAP23	0	0.0572593	0.0572593	0.139	0.0490703	0.0610972	1930	0
9001	HAP1	0	0.0431427	0.0431427	0.073	0.0490393	0.0610585	1931	0
2847	MCHR1	0	0.0611574	0.0611574	0.158	0.049008	0.0610196	1932	0
2626	GATA4	0	0.065441	0.065441	0.179	0.048894	0.0608776	1933	0
1809	DPYSL3	0	0.0501477	0.0501477	0.106	0.0488787	0.0608585	1934	0
5731	PTGER1	0	0.0514021	0.0514021	0.112	0.0488722	0.0608504	1935	0
6304	SATB1	0	0.0464893	0.0464893	0.089	0.0488421	0.060813	1936	0
8989	TRPA1	0	0.0571728	0.0571728	0.14	0.0488183	0.0607833	1937	0
3636	INPPL1	0	0.0451389	0.0451389	0.083	0.0487917	0.0607502	1938	0
60385	TSKS	0	0.0524757	0.0524757	0.118	0.0487037	0.0606406	1939	0
80321	CEP70	0	0.0489072	0.0489072	0.101	0.0486958	0.0606309	1940	0
9075	CLDN2	0	0.0578059	0.0578059	0.144	0.0486516	0.0605758	1941	0
361	AQP4	0	0.0464904	0.0464904	0.09	0.0486177	0.0605335	1942	0
7536	SF1	0	0.0550627	0.0550627	0.131	0.0486054	0.0605183	1943	0
23390	ZDHHC17	0	0.0500587	0.0500587	0.107	0.0485878	0.0604964	1944	0
6258	RXRG	0	0.0496256	0.0496256	0.105	0.048574	0.0604792	1945	0
84131	CEP78	0	0.049348	0.049348	0.104	0.0485074	0.0603963	1946	0
25981	DNAH1	0	0.0530689	0.0530689	0.122	0.0484859	0.0603695	1947	0
11140	CDC37	0	0.0482675	0.0482675	0.099	0.0484782	0.0603598	1948	0
56252	YLPM1	0	0.0435124	0.0435124	0.077	0.0484515	0.0603266	1949	0
6950	TCP1	0	0.0597317	0.0597317	0.155	0.0483629	0.0602163	1950	0
10507	SEMA4D	0	0.0468736	0.0468736	0.093	0.0483509	0.0602014	1951	0
9497	SLC4A7	0	0.0481377	0.0481377	0.099	0.0483478	0.0601976	1952	0
10274	STAG1	0	0.0582508	0.0582508	0.148	0.0483329	0.060179	1953	0
3689	ITGB2	0	0.0569596	0.0569596	0.142	0.0482853	0.0601197	1954	0
11073	TOPBP1	0	0.0533363	0.0533363	0.125	0.0481674	0.059973	1955	0
5156	PDGFRA	0	0.0574128	0.0574128	0.145	0.0481483	0.0599491	1956	0
50855	PARD6A	0	0.055152	0.055152	0.134	0.0481419	0.0599412	1957	0
100506658	OCLN	0	0.0451737	0.0451737	0.086	0.0481326	0.0599296	1958	0
401551	WDR38	0	0.0431991	0.0431991	0.077	0.0481025	0.0598922	1959	0
653781	POTEJ	0	0.0482271	0.0482271	0.101	0.0480187	0.0597878	1960	0
5585	PKN1	0	0.0516615	0.0516615	0.118	0.047948	0.0596998	1961	0
2569	GABRR1	0	0.0722527	0.0722527	0.217	0.0479426	0.059693	1962	0
64759	TNS3	0	0.0470975	0.0470975	0.096	0.0479325	0.0596804	1963	0
9204	ZMYM6	0	0.060405	0.060405	0.161	0.0479117	0.0596546	1964	0
1493	CTLA4	0	0.0507323	0.0507323	0.114	0.0478454	0.059572	1965	0
7089	TLE2	0	0.0519494	0.0519494	0.12	0.047836	0.0595603	1966	0
55845	BRK1	0	0.0435861	0.0435861	0.08	0.04781	0.0595279	1967	0
8819	SAP30	0	0.0524833	0.0524833	0.123	0.0477648	0.0594717	1968	0
25861	WHRN	0	0.0606013	0.0606013	0.163	0.0477425	0.0594438	1969	0
3516	RBPJ	0	0.0576779	0.0576779	0.149	0.0476889	0.0593772	1970	0
7076	TIMP1	0	0.058476	0.058476	0.153	0.0476759	0.059361	1971	0
4005	LMO2	0	0.0529431	0.0529431	0.126	0.0476291	0.0593027	1972	0
27065	NSG1	0	0.0513101	0.0513101	0.118	0.0476218	0.0592936	1973	0
2101	ESRRA	0	0.0494618	0.0494618	0.109	0.0476106	0.0592796	1974	0
23621	BACE1	0	0.0508463	0.0508463	0.116	0.0475688	0.0592277	1975	0
136319	MTPN	0	0.0498238	0.0498238	0.111	0.0475656	0.0592237	1976	0
6400	SEL1L	0	0.0557415	0.0557415	0.141	0.0474238	0.0590471	1977	0
274	BIN1	0	0.051221	0.051221	0.119	0.0473514	0.0589569	1978	0
9108	MTMR7	0	0.049959	0.049959	0.113	0.0473073	0.058902	1979	0
5984	RFC4	0	0.054184	0.054184	0.134	0.047297	0.0588892	1980	0
5606	MAP2K3	0	0.0505556	0.0505556	0.116	0.0472969	0.0588891	1981	0
1630	DCC	0	0.0585971	0.0585971	0.156	0.0472806	0.0588687	1982	0
55693	KDM4D	0	0.0496275	0.0496275	0.112	0.0471849	0.0587497	1983	0
3956	LGALS1	0	0.0570679	0.0570679	0.149	0.0471846	0.0587492	1984	0
7494	XBP1	0	0.0479739	0.0479739	0.104	0.0471567	0.0587145	1985	0
64837	KLC2	0	0.0469307	0.0469307	0.099	0.0471355	0.0586882	1986	0
56548	CHST7	0	0.0584591	0.0584591	0.157	0.047007	0.0585281	1987	0
63827	BCAN	0	0.0604708	0.0604708	0.167	0.0470029	0.058523	1988	0
594857	NPS	0	0.0625949	0.0625949	0.178	0.0469199	0.0584196	1989	0
1879	EBF1	0	0.0505301	0.0505301	0.118	0.0468979	0.0583923	1990	0
54888	NSUN2	0	0.0470742	0.0470742	0.101	0.0468708	0.0583585	1991	0
10791	VAMP5	0	0.049561	0.049561	0.114	0.0467407	0.0581966	1992	0
6456	SH3GL2	0	0.0509458	0.0509458	0.121	0.0467282	0.058181	1993	0
11345	GABARAPL2	0	0.0635101	0.0635101	0.184	0.0466915	0.0581353	1994	0
10018	BCL2L11	0	0.0501056	0.0501056	0.117	0.0466891	0.0581323	1995	0
9989	PPP4R1	0	0.0423445	0.0423445	0.079	0.0466795	0.0581203	1996	0
5933	RBL1	0	0.0520761	0.0520761	0.127	0.0466704	0.0581091	1997	0
11064	CNTRL	0	0.0488727	0.0488727	0.111	0.0466576	0.0580931	1998	0
11069	RAPGEF4	0	0.0493928	0.0493928	0.114	0.0465821	0.0579991	1999	0
[truncated: 9,536 more rows]

## Sheet: LEGEND
X0	1=the gene is an ASD risk gene
Xs	network smoothed value
S	network smoothing index
p	p value estimated by permutation of X0
Sp	permutation-adjusted network smoothing index: -log10(p)*S
Sp_norm	Sp/max(Sp)
rank	rank
M_ASD	1=the gene is a member of M_ASD gene module
