# Supplementary material for: Network Diffusion-Based Prioritization of Autism Risk Genes Identifies Significantly Connected Gene Modules
Source: Front Genet. 2017 Sep 25;8:129. doi: 10.3389/fgene.2017.00129 (PMC5622537; doi:10.3389/fgene.2017.00129)
Supplement: Supplementary file 6 [file Table6.XLSX]

## Sheet: dnCNV3s
id	source_acc	name	N	bd	exp	dnCNV3s_i_wb	dnCNV3s_nw*_wb	dnCNV3s_i_wbd	dnCNV3s_nw*_wbd	dnCNV3s_i_adjp	dnCNV3s_nw*_adjp	min_p	comm	size	comm_repr	dnCNV3s_i_genes	dnCNV3s_nw*_genes
946598	hsa04919	Thyroid hormone signaling pathway	12170	102	4.44207	530	526	4	19	1	4.78512e-05	4.78512e-05	6	25	Thyroid hormone signaling pathway; myelin sheath; Sema4D induced cell migration and growth-cone collapse	ACTG1; KAT2B; MAPK3; PLCB1	ACTB; ACTG1; AKT1; ESR1; HDAC1; HDAC3; KAT2B; MAPK3; NCOR1; NOTCH1; NOTCH3; PIK3R5; PLCB1; PLCB2; PLCD1; PLCD4; PLCZ1; SRC; TP53
506277	GO:0043209	myelin sheath	12170	144	6.27116	530	526	7	22	1	9.82606e-05	9.82606e-05	6	25	Thyroid hormone signaling pathway; myelin sheath; Sema4D induced cell migration and growth-cone collapse	ACTG1; ATP5B; CLDN5; GDI1; MBP; PLCB1; SOD2	ACTB; ACTG1; ATP5B; CDC42; CLDN5; DNM1; ERBB2; GDI1; GDI2; HSP90AA1; INA; MAG; MBP; MPDZ; NEFH; PLCB1; PTEN; SEPT2; SEPT8; SOD2; STXBP1; VCP
1270307	R-HSA-416572	Sema4D induced cell migration and growth-cone collapse	12170	19	0.827445	530	526	2	8	1	0.000223419	0.000223419	6	25	Thyroid hormone signaling pathway; myelin sheath; Sema4D induced cell migration and growth-cone collapse	LIMK1; MYL6	CDC42; ERBB2; LIMK1; MYL12B; MYL6; RAC2; RHOA; RHOB
1270305	R-HSA-400685	Sema4D in semaphorin signaling	12170	22	0.958094	530	526	2	8	1	0.000732531	0.000732531	6	25	Thyroid hormone signaling pathway; myelin sheath; Sema4D induced cell migration and growth-cone collapse	LIMK1; MYL6	CDC42; ERBB2; LIMK1; MYL12B; MYL6; RAC2; RHOA; RHOB
1402111	ko01522	Endocrine resistance	12170	86	3.74528	530	526	4	15	1	0.00104293	0.00104293	6	25	Thyroid hormone signaling pathway; myelin sheath; Sema4D induced cell migration and growth-cone collapse	CDK4; MAPK11; MAPK12; MAPK3	AKT1; CDK4; ERBB2; ESR1; FOS; MAPK11; MAPK12; MAPK14; MAPK3; NCOR1; NOTCH1; NOTCH3; PIK3R5; SRC; TP53
137958	endothelinpathway	Endothelins	12170	48	2.09039	530	526	2	11	1	0.00122471	0.00122471	6	25	Thyroid hormone signaling pathway; myelin sheath; Sema4D induced cell migration and growth-cone collapse	MAPK3; PLCB1	AKT1; CDC42; FOS; MAPK14; MAPK3; MMP1; PLCB1; PLCB2; RHOA; SLC9A3; SRC
138011	cxcr3pathway	CXCR3-mediated signaling events	12170	28	1.21939	530	526	2	8	1	0.00382751	0.00382751	6	25	Thyroid hormone signaling pathway; myelin sheath; Sema4D induced cell migration and growth-cone collapse	MAPK11; MAPK3	AKT1; DNM1; MAP2K3; MAPK11; MAPK14; MAPK3; MAPKAP1; SRC
148661	ko05100	Bacterial invasion of epithelial cells	12170	64	2.78718	530	526	3	12	1	0.00382751	0.00382751	6	25	Thyroid hormone signaling pathway; myelin sheath; Sema4D induced cell migration and growth-cone collapse	ACTG1; CLTCL1; CRKL	ACTB; ACTG1; CDC42; CRKL; DNM1; DNM2; PIK3R5; RHOA; SEPT2; SEPT8; SRC; VCL
198795	WP306	Focal Adhesion	12170	160	6.96795	530	526	6	20	1	0.00396378	0.00396378	6	25	Thyroid hormone signaling pathway; myelin sheath; Sema4D induced cell migration and growth-cone collapse	ACTG1; FLNA; ITGA7; MAPK12; MYL6; RAC3	ACTB; ACTG1; AKT1; CDC42; ERBB2; FLNA; ITGA7; MAP2K3; MAPK12; MYL6; PAK4; PIK3R5; PTEN; RAC2; RAC3; RHOA; RHOB; SRC; TESK2; VCL
169356	rhoa_pathway	RhoA signaling pathway	12170	37	1.61134	530	526	2	9	1	0.00413694	0.00413694	6	25	Thyroid hormone signaling pathway; myelin sheath; Sema4D induced cell migration and growth-cone collapse	LIMK1; MAPK12	CDC42; FOS; LIMK1; MAP2K3; MAPK12; PTEN; RHOA; SLC9A3; VCL
499042	GO:0021762	substantia nigra development	12170	37	1.61134	530	526	2	9	1	0.00413694	0.00413694	6	25	Thyroid hormone signaling pathway; myelin sheath; Sema4D induced cell migration and growth-cone collapse	G6PD; MBP	ACTB; CDC42; G6PD; GLUD1; INA; MAG; MAPKAP1; MBP; RHOA
511	ko05014	Amyotrophic lateral sclerosis (ALS)	12170	38	1.65489	530	526	3	9	1	0.00484298	0.00484298	6	25	Thyroid hormone signaling pathway; myelin sheath; Sema4D induced cell migration and growth-cone collapse	MAPK11; MAPK12; RAB5A	DERL1; MAP2K3; MAPK11; MAPK12; MAPK14; NEFH; NEFM; RAB5A; TP53
672446	WP2032	Human Thyroid Stimulating Hormone (TSH) signaling pathway	12170	57	2.48233	530	526	4	11	1	0.0048632	0.0048632	6	25	Thyroid hormone signaling pathway; myelin sheath; Sema4D induced cell migration and growth-cone collapse	CDK2; CDK4; MAPK3; PLCB1	AKT1; CDK2; CDK4; FOS; MAP2K3; MAPK14; MAPK3; MYL12B; PLCB1; RBL2; SRC
481	ko04520	Adherens junction	12170	58	2.52588	530	526	3	11	1	0.00516988	0.00516988	6	25	Thyroid hormone signaling pathway; myelin sheath; Sema4D induced cell migration and growth-cone collapse	ACTG1; MAPK3; RAC3	ACTB; ACTG1; CDC42; ERBB2; MAPK3; RAC2; RAC3; RHOA; SMAD3; SRC; VCL
138009	er_nongenomic_pathway	Plasma membrane estrogen receptor signaling	12170	23	1.00164	530	526	2	7	1	0.00577506	0.00577506	6	25	Thyroid hormone signaling pathway; myelin sheath; Sema4D induced cell migration and growth-cone collapse	MAPK11; PLCB1	AKT1; ESR1; MAPK11; PLCB1; PLCB2; RHOA; SRC
83104	hsa05131	Shigellosis	12170	50	2.17749	530	526	6	10	1	0.00688848	0.00688848	6	25	Thyroid hormone signaling pathway; myelin sheath; Sema4D induced cell migration and growth-cone collapse	ACTG1; CRKL; IKBKG; MAPK11; MAPK12; MAPK3	ACTB; ACTG1; CDC42; CRKL; MAPK11; MAPK12; MAPK14; MAPK3; SRC; VCL
1084765	hsa_M00689	MAPK (p38) signaling	12170	17	0.740345	530	526	3	6	1	0.00726739	0.00726739	6	25	Thyroid hormone signaling pathway; myelin sheath; Sema4D induced cell migration and growth-cone collapse	MAPK11; MAPK12; TAOK2	MAP2K3; MAPK11; MAPK12; MAPK14; TAOK2; TAOK3
1269510	R-HSA-5627117	RHO GTPases Activate ROCKs	12170	11	0.479047	530	526	2	5	1	0.00740765	0.00740765	6	25	Thyroid hormone signaling pathway; myelin sheath; Sema4D induced cell migration and growth-cone collapse	LIMK1; MYL6	LIMK1; MYL12B; MYL6; RHOA; RHOB
138012	p38alphabetadownstreampathway	Signaling mediated by p38-alpha and p38-beta	12170	33	1.43714	530	526	4	8	1	0.00792531	0.00792531	6	25	Thyroid hormone signaling pathway; myelin sheath; Sema4D induced cell migration and growth-cone collapse	DDIT3; GDI1; MAPK11; RAB5A	DDIT3; ESR1; GDI1; MAPK11; MAPK14; MITF; RAB5A; TP53
490337	GO:0005057	signal transducer activity, downstream of receptor	12170	108	4.70337	530	526	6	15	1	0.00792531	0.00792531	6	25	Thyroid hormone signaling pathway; myelin sheath; Sema4D induced cell migration and growth-cone collapse	IL1RL1; MAPK11; MAPK12; MAPK3; PPP4C; TAOK2	ACVR2A; ACVR2B; ERBB2; FLRT3; IL1RL1; MAP2K3; MAPK11; MAPK12; MAPK14; MAPK3; PAK4; PPP4C; SMAD3; TAOK2; TAOK3
198774	WP366	TGF-beta Signaling Pathway	12170	109	4.74692	530	526	2	15	1	0.00842021	0.00842021	6	25	Thyroid hormone signaling pathway; myelin sheath; Sema4D induced cell migration and growth-cone collapse	ETS1; HGS	AKT1; CDC42; ETS1; FOS; HDAC1; HGS; MAP2K3; MAPK14; MMP1; PJA1; RBL2; RHOA; SMAD3; SRC; TP53
137930	met_pathway	Signaling events mediated by Hepatocyte Growth Factor Receptor (c-Met)	12170	63	2.74363	530	526	5	11	1	0.00876087	0.00876087	6	25	Thyroid hormone signaling pathway; myelin sheath; Sema4D induced cell migration and growth-cone collapse	CRKL; ETS1; HGS; MAPK3; RAB5A	AKT1; CDC42; CRKL; ETS1; HGS; MAPK3; PAK4; RAB5A; RHOA; RIN2; SRC
477	ko04370	VEGF signaling pathway	12170	53	2.30813	530	526	4	10	1	0.00912196	0.00912196	6	25	Thyroid hormone signaling pathway; myelin sheath; Sema4D induced cell migration and growth-cone collapse	MAPK11; MAPK12; MAPK3; RAC3	AKT1; CDC42; MAPK11; MAPK12; MAPK14; MAPK3; PIK3R5; RAC2; RAC3; SRC
952858	hsa04611	Platelet activation	12170	99	4.31142	530	526	8	14	1	0.00988236	0.00988236	6	25	Thyroid hormone signaling pathway; myelin sheath; Sema4D induced cell migration and growth-cone collapse	ACTG1; F2R; F2RL3; GP1BB; MAPK11; MAPK12; MAPK3; PLCB1	ACTB; ACTG1; AKT1; F2R; MAPK11; MAPK12; MAPK14; MAPK3; MYL12B; PIK3R5; PLCB1; PLCB2; RHOA; SRC
1319775	ko04933	AGE-RAGE signaling pathway in diabetic complications	12170	87	3.78882	530	526	5	13	1	0.00988236	0.00988236	6	25	Thyroid hormone signaling pathway; myelin sheath; Sema4D induced cell migration and growth-cone collapse	CDK4; MAPK11; MAPK12; MAPK3; PLCB1	AKT1; CDC42; CDK4; MAPK11; MAPK12; MAPK14; MAPK3; PIK3R5; PLCB1; PLCB2; PLCD1; PLCD4; SMAD3
413468	hsa_M00403	HRD1/SEL1 ERAD complex	12170	12	0.522597	530	526	3	11	1	8.00295e-11	8.00295e-11	4	15	HRD1/SEL1 ERAD complex; retrograde protein transport, ER to cytosol; endoplasmic reticulum to cytosol transport	NPLOC4; OS9; UFD1L	DERL1; DERL2; DERL3; NPLOC4; OS9; SEL1L; SEL1L2; SELENOS; SYVN1; UFD1L; VCP
500261	GO:0030970	retrograde protein transport, ER to cytosol	12170	12	0.522597	530	526	2	10	1	4.98768e-09	4.98768e-09	4	15	HRD1/SEL1 ERAD complex; retrograde protein transport, ER to cytosol; endoplasmic reticulum to cytosol transport	NPLOC4; UFD1L	DERL1; DERL2; FAF2; HSP90B1; NPLOC4; SEL1L; SELENOS; SYVN1; UFD1L; VCP
1129340	GO:1903513	endoplasmic reticulum to cytosol transport	12170	16	0.696795	530	526	2	11	1	8.28849e-09	8.28849e-09	4	15	HRD1/SEL1 ERAD complex; retrograde protein transport, ER to cytosol; endoplasmic reticulum to cytosol transport	NPLOC4; UFD1L	DERL1; DERL2; FAF2; FKBP1B; HSP90B1; NPLOC4; SEL1L; SELENOS; SYVN1; UFD1L; VCP
499811	GO:0030433	ER-associated ubiquitin-dependent protein catabolic process	12170	56	2.43878	530	526	4	18	1	1.86723e-08	1.86723e-08	4	15	HRD1/SEL1 ERAD complex; retrograde protein transport, ER to cytosol; endoplasmic reticulum to cytosol transport	NPLOC4; OS9; PSMC2; UFD1L	AMFR; DERL1; DERL2; DERL3; FAF2; HSP90B1; MARCH6; NPLOC4; OS9; PSMC2; SEL1L; SELENOS; SYVN1; UBE2G2; UBQLN1; UFD1L; VCP; YOD1
1271997	GO:0036503	ERAD pathway	12170	64	2.78718	530	526	4	18	1	1.83514e-07	1.83514e-07	4	15	HRD1/SEL1 ERAD complex; retrograde protein transport, ER to cytosol; endoplasmic reticulum to cytosol transport	NPLOC4; OS9; PSMC2; UFD1L	AMFR; DERL1; DERL2; DERL3; FAF2; HSP90B1; MARCH6; NPLOC4; OS9; PSMC2; SEL1L; SELENOS; SYVN1; UBE2G2; UBQLN1; UFD1L; VCP; YOD1
501757	GO:0032527	protein exit from endoplasmic reticulum	12170	17	0.740345	530	526	2	10	1	3.45006e-07	3.45006e-07	4	15	HRD1/SEL1 ERAD complex; retrograde protein transport, ER to cytosol; endoplasmic reticulum to cytosol transport	NPLOC4; UFD1L	DERL1; DERL2; FAF2; HSP90B1; NPLOC4; SEL1L; SELENOS; SYVN1; UFD1L; VCP
167190	ko04141	Protein processing in endoplasmic reticulum	12170	136	5.92276	530	526	5	22	1	5.68565e-05	5.68565e-05	4	15	HRD1/SEL1 ERAD complex; retrograde protein transport, ER to cytosol; endoplasmic reticulum to cytosol transport	DDIT3; NPLOC4; OS9; P4HB; UFD1L	AMFR; DDIT3; DERL1; DERL2; DERL3; HSP90AA1; HSP90AB1; HSP90B1; MARCH6; NPLOC4; OS9; P4HB; PLAA; SEL1L; SEL1L2; SELENOS; SYVN1; UBE2G2; UBQLN1; UFD1L; VCP; YOD1
504168	GO:0034976	response to endoplasmic reticulum stress	12170	191	8.318	530	526	10	24	1	0.000809978	0.000809978	4	15	HRD1/SEL1 ERAD complex; retrograde protein transport, ER to cytosol; endoplasmic reticulum to cytosol transport	CTDSP2; DDIT3; NPLOC4; OS9; P4HB; PSMC2; SULT1A3; SULT1A4; TBL2; UFD1L	AMFR; CTDSP2; DDIT3; DERL1; DERL2; DERL3; FAF2; HSP90B1; MARCH6; NPLOC4; OS9; P4HB; PSMC2; SEL1L; SELENOS; SRPRB; SYVN1; TBL2; TP53; UBE2G2; UBQLN1; UFD1L; VCP; YOD1
987849	GO:1990381	ubiquitin-specific protease binding	12170	12	0.522597	530	526	0	6	1	0.00122471	0.00122471	4	15	HRD1/SEL1 ERAD complex; retrograde protein transport, ER to cytosol; endoplasmic reticulum to cytosol transport		AMFR; DERL1; MARCH6; SELENOS; SYVN1; VCP
489291	GO:0006986	response to unfolded protein	12170	126	5.48726	530	526	5	17	1	0.00504491	0.00504491	4	15	HRD1/SEL1 ERAD complex; retrograde protein transport, ER to cytosol; endoplasmic reticulum to cytosol transport	CTDSP2; DDIT3; SULT1A3; SULT1A4; TBL2	AMFR; CTDSP2; DDIT3; DERL1; DERL2; DERL3; FAF2; HSP90AA1; HSP90AB1; HSP90B1; MANF; SELENOS; SRPRB; SYVN1; TBL2; VCP; YOD1
1268722	R-HSA-532668	N-glycan trimming in the ER and Calnexin/Calreticulin cycle	12170	30	1.30649	530	526	1	8	1	0.00504491	0.00504491	4	15	HRD1/SEL1 ERAD complex; retrograde protein transport, ER to cytosol; endoplasmic reticulum to cytosol transport	OS9	AMFR; DERL1; DERL2; MARCH6; OS9; SEL1L; SYVN1; VCP
750893	GO:0035966	response to topologically incorrect protein	12170	143	6.22761	530	526	6	18	1	0.00680761	0.00680761	4	15	HRD1/SEL1 ERAD complex; retrograde protein transport, ER to cytosol; endoplasmic reticulum to cytosol transport	CTDSP2; DDIT3; SULT1A3; SULT1A4; TBL2; UFD1L	AMFR; CTDSP2; DDIT3; DERL1; DERL2; DERL3; FAF2; HSP90AA1; HSP90AB1; HSP90B1; MANF; SELENOS; SRPRB; SYVN1; TBL2; UFD1L; VCP; YOD1
1309095	R-HSA-5693532	DNA Double-Strand Break Repair	12170	119	5.18242	530	526	7	16	1	0.00726739	0.00726739	4	15	HRD1/SEL1 ERAD complex; retrograde protein transport, ER to cytosol; endoplasmic reticulum to cytosol transport	BAZ1B; CDK2; HERC2; PPP4C; RFC2; SPIDR; TIMELESS	BAZ1B; CDK2; EYA1; EYA2; EYA4; HERC2; HIST1H2BD; HUS1; POLE3; PPP4C; RFC2; RFC3; RFC4; SMARCA5; TIMELESS; TP53
487910	GO:0002020	protease binding	12170	95	4.13722	530	526	5	14	1	0.00740765	0.00740765	4	15	HRD1/SEL1 ERAD complex; retrograde protein transport, ER to cytosol; endoplasmic reticulum to cytosol transport	LRP1; MBP; NFRKB; OS9; TTN	AMFR; DERL1; LRP1; MARCH6; MBP; NFRKB; OS9; PANX1; SELENOS; SYVN1; TIMP1; TP53; TTN; VCP
507428	GO:0070987	error-free translesion synthesis	12170	18	0.783895	530	526	3	6	1	0.00912196	0.00912196	4	15	HRD1/SEL1 ERAD complex; retrograde protein transport, ER to cytosol; endoplasmic reticulum to cytosol transport	NPLOC4; RFC2; UFD1L	NPLOC4; RFC2; RFC3; RFC4; UFD1L; VCP
505700	GO:0042572	retinol metabolic process	12170	21	0.914544	530	526	1	11	1	2.74618e-07	2.74618e-07	5	14	retinol metabolic process; Retinol metabolism; diterpenoid metabolic process	RDH5	ALDH1A1; ALDH1A2; AWAT2; BCO1; LRAT; PNPLA4; RDH10; RDH14; RDH5; RETSAT; RPE65
406	ko00830	Retinol metabolism	12170	52	2.26459	530	526	3	14	1	2.53398e-05	2.53398e-05	5	14	retinol metabolic process; Retinol metabolism; diterpenoid metabolic process	HSD17B6; RDH16; RDH5	ALDH1A1; ALDH1A2; AOX1; AWAT2; BCO1; CYP26A1; HSD17B6; LRAT; PNPLA4; RDH10; RDH16; RDH5; RETSAT; RPE65
496194	GO:0016101	diterpenoid metabolic process	12170	72	3.13558	530	526	2	16	1	4.46823e-05	4.46823e-05	5	14	retinol metabolic process; Retinol metabolism; diterpenoid metabolic process	LRP1; RDH5	ALDH1A1; ALDH1A2; APOA2; AWAT2; BCO1; CYP26A1; LRAT; LRP1; PNPLA4; RDH10; RDH14; RDH5; RETSAT; RLBP1; RPE65; SLC12A1
487462	GO:0001523	retinoid metabolic process	12170	67	2.91783	530	526	2	15	1	7.29643e-05	7.29643e-05	5	14	retinol metabolic process; Retinol metabolism; diterpenoid metabolic process	LRP1; RDH5	ALDH1A1; ALDH1A2; APOA2; AWAT2; BCO1; CYP26A1; LRAT; LRP1; PNPLA4; RDH10; RDH14; RDH5; RETSAT; RLBP1; RPE65
198785	WP716	Vitamin A and Carotenoid Metabolism	12170	35	1.52424	530	526	1	11	1	7.47923e-05	7.47923e-05	5	14	retinol metabolic process; Retinol metabolism; diterpenoid metabolic process	RDH5	ALDH1A1; ALDH1A2; AWAT2; BCO1; CYP26A1; LRAT; RDH10; RDH5; RETSAT; RLBP1; RPE65
503511	GO:0034308	primary alcohol metabolic process	12170	35	1.52424	530	526	1	11	1	7.47923e-05	7.47923e-05	5	14	retinol metabolic process; Retinol metabolism; diterpenoid metabolic process	RDH5	ALDH1A1; ALDH1A2; AWAT2; BCO1; LRAT; PNPLA4; RDH10; RDH14; RDH5; RETSAT; RPE65
1269625	R-HSA-2453902	The canonical retinoid cycle in rods (twilight vision)	12170	17	0.740345	530	526	4	8	1	9.12956e-05	9.12956e-05	5	14	retinol metabolic process; Retinol metabolism; diterpenoid metabolic process	HSD17B6; RDH16; RDH5; SDR9C7	HSD17B6; LRAT; RDH10; RDH16; RDH5; RLBP1; RPE65; SDR9C7
491607	GO:0006721	terpenoid metabolic process	12170	83	3.61463	530	526	2	16	1	0.000171078	0.000171078	5	14	retinol metabolic process; Retinol metabolism; diterpenoid metabolic process	LRP1; RDH5	ALDH1A1; ALDH1A2; APOA2; AWAT2; BCO1; CYP26A1; LRAT; LRP1; PNPLA4; RDH10; RDH14; RDH5; RETSAT; RLBP1; RPE65; SLC12A1
503953	GO:0034754	cellular hormone metabolic process	12170	84	3.65818	530	526	3	15	1	0.000824116	0.000824116	5	14	retinol metabolic process; Retinol metabolism; diterpenoid metabolic process	COMT; HSD17B6; RDH5	ALDH1A1; ALDH1A2; AWAT2; BCO1; COMT; CYP26A1; ESR1; HSD17B6; LRAT; PNPLA4; RDH10; RDH14; RDH5; RETSAT; RPE65
1269631	R-HSA-5365859	RA biosynthesis pathway	12170	17	0.740345	530	526	2	7	1	0.00104293	0.00104293	5	14	retinol metabolic process; Retinol metabolism; diterpenoid metabolic process	RDH16; RDH5	ALDH1A1; ALDH1A2; CYP26A1; RDH10; RDH14; RDH16; RDH5
491606	GO:0006720	isoprenoid metabolic process	12170	104	4.52917	530	526	2	16	1	0.00232341	0.00232341	5	14	retinol metabolic process; Retinol metabolism; diterpenoid metabolic process	LRP1; RDH5	ALDH1A1; ALDH1A2; APOA2; AWAT2; BCO1; CYP26A1; LRAT; LRP1; PNPLA4; RDH10; RDH14; RDH5; RETSAT; RLBP1; RPE65; SLC12A1
545294	HUMAN_PWY-6861	the visual cycle I (vertebrates)	12170	10	0.435497	530	526	1	5	1	0.00516978	0.00516978	5	14	retinol metabolic process; Retinol metabolism; diterpenoid metabolic process	RDH5	LRAT; RDH10; RDH5; RLBP1; RPE65
1269630	R-HSA-5362517	Signaling by Retinoic Acid	12170	32	1.39359	530	526	3	8	1	0.00713165	0.00713165	5	14	retinol metabolic process; Retinol metabolism; diterpenoid metabolic process	CPT1B; RDH16; RDH5	ALDH1A1; ALDH1A2; CPT1B; CYP26A1; RDH10; RDH14; RDH16; RDH5
1269623	R-HSA-2187338	Visual phototransduction	12170	73	3.17913	530	526	6	12	1	0.00792531	0.00792531	5	14	retinol metabolic process; Retinol metabolism; diterpenoid metabolic process	HSD17B6; LRP1; PDE6G; RDH16; RDH5; SDR9C7	APOA2; BCO1; HSD17B6; LRAT; LRP1; PDE6G; RDH10; RDH16; RDH5; RLBP1; RPE65; SDR9C7
362	ko00562	Inositol phosphate metabolism	12170	57	2.48233	530	526	6	14	1	6.01917e-05	6.01917e-05	3	5	Inositol phosphate metabolism; Phosphatidylinositol signaling system; D-myo-inositol (1,4,5)-trisphosphate biosynthesis	CDIPT; MIOX; PI4KA; PIP4K2C; PLCB1; SYNJ2	CDIPT; IMPA2; IMPAD1; MIOX; MTMR2; PIKFYVE; PIP4K2C; PLCB1; PLCB2; PLCD1; PLCD4; PLCZ1; PTEN; SYNJ2
461	ko04070	Phosphatidylinositol signaling system	12170	78	3.39688	530	526	6	15	1	0.000367628	0.000367628	3	5	Inositol phosphate metabolism; Phosphatidylinositol signaling system; D-myo-inositol (1,4,5)-trisphosphate biosynthesis	CDIPT; DGKA; PI4KA; PIP4K2C; PLCB1; SYNJ2	CDIPT; DGKA; IMPA2; IMPAD1; MTMR2; PIK3R5; PIKFYVE; PIP4K2C; PLCB1; PLCB2; PLCD1; PLCD4; PLCZ1; PTEN; SYNJ2
545326	HUMAN_PWY-6351	D-myo-inositol (1,4,5)-trisphosphate biosynthesis	12170	15	0.653246	530	526	3	6	1	0.0044312	0.0044312	3	5	Inositol phosphate metabolism; Phosphatidylinositol signaling system; D-myo-inositol (1,4,5)-trisphosphate biosynthesis	CDIPT; PI4KA; PIP4K2C	CDIPT; PIP4K2C; PLCB2; PLCD1; PLCD4; PLCZ1
547492	HUMAN_PWY-6371	superpathway of inositol phosphate compounds	12170	47	2.04684	530	526	4	10	1	0.00484298	0.00484298	3	5	Inositol phosphate metabolism; Phosphatidylinositol signaling system; D-myo-inositol (1,4,5)-trisphosphate biosynthesis	CDIPT; PI4KA; PIP4K2C; SYNJ2	CDIPT; PIK3R5; PIKFYVE; PIP4K2C; PLCB2; PLCD1; PLCD4; PLCZ1; PTEN; SYNJ2
545315	HUMAN_PWY-6367	D-myo-inositol-5-phosphate metabolism	12170	10	0.435497	530	526	1	5	1	0.00516978	0.00516978	3	5	Inositol phosphate metabolism; Phosphatidylinositol signaling system; D-myo-inositol (1,4,5)-trisphosphate biosynthesis	PIP4K2C	PIP4K2C; PLCB2; PLCD1; PLCD4; PLCZ1
509139	GO:0046942	carboxylic acid transport	12170	198	8.62284	530	526	16	24	1	0.00122471	0.00122471	7	4	carboxylic acid transport; monocarboxylic acid transmembrane transporter activity; Basigin interactions	CPT1B; GLS2; MIP; OCA2; PRKAB2; SLC10A3; SLC16A3; SLC16A7; SLC25A1; SLC25A10; SLC26A10; SLC26A5; SLC51A; SLC7A4; SLC7A5P1; STX1A	ABCC3; BSG; CPT1B; EMB; GLS2; MIP; OCA2; PPFIA1; PPFIA3; PRKAB2; SLC10A3; SLC16A1; SLC16A3; SLC16A7; SLC16A8; SLC25A10; SLC25A20; SLC26A5; SLC51A; SLC51B; SLC7A4; STX1A; STXBP1; UNC13B
492406	GO:0008028	monocarboxylic acid transmembrane transporter activity	12170	28	1.21939	530	526	3	8	1	0.00382751	0.00382751	7	4	carboxylic acid transport; monocarboxylic acid transmembrane transporter activity; Basigin interactions	SLC10A3; SLC16A3; SLC16A7	ABCC3; BSG; EMB; SLC10A3; SLC16A1; SLC16A3; SLC16A7; SLC16A8
1269376	R-HSA-210991	Basigin interactions	12170	21	0.914544	530	526	2	7	1	0.00396378	0.00396378	7	4	carboxylic acid transport; monocarboxylic acid transmembrane transporter activity; Basigin interactions	SLC16A3; SPN	BSG; MAG; MMP1; SLC16A1; SLC16A3; SLC16A8; SPN
505607	GO:0042470	melanosome	12170	94	4.09367	530	526	7	14	1	0.00713165	0.00713165	7	4	carboxylic acid transport; monocarboxylic acid transmembrane transporter activity; Basigin interactions	CD63; FASN; OCA2; P4HB; RAB5A; RAB5B; TFRC	BSG; CD63; FASN; GPR143; HSP90AA1; HSP90AB1; HSP90B1; OCA2; P4HB; RAB5A; RAB5B; SLC24A5; SLC45A2; TFRC
491282	GO:0006338	chromatin remodeling	12170	120	5.22597	530	526	9	20	1	9.12956e-05	9.12956e-05	2	3	chromatin remodeling; SWI/SNF superfamily-type complex; nucleosome binding	ARID1B; BAHCC1; BAZ1B; BAZ2A; CENPX; CHD1L; KAT2B; SMARCA2; SMARCC2	ACTB; ACTL6A; ACTL6B; ACTR8; ARID1B; BAHCC1; BAZ1B; BAZ2A; BPTF; CENPX; CHD1L; ESR1; H3F3B; HDAC1; INO80B; KAT2B; SATB2; SMARCA1; SMARCA2; SMARCA5
515533	GO:0070603	SWI/SNF superfamily-type complex	12170	60	2.61298	530	526	6	13	1	0.000448789	0.000448789	2	3	chromatin remodeling; SWI/SNF superfamily-type complex; nucleosome binding	ARID1B; EP400; INO80E; NFRKB; SMARCA2; SMARCC2	ACTL6A; ACTL6B; ACTR5; ACTR8; ARID1B; BPTF; EP400; HDAC1; INO80B; NFRKB; SMARCA1; SMARCA2; SMARCA5
500742	GO:0031491	nucleosome binding	12170	41	1.78554	530	526	2	9	1	0.00721081	0.00721081	2	3	chromatin remodeling; SWI/SNF superfamily-type complex; nucleosome binding	HIRA; SMARCC2	ACTB; ACTL6A; H3F3B; HDAC1; HIRA; L3MBTL1; SMARCA1; SMARCA5; SUPT16H
511742	GO:0050771	negative regulation of axonogenesis	12170	55	2.39523	530	526	6	11	1	0.00396378	0.00396378	1	2	negative regulation of axonogenesis; negative regulation of cell projection organization	ARHGDIA; GDI1; MBP; PLXNA3; RTN4R; SYNGAP1	ARHGDIA; GDI1; MAG; MBP; PTEN; RHOA; RTN4; RTN4R; SEMA4B; SEMA4G; SYNGAP1
500604	GO:0031345	negative regulation of cell projection organization	12170	123	5.35661	530	526	10	16	1	0.00912196	0.00912196	1	2	negative regulation of axonogenesis; negative regulation of cell projection organization	ARHGDIA; GDI1; KANK1; LRP1; MBP; NRXN1; PLXNA3; RTN4R; SYNGAP1; TBX6	ARHGDIA; DNM2; GDI1; KANK1; LRP1; MAG; MBP; NLGN1; NRXN1; PTEN; RHOA; RTN4; RTN4R; SEMA4B; SEMA4G; SYNGAP1

## Sheet: dnCNVn
id	source_acc	name	N	bd	exp	dnCNVn_i_wb	dnCNVn_nw*_wb	dnCNVn_i_wbd	dnCNVn_nw*_wbd	dnCNVn_i_adjp	dnCNVn_nw*_adjp	min_p	comm	size	comm_repr	dnCNVn_i_genes	dnCNVn_nw*_genes
198782	WP437	EGF/EGFR Signaling Pathway	12170	142	2.36861	203	308	11	34	0.00178428	7.90055e-21	7.90055e-21	6	419	EGF/EGFR Signaling Pathway; IL-3 Signaling Pathway; IL-2 Signaling Pathway	CAV1; CRKL; CSK; DNM1; E2F1; HGS; KRAS; MAPK1; NCK2; PRKCZ; RAB5A	AKT1; CAV1; CBL; CDC42; CRKL; CSK; DNM1; E2F1; FOS; GRB2; HGS; HRAS; JAK2; JUN; MAPK14; MAPK8; MEF2A; MEF2C; NCK2; PRKCZ; PTEN; PTK2; PTK2B; PTPN11; RAB5A; RAF1; RAP1A; SHC1; SOS1; SOS2; SRC; STAT1; STAT3; STXBP1
198881	WP286	IL-3 Signaling Pathway	12170	44	0.733936	203	308	5	22	0.0216227	7.90055e-21	7.90055e-21	6	419	EGF/EGFR Signaling Pathway; IL-3 Signaling Pathway; IL-2 Signaling Pathway	BCL2; CRKL; IL3RA; MAPK1; MAPK3	AKT1; BCL2L1; CBL; CRKL; FOS; FYN; GRB2; HRAS; IL3RA; JAK2; JUN; MAPK3; MAPK8; PRKACA; PTPN11; RAF1; SHC1; SOS1; SRC; STAT3; SYK; TGFB1
198885	WP49	IL-2 Signaling Pathway	12170	37	0.617173	203	308	7	20	0.000317688	8.81835e-20	8.81835e-20	6	419	EGF/EGFR Signaling Pathway; IL-3 Signaling Pathway; IL-2 Signaling Pathway	BCL2; CRKL; IL2RA; LCK; MAPK1; MAPK3; MAPT	AKT1; CBL; CRKL; FOS; FYN; GRB2; HRAS; IL2RA; JUN; LCK; MAPK3; MAPT; PTK2B; PTPN11; RAF1; SHC1; SOS1; STAT1; STAT3; SYK
1402111	ko01522	Endocrine resistance	12170	86	1.43451	203	308	9	27	0.00110076	1.15952e-19	1.15952e-19	6	419	EGF/EGFR Signaling Pathway; IL-3 Signaling Pathway; IL-2 Signaling Pathway	BCL2; E2F1; KRAS; MAPK1; MAPK11; MAPK12; MAPK3; NOTCH1; NOTCH3	AKT1; CCND1; E2F1; FOS; GRB2; HRAS; JUN; MAPK11; MAPK12; MAPK14; MAPK3; MAPK8; MDM2; NCOR1; NOTCH1; NOTCH3; PIK3CA; PRKACA; PRKACB; PRKACG; PTK2; RAF1; SHC1; SOS1; SOS2; SRC; TP53
198836	WP313	Signaling of Hepatocyte Growth Factor Receptor	12170	29	0.48373	203	308	5	18	0.0052048	2.58298e-19	2.58298e-19	6	419	EGF/EGFR Signaling Pathway; IL-3 Signaling Pathway; IL-2 Signaling Pathway	CRKL; MAPK1; MAPK3; MET; PXN	CRKL; FOS; GRB2; HRAS; JUN; MAPK3; MAPK8; PIK3CA; PTEN; PTK2; PTK2B; PTPN11; PXN; RAF1; RAP1A; SOS1; SRC; STAT3
672456	WP2034	Leptin signaling pathway	12170	59	0.984141	203	308	6	23	0.0146113	3.73624e-19	3.73624e-19	6	419	EGF/EGFR Signaling Pathway; IL-3 Signaling Pathway; IL-2 Signaling Pathway	IKBKG; KHDRBS1; LEP; MAPK1; MAPK3; PLCG2	AKT1; BCL2L1; CCND1; CDC42; FYN; GRB2; HRAS; JAK2; KHDRBS1; LEP; MAPK14; MAPK3; MAPK8; PTEN; PTK2; PTPN11; RAF1; RHOA; SHC1; SOS1; SRC; STAT1; STAT3
782000	hsa05205	Proteoglycans in cancer	12170	165	2.75226	203	308	12	33	0.00152321	5.85873e-18	5.85873e-18	6	419	EGF/EGFR Signaling Pathway; IL-3 Signaling Pathway; IL-2 Signaling Pathway	CAMK2B; CAV1; FLNC; ITPR1; KRAS; MAPK1; MAPK11; MAPK12; MAPK3; MET; PLCG2; PXN	ACTB; AKT1; CAMK2B; CAMK2G; CAV1; CBL; CCND1; CDC42; CTNNB1; FLNC; GRB2; HRAS; ITPR1; MAPK11; MAPK12; MAPK14; MAPK3; MDM2; PIK3CA; PRKACA; PRKACB; PRKACG; PTK2; PTPN11; PXN; RAF1; RHOA; SOS1; SOS2; SRC; STAT3; TGFB1; TP53
137976	il2_1pathway	IL2-mediated signaling events	12170	47	0.783977	203	308	6	20	0.00571232	1.61516e-17	1.61516e-17	6	419	EGF/EGFR Signaling Pathway; IL-3 Signaling Pathway; IL-2 Signaling Pathway	BCL2; IL2RA; LCK; MAPK1; MAPK11; MAPK3	FOS; FYN; GRB2; IL2RA; JUN; LCK; MAPK11; MAPK14; MAPK3; MAPK8; PIK3CA; PTK2B; PTPN11; RAF1; RHOA; SHC1; SOS1; STAT1; STAT3; SYK
137930	met_pathway	Signaling events mediated by Hepatocyte Growth Factor Receptor (c-Met)	12170	63	1.05086	203	308	9	22	0.000151014	3.34592e-17	3.34592e-17	6	419	EGF/EGFR Signaling Pathway; IL-3 Signaling Pathway; IL-2 Signaling Pathway	CRKL; HGS; MAPK1; MAPK3; MET; NCK2; PAK2; PXN; RAB5A	AKT1; CBL; CDC42; CDH1; CRKL; CTNNB1; GRB2; HGS; HRAS; JUN; MAPK3; MAPK8; NCK2; PAK2; PIK3CA; PTPN11; PXN; RAB5A; RAF1; RHOA; SOS1; SRC
528	ko05220	Chronic myeloid leukemia	12170	64	1.06754	203	308	8	22	0.000952752	4.70671e-17	4.70671e-17	6	419	EGF/EGFR Signaling Pathway; IL-3 Signaling Pathway; IL-2 Signaling Pathway	CRKL; CTBP1; E2F1; HDAC1; IKBKG; KRAS; MAPK1; MAPK3	AKT1; BCL2L1; CBL; CCND1; CRKL; CTBP1; E2F1; GRB2; HDAC1; HRAS; MAPK3; MDM2; PIK3CA; PTPN11; RAF1; SHC1; SMAD3; SMAD4; SOS1; SOS2; TGFB1; TP53
100064	ko04722	Neurotrophin signaling pathway	12170	100	1.66804	203	308	10	26	0.000652136	5.40794e-17	5.40794e-17	6	419	EGF/EGFR Signaling Pathway; IL-3 Signaling Pathway; IL-2 Signaling Pathway	BCL2; CAMK2B; CRKL; KRAS; MAPK1; MAPK11; MAPK12; MAPK3; PLCG2; TP73	AKT1; CALM1; CAMK2B; CAMK2G; CDC42; CRKL; GRB2; HRAS; JUN; MAPK11; MAPK12; MAPK14; MAPK3; MAPK8; NGF; PIK3CA; PSEN1; PTPN11; RAF1; RAP1A; RHOA; SHC1; SOS1; SOS2; TP53; TP73
137940	vegfr1_2_pathway	Signaling events mediated by VEGFR1 and VEGFR2	12170	51	0.850698	203	308	5	20	0.034738	8.51448e-17	8.51448e-17	6	419	EGF/EGFR Signaling Pathway; IL-3 Signaling Pathway; IL-2 Signaling Pathway	CAV1; MAPK1; MAPK11; MAPK3; PXN	AKT1; CALM1; CAV1; CDC42; CTNNB1; FYN; GRB2; HRAS; HSP90AA1; MAPK11; MAPK3; PIK3CA; PRKACA; PTK2B; PTPN11; PXN; RHOA; SHC1; SOS1; SRC
198826	WP304	Kit receptor signaling pathway	12170	54	0.90074	203	308	5	20	0.0411379	2.58929e-16	2.58929e-16	6	419	EGF/EGFR Signaling Pathway; IL-3 Signaling Pathway; IL-2 Signaling Pathway	BCL2; CRKL; MAPK1; MAPK3; MAPT	AKT1; CBL; CRKL; EP300; FOS; FYN; GRB2; HRAS; JAK2; MAPK14; MAPK3; MAPK8; MAPT; PTPN11; RAF1; SHC1; SOS1; SRC; STAT1; STAT3
712093	WP2380	Brain-Derived Neurotrophic Factor (BDNF) signaling pathway	12170	120	2.00164	203	308	8	27	0.0231897	4.1463e-16	4.1463e-16	6	419	EGF/EGFR Signaling Pathway; IL-3 Signaling Pathway; IL-2 Signaling Pathway	DLG1; GABRB3; IKBKG; MAPK1; MAPK3; MAPT; NCK2; NSF	AKT1; CDC42; CTNNB1; DLG1; FOS; FYN; GRB2; HRAS; JAK2; JUN; MAPK14; MAPK3; MAPK8; MAPT; MEF2A; MEF2C; NCK2; NGF; NSF; PTK2B; PTPN11; RAF1; RAP1A; SHC1; SRC; STAT1; STAT3
137955	erbb2erbb3pathway	ErbB2/ErbB3 signaling events	12170	30	0.500411	203	308	2	16	0.395784	4.95594e-16	4.95594e-16	6	419	EGF/EGFR Signaling Pathway; IL-3 Signaling Pathway; IL-2 Signaling Pathway	MAPK1; MAPK3	AKT1; CHRNE; FOS; GRB2; JAK2; JUN; MAPK3; MAPK8; PIK3CA; PRKACA; PTPN11; RAF1; SHC1; SOS1; SRC; STAT3
672462	WP2037	Prolactin Signaling Pathway	12170	67	1.11758	203	308	3	21	0.430921	1.59956e-15	1.59956e-15	6	419	EGF/EGFR Signaling Pathway; IL-3 Signaling Pathway; IL-2 Signaling Pathway	MAPK1; MAPK3; PXN	AKT1; CBL; FOS; FYN; GRB2; HRAS; JAK2; JUN; MAPK14; MAPK3; MAPK8; PIK3CA; PTK2; PTPN11; PXN; RAF1; SHC1; SOS1; SRC; STAT1; STAT3
137994	cdc42_pathway	CDC42 signaling events	12170	61	1.0175	203	308	7	20	0.00365287	3.42542e-15	3.42542e-15	6	419	EGF/EGFR Signaling Pathway; IL-3 Signaling Pathway; IL-2 Signaling Pathway	BAIAP2; DLG1; LIMK1; MAPK1; MAPK3; PAK2; PRKCZ	ACTR3; ARHGEF7; BAIAP2; CBL; CDC42; CDH1; CTNNB1; DLG1; HRAS; JUN; LIMK1; MAPK14; MAPK3; MAPK8; PAK2; PIK3CA; PRKCZ; RAF1; SEPT2; SRC
814182	hsa04917	Prolactin signaling pathway	12170	61	1.0175	203	308	5	20	0.0588426	3.42542e-15	3.42542e-15	6	419	EGF/EGFR Signaling Pathway; IL-3 Signaling Pathway; IL-2 Signaling Pathway	KRAS; MAPK1; MAPK11; MAPK12; MAPK3	AKT1; CCND1; FOS; GRB2; HRAS; INS; JAK2; MAPK11; MAPK12; MAPK14; MAPK3; MAPK8; PIK3CA; RAF1; SHC1; SOS1; SOS2; SRC; STAT1; STAT3
946598	hsa04919	Thyroid hormone signaling pathway	12170	102	1.7014	203	308	8	24	0.0111308	9.78689e-15	9.78689e-15	6	419	EGF/EGFR Signaling Pathway; IL-3 Signaling Pathway; IL-2 Signaling Pathway	HDAC1; KAT2B; KRAS; MAPK1; MAPK3; NOTCH1; NOTCH3; PLCG2	ACTB; AKT1; CCND1; CREBBP; CTNNB1; EP300; HDAC1; HDAC3; HRAS; KAT2B; MAPK3; MDM2; NCOR1; NOTCH1; NOTCH3; PIK3CA; PRKACA; PRKACB; PRKACG; RAF1; SIN3A; SRC; STAT1; TP53
138050	fcer1pathway	Fc-epsilon receptor I signaling in mast cells	12170	50	0.834018	203	308	6	18	0.00747923	2.02801e-14	2.02801e-14	6	419	EGF/EGFR Signaling Pathway; IL-3 Signaling Pathway; IL-2 Signaling Pathway	IKBKG; MAPK1; MAPK3; PAK2; PLA2G1B; PXN	AKT1; CBL; FOS; FYN; GRB2; HRAS; JUN; MAPK3; MAPK8; PAK2; PIK3CA; PLA2G1B; PTPN11; PXN; RAF1; SHC1; SOS1; SYK
138071	pdgfrbpathway	PDGFR-beta signaling pathway	12170	43	0.717256	203	308	3	17	0.224707	2.20668e-14	2.20668e-14	6	419	EGF/EGFR Signaling Pathway; IL-3 Signaling Pathway; IL-2 Signaling Pathway	CSK; LCK; NCK2	AKT1; CBL; CSK; DNM2; FYN; GRB2; HRAS; LCK; NCK2; PIK3CA; PTEN; PTPN11; SHC1; SOS1; SRC; STAT1; STAT3
920991	WP2526	PDGF Pathway	12170	31	0.517091	203	308	2	15	0.411322	3.248e-14	3.248e-14	6	419	EGF/EGFR Signaling Pathway; IL-3 Signaling Pathway; IL-2 Signaling Pathway	MAPK1; MAPK3	CDC42; FOS; GRB2; HRAS; JUN; MAPK3; MAPK8; PTPN11; RAF1; RHOA; SHC1; SOS1; SRC; STAT1; STAT3
96864	ko04062	Chemokine signaling pathway	12170	145	2.41865	203	308	11	27	0.002074	4.99048e-14	4.99048e-14	6	419	EGF/EGFR Signaling Pathway; IL-3 Signaling Pathway; IL-2 Signaling Pathway	CRKL; GNB1; GNG13; GRK5; IKBKG; KRAS; MAPK1; MAPK3; PRKCZ; PXN; WAS	AKT1; CDC42; CRKL; GNG13; GRB2; GRK5; HRAS; JAK2; MAPK3; PIK3CA; PRKACA; PRKACB; PRKACG; PRKCZ; PTK2; PTK2B; PXN; RAF1; RAP1A; RHOA; SHC1; SOS1; SOS2; SRC; STAT1; STAT3; WAS
198827	WP710	DNA Damage Response (only ATM dependent)	12170	90	1.50123	203	308	6	22	0.0633907	7.22119e-14	7.22119e-14	6	419	EGF/EGFR Signaling Pathway; IL-3 Signaling Pathway; IL-2 Signaling Pathway	AXIN1; BCL2; KRAS; MAPK1; RAC3; TP73	AKT1; AXIN1; CCND1; CDC42; CTNNB1; GRB2; HRAS; JUN; MAPK8; MDM2; PIK3CA; PTEN; RAC3; RHOA; SHC1; SMAD3; SMAD4; SOS1; SOS2; TGFB1; TP53; TP73
921162	hsa04068	FoxO signaling pathway	12170	113	1.88488	203	308	6	24	0.117834	9.92222e-14	9.92222e-14	6	419	EGF/EGFR Signaling Pathway; IL-3 Signaling Pathway; IL-2 Signaling Pathway	GABARAP; KRAS; MAPK1; MAPK11; MAPK12; MAPK3	AKT1; CCND1; CREBBP; EP300; GABARAPL1; GABARAPL2; GRB2; HRAS; INS; MAPK11; MAPK12; MAPK14; MAPK3; MAPK8; MDM2; PIK3CA; PTEN; RAF1; SMAD3; SMAD4; SOS1; SOS2; STAT3; TGFB1
138068	kitpathway	Signaling events mediated by Stem cell factor receptor (c-Kit)	12170	47	0.783977	203	308	3	17	0.256291	1.10675e-13	1.10675e-13	6	419	EGF/EGFR Signaling Pathway; IL-3 Signaling Pathway; IL-2 Signaling Pathway	BCL2; CRKL; MAPK3	AKT1; CBL; CREBBP; CRKL; GRB2; HRAS; JAK2; MAPK3; MAPK8; PIK3CA; PTEN; PTPN11; RAF1; SHC1; SOS1; STAT1; STAT3
198862	WP69	T-Cell antigen Receptor (TCR) Signaling Pathway	12170	73	1.21767	203	308	6	20	0.0312577	1.33621e-13	1.33621e-13	6	419	EGF/EGFR Signaling Pathway; IL-3 Signaling Pathway; IL-2 Signaling Pathway	CRKL; IKBKG; ITPR1; MAPK1; MAPK3; WAS	AKT1; CBL; CDC42; CRKL; FOS; FYN; GRB2; HRAS; ITPR1; JUN; MAPK14; MAPK3; MAPK8; PTK2B; PTPN11; RAF1; SHC1; SOS1; TGFB1; WAS
478	ko04510	Focal adhesion	12170	168	2.8023	203	308	10	28	0.0162661	2.35849e-13	2.35849e-13	6	419	EGF/EGFR Signaling Pathway; IL-3 Signaling Pathway; IL-2 Signaling Pathway	BCL2; CAV1; CRKL; FLNC; MAPK1; MAPK3; MET; PAK2; PXN; RAC3	ACTB; AKT1; CAV1; CCND1; CDC42; CRKL; CTNNB1; FLNC; FYN; GRB2; HRAS; ITGA2B; JUN; MAPK3; MAPK8; PAK2; PIK3CA; PTEN; PTK2; PXN; RAC3; RAF1; RAP1A; RHOA; SHC1; SOS1; SOS2; SRC
711361	WP2374	Oncostatin M Signaling Pathway	12170	59	0.984141	203	308	4	18	0.147065	4.24812e-13	4.24812e-13	6	419	EGF/EGFR Signaling Pathway; IL-3 Signaling Pathway; IL-2 Signaling Pathway	KRAS; MAPK1; MAPK3; PXN	AKT1; FOS; GRB2; HRAS; JAK2; MAPK14; MAPK3; MAPK8; PTK2B; PTPN11; PXN; RAF1; SHC1; SOS1; SRC; STAT1; STAT3; TP53
198845	WP481	Insulin Signaling	12170	133	2.21849	203	308	6	25	0.182875	4.24812e-13	4.24812e-13	6	419	EGF/EGFR Signaling Pathway; IL-3 Signaling Pathway; IL-2 Signaling Pathway	MAPK1; MAPK11; MAPK12; MAPK3; PPP1R3A; PRKCZ	AKT1; CBL; FOS; GRB2; HRAS; JUN; MAPK11; MAPK12; MAPK14; MAPK3; MAPK8; PIK3CA; PPP1R3A; PRKCZ; PTEN; PTPN11; RAF1; SHC1; SNAP23; SNAP25; SOS1; SOS2; STX4; STXBP1; VAMP2
751383	GO:0038127	ERBB signaling pathway	12170	68	1.13426	203	308	8	19	0.0013036	4.25352e-13	4.25352e-13	6	419	EGF/EGFR Signaling Pathway; IL-3 Signaling Pathway; IL-2 Signaling Pathway	CSK; KRAS; MAPK1; MVP; NCK2; PXN; STUB1; UBC	AKT1; CBL; CSK; GRB2; HRAS; HSP90AA1; MVP; NCK2; PIK3CA; PTK2; PTK2B; PTPN11; PXN; SHC1; SOS1; SRC; STUB1; TGFB1; UBB
198795	WP306	Focal Adhesion	12170	160	2.66886	203	308	8	27	0.0770938	5.09514e-13	5.09514e-13	6	419	EGF/EGFR Signaling Pathway; IL-3 Signaling Pathway; IL-2 Signaling Pathway	BCL2; CAV1; MAPK1; MAPK12; MET; PAK2; PXN; RAC3	ACTB; AKT1; CAV1; CCND1; CDC42; CTNNB1; FYN; GRB2; HRAS; ITGA2B; JUN; MAPK12; MAPK8; PAK2; PIK3CA; PTEN; PTK2; PXN; RAC3; RAF1; RAP1A; RHOA; RHOB; SHC1; SOS1; SRC; TESK2
1269357	R-HSA-114604	GPVI-mediated activation cascade	12170	44	0.733936	203	308	6	16	0.00442065	5.89181e-13	5.89181e-13	6	419	EGF/EGFR Signaling Pathway; IL-3 Signaling Pathway; IL-2 Signaling Pathway	CSF2RA; IL2RA; IL3RA; LCK; PLCG2; PRKCZ	AKT1; CDC42; CSF2RA; FYN; GRB2; IL2RA; IL3RA; JAK2; LCK; PIK3CA; PRKCZ; PTPN11; RHOA; RHOB; SHC1; SYK
491	ko04660	T cell receptor signaling pathway	12170	90	1.50123	203	308	10	21	0.000321569	7.17302e-13	7.17302e-13	6	419	EGF/EGFR Signaling Pathway; IL-3 Signaling Pathway; IL-2 Signaling Pathway	DLG1; IKBKG; KRAS; LCK; MAPK1; MAPK11; MAPK12; MAPK3; NCK2; PAK2	AKT1; CBL; CDC42; DLG1; FOS; FYN; GRB2; HRAS; JUN; LCK; MAPK11; MAPK12; MAPK14; MAPK3; NCK2; PAK2; PIK3CA; RAF1; RHOA; SOS1; SOS2
458	ko04012	ErbB signaling pathway	12170	71	1.18431	203	308	8	19	0.00165061	9.07263e-13	9.07263e-13	6	419	EGF/EGFR Signaling Pathway; IL-3 Signaling Pathway; IL-2 Signaling Pathway	CAMK2B; CRKL; KRAS; MAPK1; MAPK3; NCK2; PAK2; PLCG2	AKT1; CAMK2B; CAMK2G; CBL; CRKL; GRB2; HRAS; JUN; MAPK3; MAPK8; NCK2; PAK2; PIK3CA; PTK2; RAF1; SHC1; SOS1; SOS2; SRC
1458248	WP3303	Rac1/Pak1/p38/MMP-2 pathway	12170	54	0.90074	203	308	8	17	0.000354136	1.19111e-12	1.19111e-12	6	419	EGF/EGFR Signaling Pathway; IL-3 Signaling Pathway; IL-2 Signaling Pathway	IKBKG; KRAS; MAPK1; MAPK11; MAPK12; MAPK3; NOS1; PXN	AKT1; CTNNB1; GRB2; HRAS; MAPK11; MAPK12; MAPK14; MAPK3; MAPK8; PIK3CA; PTK2; PTPN11; PXN; SOS1; SRC; STAT3; TP53
198770	WP127	IL-5 Signaling Pathway	12170	32	0.533772	203	308	5	14	0.00747923	1.25844e-12	1.25844e-12	6	419	EGF/EGFR Signaling Pathway; IL-3 Signaling Pathway; IL-2 Signaling Pathway	BCL2; KRAS; MAPK1; MAPK3; MAPT	AKT1; FOS; GRB2; JAK2; JUN; MAPK3; MAPT; PTPN11; RAF1; SHC1; SOS1; STAT1; STAT3; SYK
137915	ret_pathway	Signaling events regulated by Ret tyrosine kinase	12170	32	0.533772	203	308	3	14	0.143092	1.25844e-12	1.25844e-12	6	419	EGF/EGFR Signaling Pathway; IL-3 Signaling Pathway; IL-2 Signaling Pathway	MAPK1; MAPK3; PXN	GRB2; HRAS; JUN; MAPK3; MAPK8; PIK3CA; PRKACA; PTPN11; PXN; RAP1A; RHOA; SHC1; SOS1; SRC
138058	bcr_5pathway	BCR signaling pathway	12170	55	0.91742	203	308	5	17	0.0426735	1.58862e-12	1.58862e-12	6	419	EGF/EGFR Signaling Pathway; IL-3 Signaling Pathway; IL-2 Signaling Pathway	CSK; IKBKG; MAPK1; MAPK3; PLCG2	AKT1; CALM1; CAMK2G; CSK; FOS; GRB2; HRAS; JUN; MAPK14; MAPK3; MAPK8; PIK3CA; PTEN; RAF1; SHC1; SOS1; SYK
519	ko05211	Renal cell carcinoma	12170	56	0.9341	203	308	6	17	0.0117214	2.16295e-12	2.16295e-12	6	419	EGF/EGFR Signaling Pathway; IL-3 Signaling Pathway; IL-2 Signaling Pathway	CRKL; KRAS; MAPK1; MAPK3; MET; PAK2	AKT1; CDC42; CREBBP; CRKL; EP300; GRB2; HRAS; JUN; MAPK3; PAK2; PIK3CA; PTPN11; RAF1; RAP1A; SOS1; SOS2; TGFB1
522	ko05214	Glioma	12170	57	0.950781	203	308	6	17	0.0126285	2.96819e-12	2.96819e-12	6	419	EGF/EGFR Signaling Pathway; IL-3 Signaling Pathway; IL-2 Signaling Pathway	CAMK2B; E2F1; KRAS; MAPK1; MAPK3; PLCG2	AKT1; CALM1; CAMK2B; CAMK2G; CCND1; E2F1; GRB2; HRAS; MAPK3; MDM2; PIK3CA; PTEN; RAF1; SHC1; SOS1; SOS2; TP53
868085	hsa04014	Ras signaling pathway	12170	176	2.93574	203	308	14	27	0.000221744	4.54391e-12	4.54391e-12	6	419	EGF/EGFR Signaling Pathway; IL-3 Signaling Pathway; IL-2 Signaling Pathway	GNB1; GNG13; IKBKG; KRAS; KSR2; MAPK1; MAPK3; MET; PAK2; PLA2G1B; PLCG2; RAB5A; RAC3; SYNGAP1	AKT1; BCL2L1; CALM1; CDC42; GNG13; GRB2; HRAS; INS; MAPK3; MAPK8; NGF; PAK2; PIK3CA; PLA2G1B; PRKACA; PRKACB; PRKACG; PTPN11; RAB5A; RAC3; RAF1; RAP1A; RHOA; SHC1; SOS1; SOS2; SYNGAP1
138017	ptp1bpathway	Signaling events mediated by PTP1B	12170	42	0.700575	203	308	4	15	0.0744832	4.6725e-12	4.6725e-12	6	419	EGF/EGFR Signaling Pathway; IL-3 Signaling Pathway; IL-2 Signaling Pathway	CAV1; CSK; LCK; LEP	AKT1; CAV1; CSK; FYN; GRB2; INS; ITGA2B; JAK2; LCK; LEP; PIK3CA; RHOA; SHC1; SRC; STAT3
1458278	WP3646	Hepatitis C and Hepatocellular Carcinoma	12170	42	0.700575	203	308	1	15	0.977972	4.6725e-12	4.6725e-12	6	419	EGF/EGFR Signaling Pathway; IL-3 Signaling Pathway; IL-2 Signaling Pathway	MAPK3	AKT1; BCL2L1; CCND1; GRB2; JUN; MAPK14; MAPK3; MAPK8; PTPN11; SMAD3; SMAD4; SOS1; STAT3; TGFB1; TP53
1458235	WP3680	Association Between Physico-Chemical Features and Toxicity Associated Pathways	12170	50	0.834018	203	308	3	16	0.284326	4.7203e-12	4.7203e-12	6	419	EGF/EGFR Signaling Pathway; IL-3 Signaling Pathway; IL-2 Signaling Pathway	AXIN1; MAPK1; NOS1	ACTR3; AKT1; AXIN1; CBL; CTNNB1; GRB2; JUN; MAPK8; NEFH; NEFM; PTK2; RAF1; RHOA; SHC1; SOS1; SRC
658418	hsa05203	Viral carcinogenesis	12170	151	2.51873	203	308	11	25	0.00271058	6.41785e-12	6.41785e-12	6	419	EGF/EGFR Signaling Pathway; IL-3 Signaling Pathway; IL-2 Signaling Pathway	DLG1; HDAC1; IKBKG; KAT2B; KRAS; MAPK1; MAPK3; PXN; SND1; UBE3A; VAC14	CCND1; CDC42; CREBBP; DLG1; EP300; GRB2; HDAC1; HDAC3; HRAS; JUN; KAT2B; MAPK3; MDM2; PIK3CA; PRKACA; PRKACB; PRKACG; PXN; RHOA; SND1; SRC; STAT3; SYK; TP53; VAC14
138040	ifngpathway	IFN-gamma pathway	12170	36	0.600493	203	308	4	14	0.0526675	7.89313e-12	7.89313e-12	6	419	EGF/EGFR Signaling Pathway; IL-3 Signaling Pathway; IL-2 Signaling Pathway	CAMK2B; CRKL; MAPK1; MAPK3	AKT1; CALM1; CAMK2B; CAMK2G; CBL; CREBBP; CRKL; EP300; JAK2; MAPK3; PIK3CA; PTPN11; STAT1; STAT3
518	ko05210	Colorectal cancer	12170	52	0.867379	203	308	6	16	0.00878392	8.87468e-12	8.87468e-12	6	419	EGF/EGFR Signaling Pathway; IL-3 Signaling Pathway; IL-2 Signaling Pathway	AXIN1; BCL2; KRAS; MAPK1; MAPK3; RAC3	AKT1; AXIN1; CCND1; CTNNB1; FOS; JUN; MAPK3; MAPK8; PIK3CA; RAC3; RAF1; RHOA; SMAD3; SMAD4; TGFB1; TP53
137977	trkrpathway	Neurotrophic factor-mediated Trk receptor signaling	12170	44	0.733936	203	308	6	15	0.00442065	9.46745e-12	9.46745e-12	6	419	EGF/EGFR Signaling Pathway; IL-3 Signaling Pathway; IL-2 Signaling Pathway	CRKL; DNM1; MAPK1; MAPK3; PRKCZ; RGS19	CCND1; CDC42; CRKL; DNM1; GRB2; MAPK3; NGF; PIK3CA; PRKCZ; PTPN11; RGS19; RHOA; SHC1; SOS1; STAT3
698754	WP2324	AGE/RAGE pathway	12170	53	0.884059	203	308	3	16	0.310392	1.21104e-11	1.21104e-11	6	419	EGF/EGFR Signaling Pathway; IL-3 Signaling Pathway; IL-2 Signaling Pathway	MAPK1; MAPK3; PRKCZ	AKT1; CDC42; INS; JAK2; JUN; MAPK14; MAPK3; MAPK8; PRKCZ; RAF1; RHOA; SHC1; SMAD3; SRC; STAT1; STAT3
138057	erbb1_downstream_pathway	ErbB1 downstream signaling	12170	83	1.38447	203	308	5	19	0.124166	1.52493e-11	1.52493e-11	6	419	EGF/EGFR Signaling Pathway; IL-3 Signaling Pathway; IL-2 Signaling Pathway	BAIAP2; MAPK1; MAPK3; PRKCZ; RAB5A	ACTR3; AKT1; BAIAP2; CALM1; CDC42; FOS; GRB2; JUN; MAPK3; MAPK8; MEF2C; PIK3CA; PRKCZ; RAB5A; RAF1; SOS1; SRC; STAT1; STAT3
137910	cxcr4_pathway	CXCR4-mediated signaling events	12170	63	1.05086	203	308	8	17	0.000876567	1.5757e-11	1.5757e-11	6	419	EGF/EGFR Signaling Pathway; IL-3 Signaling Pathway; IL-2 Signaling Pathway	CSK; DNM1; GNB1; HGS; LCK; LIMK1; PRKCZ; PXN	AKT1; CSK; DNM1; FYN; HGS; JAK2; LCK; LIMK1; PIK3CA; PRKCZ; PTK2; PTK2B; PTPN11; PXN; SRC; STAT1; STAT3
520	ko05212	Pancreatic cancer	12170	54	0.90074	203	308	6	16	0.0100503	1.62051e-11	1.62051e-11	6	419	EGF/EGFR Signaling Pathway; IL-3 Signaling Pathway; IL-2 Signaling Pathway	E2F1; IKBKG; KRAS; MAPK1; MAPK3; RAC3	AKT1; BCL2L1; CCND1; CDC42; E2F1; MAPK3; MAPK8; PIK3CA; RAC3; RAF1; SMAD3; SMAD4; STAT1; STAT3; TGFB1; TP53
137938	il2_pi3kpathway	IL2 signaling events mediated by PI3K	12170	31	0.517091	203	308	5	13	0.00665793	1.73008e-11	1.73008e-11	6	419	EGF/EGFR Signaling Pathway; IL-3 Signaling Pathway; IL-2 Signaling Pathway	BCL2; E2F1; IL2RA; LCK; PRKCZ	AKT1; BCL2L1; CALM1; E2F1; GRB2; HSP90AA1; IL2RA; LCK; PIK3CA; PRKCZ; PTPN11; SHC1; SOS1
138051	epopathway	EPO signaling pathway	12170	31	0.517091	203	308	3	13	0.134996	1.73008e-11	1.73008e-11	6	419	EGF/EGFR Signaling Pathway; IL-3 Signaling Pathway; IL-2 Signaling Pathway	BCL2; CRKL; PLCG2	BCL2L1; CBL; CRKL; GRB2; HRAS; JAK2; MAPK14; MAPK8; PTPN11; RAP1A; SHC1; SOS1; STAT1
148661	ko05100	Bacterial invasion of epithelial cells	12170	64	1.06754	203	308	6	17	0.0196992	1.99842e-11	1.99842e-11	6	419	EGF/EGFR Signaling Pathway; IL-3 Signaling Pathway; IL-2 Signaling Pathway	CAV1; CRKL; DNM1; MET; PXN; WAS	ACTB; CAV1; CBL; CDC42; CDH1; CRKL; CTNNB1; DNM1; DNM2; PIK3CA; PTK2; PXN; RHOA; SEPT2; SHC1; SRC; WAS
198816	WP185	Integrin-mediated Cell Adhesion	12170	86	1.43451	203	308	7	19	0.0175637	2.82942e-11	2.82942e-11	6	419	EGF/EGFR Signaling Pathway; IL-3 Signaling Pathway; IL-2 Signaling Pathway	CAV1; CSK; MAPK1; MAPK12; PAK2; PXN; RAC3	AKT1; ARHGEF7; CAV1; CDC42; CSK; FYN; GRB2; HRAS; ITGA2B; MAPK12; PAK2; PTK2; PXN; RAC3; RAF1; RAP1A; SHC1; SOS1; SRC
137992	igf1_pathway	IGF1 pathway	12170	26	0.433689	203	308	4	12	0.0223666	3.52224e-11	3.52224e-11	6	419	EGF/EGFR Signaling Pathway; IL-3 Signaling Pathway; IL-2 Signaling Pathway	CRKL; NCK2; PRKCZ; PXN	AKT1; CRKL; GRB2; HRAS; NCK2; PIK3CA; PRKCZ; PTPN11; PXN; RAF1; SHC1; SOS1
952858	hsa04611	Platelet activation	12170	99	1.65136	203	308	8	20	0.00942644	3.92875e-11	3.92875e-11	6	419	EGF/EGFR Signaling Pathway; IL-3 Signaling Pathway; IL-2 Signaling Pathway	ITPR1; MAPK1; MAPK11; MAPK12; MAPK3; PLCG2; PRKCZ; PRKG1	ACTB; AKT1; FYN; ITGA2B; ITPR1; MAPK11; MAPK12; MAPK14; MAPK3; PIK3CA; PRKACA; PRKACB; PRKACG; PRKCZ; PRKG1; RAP1A; RHOA; SNAP23; SRC; SYK
137989	fgf_pathway	FGF signaling pathway	12170	41	0.683895	203	308	3	14	0.207758	5.3877e-11	5.3877e-11	6	419	EGF/EGFR Signaling Pathway; IL-3 Signaling Pathway; IL-2 Signaling Pathway	MAPK1; MAPK3; MET	AKT1; CBL; CDH1; FOS; GRB2; JUN; MAPK3; PIK3CA; PTK2B; PTPN11; SHC1; SOS1; SRC; STAT1
694606	hsa05161	Hepatitis B	12170	128	2.13509	203	308	6	22	0.164914	7.788e-11	7.788e-11	6	419	EGF/EGFR Signaling Pathway; IL-3 Signaling Pathway; IL-2 Signaling Pathway	BCL2; E2F1; IKBKG; KRAS; MAPK1; MAPK3	AKT1; CCND1; CREBBP; E2F1; EP300; FOS; GRB2; HRAS; JUN; MAPK3; MAPK8; PIK3CA; PTEN; PTK2B; RAF1; SMAD3; SMAD4; SRC; STAT1; STAT3; TGFB1; TP53
523	ko05215	Prostate cancer	12170	80	1.33443	203	308	6	18	0.0426735	7.82336e-11	7.82336e-11	6	419	EGF/EGFR Signaling Pathway; IL-3 Signaling Pathway; IL-2 Signaling Pathway	BCL2; E2F1; IKBKG; KRAS; MAPK1; MAPK3	AKT1; CCND1; CREBBP; CTNNB1; E2F1; EP300; GRB2; HRAS; HSP90AA1; INS; MAPK3; MDM2; PIK3CA; PTEN; RAF1; SOS1; SOS2; TP53
510178	GO:0048010	vascular endothelial growth factor receptor signaling pathway	12170	60	1.00082	203	308	6	16	0.0153287	8.55841e-11	8.55841e-11	6	419	EGF/EGFR Signaling Pathway; IL-3 Signaling Pathway; IL-2 Signaling Pathway	BAIAP2; MAPK11; MAPK12; NCK2; PAK2; PXN	ACTB; BAIAP2; CDC42; FYN; HSP90AA1; MAPK11; MAPK12; MAPK14; NCK2; PAK2; PIK3CA; PTK2; PTK2B; PXN; RHOA; SRC
1458195	WP2643	Nanoparticle-mediated activation of receptor signaling	12170	22	0.366968	203	308	5	11	0.00179038	1.00194e-10	1.00194e-10	6	419	EGF/EGFR Signaling Pathway; IL-3 Signaling Pathway; IL-2 Signaling Pathway	KRAS; MAPK1; MAPK11; MAPK12; PXN	GRB2; HRAS; MAPK11; MAPK12; MAPK14; MAPK8; PTK2; PXN; RAF1; SOS1; SRC
852705	hsa05206	MicroRNAs in cancer	12170	131	2.18513	203	308	11	22	0.00103625	1.17546e-10	1.17546e-10	6	419	EGF/EGFR Signaling Pathway; IL-3 Signaling Pathway; IL-2 Signaling Pathway	BCL2; CRKL; E2F1; FOXP1; HDAC1; KRAS; MAPK1; MET; NOTCH1; NOTCH3; PLCG2	CCND1; CREBBP; CRKL; E2F1; EP300; FOXP1; GRB2; HDAC1; HRAS; MDM2; NOTCH1; NOTCH3; PIK3CA; PTEN; RAF1; RHOA; SHC1; SOS1; SOS2; STAT3; TP53; UBE2I
198760	WP395	IL-4 Signaling Pathway	12170	52	0.867379	203	308	3	15	0.298977	1.17546e-10	1.17546e-10	6	419	EGF/EGFR Signaling Pathway; IL-3 Signaling Pathway; IL-2 Signaling Pathway	MAPK1; MAPK11; MAPK3	AKT1; CBL; EP300; FOS; GRB2; JAK2; MAPK11; MAPK14; MAPK3; PIK3CA; PTPN11; SHC1; SOS1; STAT1; STAT3
751351	GO:0038093	Fc receptor signaling pathway	12170	146	2.43533	203	308	11	23	0.0021186	1.42363e-10	1.42363e-10	6	419	EGF/EGFR Signaling Pathway; IL-3 Signaling Pathway; IL-2 Signaling Pathway	BAIAP2; IGLV3-21; IKBKG; KRAS; LIMK1; MAPK1; MAPK3; PAK2; PLCG2; UBC; WAS	ACTB; ACTR3; BAIAP2; CALM1; CDC42; FOS; FYN; GRB2; HRAS; HSP90AA1; JUN; LIMK1; MAPK3; MAPK8; PAK2; PIK3CA; PTK2; SHC1; SOS1; SRC; SYK; UBB; WAS
137913	alphasynuclein_pathway	Alpha-synuclein signaling	12170	29	0.48373	203	308	7	12	9.54105e-05	1.47904e-10	1.47904e-10	6	419	EGF/EGFR Signaling Pathway; IL-3 Signaling Pathway; IL-2 Signaling Pathway	GRK5; LCK; MAPK1; MAPK3; SLC6A3; STUB1; UBE2L3	FYN; GRK5; LCK; MAPK3; PARK2; PTK2B; SLC6A3; SNCA; SRC; STUB1; SYK; UBE2L3
521	ko05213	Endometrial cancer	12170	45	0.750616	203	308	4	14	0.086391	1.99919e-10	1.99919e-10	6	419	EGF/EGFR Signaling Pathway; IL-3 Signaling Pathway; IL-2 Signaling Pathway	AXIN1; KRAS; MAPK1; MAPK3	AKT1; AXIN1; CCND1; CDH1; CTNNB1; GRB2; HRAS; MAPK3; PIK3CA; PTEN; RAF1; SOS1; SOS2; TP53
799177	hsa04915	Estrogen signaling pathway	12170	86	1.43451	203	308	4	18	0.298977	2.57681e-10	2.57681e-10	6	419	EGF/EGFR Signaling Pathway; IL-3 Signaling Pathway; IL-2 Signaling Pathway	ITPR1; KRAS; MAPK1; MAPK3	AKT1; CALM1; FOS; GRB2; HRAS; HSP90AA1; ITPR1; JUN; MAPK3; PIK3CA; PRKACA; PRKACB; PRKACG; RAF1; SHC1; SOS1; SOS2; SRC
1269465	R-HSA-167044	Signalling to RAS	12170	196	3.26935	203	308	16	26	5.84163e-05	2.77501e-10	2.77501e-10	6	419	EGF/EGFR Signaling Pathway; IL-3 Signaling Pathway; IL-2 Signaling Pathway	CAMK2B; CSF2RA; CSK; DLG4; IL2RA; IL3RA; KRAS; KSR2; MAPK1; MAPK11; MAPK12; MAPK3; MET; SPTAN1; SYNGAP1; UBC	CALM1; CAMK2B; CAMK2G; CSF2RA; CSK; FYN; GRB2; HRAS; IL2RA; IL3RA; ITGA2B; JAK2; MAPK11; MAPK12; MAPK14; MAPK3; NGF; PTK2; RAF1; RAP1A; SHC1; SOS1; SPTAN1; SRC; SYNGAP1; UBB
1319775	ko04933	AGE-RAGE signaling pathway in diabetic complications	12170	87	1.45119	203	308	8	18	0.00503681	3.0897e-10	3.0897e-10	6	419	EGF/EGFR Signaling Pathway; IL-3 Signaling Pathway; IL-2 Signaling Pathway	BCL2; KRAS; MAPK1; MAPK11; MAPK12; MAPK3; PLCG2; PRKCZ	AKT1; CCND1; CDC42; HRAS; JAK2; JUN; MAPK11; MAPK12; MAPK14; MAPK3; MAPK8; PIK3CA; PRKCZ; SMAD3; SMAD4; STAT1; STAT3; TGFB1
491976	GO:0007173	epidermal growth factor receptor signaling pathway	12170	47	0.783977	203	308	4	14	0.0945697	3.66827e-10	3.66827e-10	6	419	EGF/EGFR Signaling Pathway; IL-3 Signaling Pathway; IL-2 Signaling Pathway	CSK; KRAS; NCK2; PXN	CBL; CSK; GRB2; HRAS; NCK2; PIK3CA; PTK2; PTK2B; PTPN11; PXN; SHC1; SOS1; SRC; TGFB1
493	ko04664	Fc epsilon RI signaling pathway	12170	57	0.950781	203	308	7	15	0.00259701	4.57294e-10	4.57294e-10	6	419	EGF/EGFR Signaling Pathway; IL-3 Signaling Pathway; IL-2 Signaling Pathway	KRAS; MAPK1; MAPK11; MAPK12; MAPK3; PLCG2; RAC3	AKT1; FYN; GRB2; HRAS; MAPK11; MAPK12; MAPK14; MAPK3; MAPK8; PIK3CA; RAC3; RAF1; SOS1; SOS2; SYK
672451	WP2203	Thymic Stromal LymphoPoietin (TSLP) Signaling Pathway	12170	40	0.667214	203	308	4	13	0.0665053	5.90407e-10	5.90407e-10	6	419	EGF/EGFR Signaling Pathway; IL-3 Signaling Pathway; IL-2 Signaling Pathway	IL2RA; LCK; MAPK1; MAPK3	AKT1; FYN; IL2RA; JAK2; LCK; MAPK14; MAPK3; MAPK8; PIK3CA; PTPN11; SRC; STAT1; STAT3
198909	WP23	B Cell Receptor Signaling Pathway	12170	81	1.35111	203	308	6	17	0.0447394	9.08617e-10	9.08617e-10	6	419	EGF/EGFR Signaling Pathway; IL-3 Signaling Pathway; IL-2 Signaling Pathway	CRKL; GTF2I; IKBKG; LCK; MAPK1; PLCG2	AKT1; CBL; CDC42; CRKL; FYN; GRB2; HRAS; JUN; LCK; MAPK14; MAPK8; MEF2C; PTPN11; RAF1; SHC1; SOS1; SYK
488306	GO:0002433	immune response-regulating cell surface receptor signaling pathway involved in phagocytosis	12170	60	1.00082	203	308	8	15	0.000652136	9.96219e-10	9.96219e-10	6	419	EGF/EGFR Signaling Pathway; IL-3 Signaling Pathway; IL-2 Signaling Pathway	BAIAP2; IGLV3-21; ITPR1; LIMK1; MAPK1; MAPK3; PLCG2; WAS	ACTB; ACTR3; BAIAP2; CDC42; FYN; GRB2; HSP90AA1; ITPR1; LIMK1; MAPK3; PIK3CA; PTK2; SRC; SYK; WAS
1269632	R-HSA-2586552	Signaling by Leptin	12170	192	3.20263	203	308	15	25	0.00013896	1.00902e-09	1.00902e-09	6	419	EGF/EGFR Signaling Pathway; IL-3 Signaling Pathway; IL-2 Signaling Pathway	CAMK2B; CSF2RA; CSK; DLG4; IL2RA; IL3RA; KRAS; KSR2; LEP; MAPK1; MAPK3; MET; SPTAN1; SYNGAP1; UBC	CALM1; CAMK2B; CAMK2G; CSF2RA; CSK; FYN; GRB2; HRAS; IL2RA; IL3RA; ITGA2B; JAK2; LEP; MAPK3; PTK2; PTPN11; RAF1; RAP1A; SHC1; SOS1; SPTAN1; SRC; STAT3; SYNGAP1; UBB
137932	il6_7pathway	IL6-mediated signaling events	12170	34	0.567132	203	308	1	12	0.890597	1.19911e-09	1.19911e-09	6	419	EGF/EGFR Signaling Pathway; IL-3 Signaling Pathway; IL-2 Signaling Pathway	MAPK11	AKT1; FOS; GRB2; JAK2; JUN; MAPK11; MAPK14; PIK3CA; PTPN11; SOS1; STAT1; STAT3
138013	erbb1_internalization_pathway	Internalization of ErbB1	12170	27	0.45037	203	308	3	11	0.11202	1.31765e-09	1.31765e-09	6	419	EGF/EGFR Signaling Pathway; IL-3 Signaling Pathway; IL-2 Signaling Pathway	DNM1; HGS; RAB5A	ARHGEF7; CBL; CDC42; DNM1; GRB2; HGS; PIK3CA; RAB5A; RAF1; SOS1; SRC
672447	WP2018	RANKL/RANK (Receptor activator of NFKB (ligand)) Signaling Pathway	12170	43	0.717256	203	308	4	13	0.0777534	1.5442e-09	1.5442e-09	6	419	EGF/EGFR Signaling Pathway; IL-3 Signaling Pathway; IL-2 Signaling Pathway	FHL2; IKBKG; MAPK1; MAPK3	AKT1; CBL; CDC42; FHL2; FOS; JUN; MAPK14; MAPK3; MAPK8; PTK2; SRC; STAT1; SYK
198779	WP382	MAPK Signaling Pathway	12170	136	2.26853	203	308	9	21	0.0149288	1.60779e-09	1.60779e-09	6	419	EGF/EGFR Signaling Pathway; IL-3 Signaling Pathway; IL-2 Signaling Pathway	CRKL; IKBKG; KRAS; MAPK1; MAPK12; MAPK3; MAPT; PAK2; PRKCZ	AKT1; CDC42; CRKL; FOS; GRB2; JUN; MAPK12; MAPK14; MAPK3; MAPK8; MAPT; MEF2C; NGF; PAK2; PRKACA; PRKCZ; RAF1; RAP1A; SOS2; TGFB1; TP53
138026	insulin_pathway	Insulin Pathway	12170	35	0.583813	203	308	4	12	0.0484354	1.67316e-09	1.67316e-09	6	419	EGF/EGFR Signaling Pathway; IL-3 Signaling Pathway; IL-2 Signaling Pathway	CAV1; EXOC3; NCK2; PRKCZ	AKT1; CAV1; CBL; GRB2; HRAS; INS; NCK2; PIK3CA; PRKCZ; PTPN11; SHC1; SOS1
198864	WP364	IL-6 signaling pathway	12170	36	0.600493	203	308	3	12	0.172359	2.39766e-09	2.39766e-09	6	419	EGF/EGFR Signaling Pathway; IL-3 Signaling Pathway; IL-2 Signaling Pathway	HDAC1; MAPK1; MAPK3	AKT1; BCL2L1; CREBBP; GRB2; HDAC1; JAK2; MAPK3; PTPN11; SHC1; SOS1; STAT1; STAT3
868086	hsa04015	Rap1 signaling pathway	12170	169	2.81898	203	308	10	23	0.0166436	2.43023e-09	2.43023e-09	6	419	EGF/EGFR Signaling Pathway; IL-3 Signaling Pathway; IL-2 Signaling Pathway	CRKL; ID1; KRAS; MAPK1; MAPK11; MAPK12; MAPK3; MET; PRKCZ; RAC3	ACTB; AKT1; CALM1; CDC42; CDH1; CRKL; CTNNB1; HRAS; ID1; INS; ITGA2B; MAPK11; MAPK12; MAPK14; MAPK3; NGF; PIK3CA; PRKCZ; RAC3; RAF1; RAP1A; RHOA; SRC
198882	WP581	EPO Receptor Signaling	12170	22	0.366968	203	308	2	10	0.284326	2.64393e-09	2.64393e-09	6	419	EGF/EGFR Signaling Pathway; IL-3 Signaling Pathway; IL-2 Signaling Pathway	MAPK1; MAPK3	AKT1; GRB2; JAK2; MAPK3; RAF1; SHC1; SOS1; SRC; STAT1; STAT3
751354	GO:0038096	Fc-gamma receptor signaling pathway involved in phagocytosis	12170	55	0.91742	203	308	7	14	0.00215192	3.2126e-09	3.2126e-09	6	419	EGF/EGFR Signaling Pathway; IL-3 Signaling Pathway; IL-2 Signaling Pathway	BAIAP2; IGLV3-21; LIMK1; MAPK1; MAPK3; PLCG2; WAS	ACTB; ACTR3; BAIAP2; CDC42; FYN; GRB2; HSP90AA1; LIMK1; MAPK3; PIK3CA; PTK2; SRC; SYK; WAS
698753	WP2332	Interleukin-11 Signaling Pathway	12170	37	0.617173	203	308	3	12	0.179355	3.3181e-09	3.3181e-09	6	419	EGF/EGFR Signaling Pathway; IL-3 Signaling Pathway; IL-2 Signaling Pathway	BCL2; MAPK1; MAPK3	AKT1; FYN; GRB2; HRAS; JAK2; MAPK3; PTPN11; RAF1; SRC; STAT1; STAT3; TGFB1
1269279	R-HSA-2029480	Fcgamma receptor (FCGR) dependent phagocytosis	12170	66	1.1009	203	308	7	15	0.00534999	3.69864e-09	3.69864e-09	6	419	EGF/EGFR Signaling Pathway; IL-3 Signaling Pathway; IL-2 Signaling Pathway	BAIAP2; ITPR1; LIMK1; MAPK1; MAPK3; PLCG2; WAS	ACTB; ACTR3; BAIAP2; CDC42; FYN; GRB2; HSP90AA1; ITPR1; LIMK1; MAPK3; PIK3CA; PTK2; SRC; SYK; WAS
501	ko04910	Insulin signaling pathway	12170	115	1.91824	203	308	6	19	0.124464	3.89131e-09	3.89131e-09	6	419	EGF/EGFR Signaling Pathway; IL-3 Signaling Pathway; IL-2 Signaling Pathway	CRKL; KRAS; MAPK1; MAPK3; PPP1R3A; PRKCZ	AKT1; CALM1; CBL; CRKL; GRB2; HRAS; INS; MAPK3; MAPK8; PIK3CA; PPP1R3A; PRKACA; PRKACB; PRKACG; PRKCZ; RAF1; SHC1; SOS1; SOS2
488304	GO:0002431	Fc receptor mediated stimulatory signaling pathway	12170	56	0.9341	203	308	7	14	0.00238552	3.98337e-09	3.98337e-09	6	419	EGF/EGFR Signaling Pathway; IL-3 Signaling Pathway; IL-2 Signaling Pathway	BAIAP2; IGLV3-21; LIMK1; MAPK1; MAPK3; PLCG2; WAS	ACTB; ACTR3; BAIAP2; CDC42; FYN; GRB2; HSP90AA1; LIMK1; MAPK3; PIK3CA; PTK2; SRC; SYK; WAS
1269470	R-HSA-170968	Frs2-mediated activation	12170	191	3.18595	203	308	15	24	0.00013896	4.55952e-09	4.55952e-09	6	419	EGF/EGFR Signaling Pathway; IL-3 Signaling Pathway; IL-2 Signaling Pathway	CAMK2B; CRKL; CSF2RA; CSK; DLG4; IL2RA; IL3RA; KRAS; KSR2; MAPK1; MAPK3; MET; SPTAN1; SYNGAP1; UBC	CALM1; CAMK2B; CAMK2G; CRKL; CSF2RA; CSK; FYN; GRB2; HRAS; IL2RA; IL3RA; ITGA2B; JAK2; MAPK3; NGF; PTK2; RAF1; RAP1A; SHC1; SOS1; SPTAN1; SRC; SYNGAP1; UBB
672446	WP2032	Human Thyroid Stimulating Hormone (TSH) signaling pathway	12170	57	0.950781	203	308	4	14	0.136956	5.02175e-09	5.02175e-09	6	419	EGF/EGFR Signaling Pathway; IL-3 Signaling Pathway; IL-2 Signaling Pathway	E2F1; GNB1; MAPK1; MAPK3	AKT1; E2F1; FOS; HRAS; JAK2; JUN; MAPK14; MAPK3; PIK3CA; RAF1; RAP1A; SRC; STAT1; STAT3
1269469	R-HSA-169893	Prolonged ERK activation events	12170	193	3.21931	203	308	15	24	0.000141111	5.57145e-09	5.57145e-09	6	419	EGF/EGFR Signaling Pathway; IL-3 Signaling Pathway; IL-2 Signaling Pathway	CAMK2B; CRKL; CSF2RA; CSK; DLG4; IL2RA; IL3RA; KRAS; KSR2; MAPK1; MAPK3; MET; SPTAN1; SYNGAP1; UBC	CALM1; CAMK2B; CAMK2G; CRKL; CSF2RA; CSK; FYN; GRB2; HRAS; IL2RA; IL3RA; ITGA2B; JAK2; MAPK3; NGF; PTK2; RAF1; RAP1A; SHC1; SOS1; SPTAN1; SRC; SYNGAP1; UBB
1435182	ko05224	Breast cancer	12170	118	1.96828	203	308	7	19	0.0597846	5.85507e-09	5.85507e-09	6	419	EGF/EGFR Signaling Pathway; IL-3 Signaling Pathway; IL-2 Signaling Pathway	AXIN1; E2F1; KRAS; MAPK1; MAPK3; NOTCH1; NOTCH3	AKT1; AXIN1; CCND1; CTNNB1; E2F1; FOS; GRB2; HRAS; JUN; MAPK3; NOTCH1; NOTCH3; PIK3CA; PTEN; RAF1; SHC1; SOS1; SOS2; TP53
137958	endothelinpathway	Endothelins	12170	48	0.800657	203	308	2	13	0.609345	6.03383e-09	6.03383e-09	6	419	EGF/EGFR Signaling Pathway; IL-3 Signaling Pathway; IL-2 Signaling Pathway	MAPK1; MAPK3	AKT1; CDC42; FOS; HRAS; JAK2; JUN; MAPK14; MAPK3; MAPK8; PTK2B; RAF1; RHOA; SRC
751352	GO:0038094	Fc-gamma receptor signaling pathway	12170	58	0.967461	203	308	7	14	0.00280186	6.20339e-09	6.20339e-09	6	419	EGF/EGFR Signaling Pathway; IL-3 Signaling Pathway; IL-2 Signaling Pathway	BAIAP2; IGLV3-21; LIMK1; MAPK1; MAPK3; PLCG2; WAS	ACTB; ACTR3; BAIAP2; CDC42; FYN; GRB2; HSP90AA1; LIMK1; MAPK3; PIK3CA; PTK2; SRC; SYK; WAS
198807	WP244	Alpha 6 Beta 4 signaling pathway	12170	31	0.517091	203	308	2	11	0.411322	6.20339e-09	6.20339e-09	6	419	EGF/EGFR Signaling Pathway; IL-3 Signaling Pathway; IL-2 Signaling Pathway	MAPK1; MAPK3	AKT1; GRB2; HRAS; MAPK14; MAPK3; PTK2; PTPN11; RHOA; SHC1; SOS1; SRC
1457794	R-HSA-6806834	Signaling by MET	12170	59	0.984141	203	308	5	14	0.0529568	7.77392e-09	7.77392e-09	6	419	EGF/EGFR Signaling Pathway; IL-3 Signaling Pathway; IL-2 Signaling Pathway	CRKL; HGS; KRAS; MET; UBC	CBL; CRKL; GRB2; HGS; HRAS; PIK3CA; PTK2; PTPN11; RAP1A; SHC1; SOS1; SRC; STAT3; UBB
1269485	R-HSA-5218921	VEGFR2 mediated cell proliferation	12170	197	3.28603	203	308	16	24	6.00458e-05	8.01296e-09	8.01296e-09	6	419	EGF/EGFR Signaling Pathway; IL-3 Signaling Pathway; IL-2 Signaling Pathway	CAMK2B; CSF2RA; CSK; DLG4; IL2RA; IL3RA; ITPR1; KRAS; KSR2; MAPK1; MAPK3; MET; PRKCZ; SPTAN1; SYNGAP1; UBC	CALM1; CAMK2B; CAMK2G; CSF2RA; CSK; FYN; GRB2; HRAS; IL2RA; IL3RA; ITGA2B; ITPR1; JAK2; MAPK3; PRKCZ; PTK2; RAF1; RAP1A; SHC1; SOS1; SPTAN1; SRC; SYNGAP1; UBB
137998	tcr_pathway	TCR signaling in naive CD4+ T cells	12170	50	0.834018	203	308	4	13	0.10935	9.89329e-09	9.89329e-09	6	419	EGF/EGFR Signaling Pathway; IL-3 Signaling Pathway; IL-2 Signaling Pathway	CSK; IKBKG; LCK; WAS	AKT1; CBL; CDC42; CSK; FYN; GRB2; LCK; PTEN; PTPN11; RAP1A; SHC1; SOS1; WAS
1269359	R-HSA-354192	Integrin alphaIIb beta3 signaling	12170	25	0.417009	203	308	1	10	0.779306	1.00533e-08	1.00533e-08	6	419	EGF/EGFR Signaling Pathway; IL-3 Signaling Pathway; IL-2 Signaling Pathway	CSK	AKT1; CSK; GRB2; ITGA2B; PTK2; RAP1A; SHC1; SOS1; SRC; SYK
1269489	R-HSA-1227986	Signaling by ERBB2	12170	41	0.683895	203	308	3	12	0.207758	1.04882e-08	1.04882e-08	6	419	EGF/EGFR Signaling Pathway; IL-3 Signaling Pathway; IL-2 Signaling Pathway	KRAS; STUB1; UBC	AKT1; FYN; GRB2; HRAS; HSP90AA1; PIK3CA; RHOA; SHC1; SOS1; SRC; STUB1; UBB
1458275	WP3863	T-Cell antigen Receptor (TCR) pathway during Staphylococcus aureus infection	12170	51	0.850698	203	308	4	13	0.112057	1.21634e-08	1.21634e-08	6	419	EGF/EGFR Signaling Pathway; IL-3 Signaling Pathway; IL-2 Signaling Pathway	DLG1; IKBKG; LCK; MAPK3	AKT1; CALM1; CBL; DLG1; FOS; FYN; GRB2; JUN; LCK; MAPK3; PIK3CA; RAF1; SOS1
1469468	ko04659	Th17 cell differentiation	12170	86	1.43451	203	308	7	16	0.0175637	1.62776e-08	1.62776e-08	6	419	EGF/EGFR Signaling Pathway; IL-3 Signaling Pathway; IL-2 Signaling Pathway	IKBKG; IL2RA; LCK; MAPK1; MAPK11; MAPK12; MAPK3	FOS; HSP90AA1; IL2RA; JAK2; JUN; LCK; MAPK11; MAPK12; MAPK14; MAPK3; MAPK8; SMAD3; SMAD4; STAT1; STAT3; TGFB1
477	ko04370	VEGF signaling pathway	12170	53	0.884059	203	308	8	13	0.000321569	1.92923e-08	1.92923e-08	6	419	EGF/EGFR Signaling Pathway; IL-3 Signaling Pathway; IL-2 Signaling Pathway	KRAS; MAPK1; MAPK11; MAPK12; MAPK3; PLCG2; PXN; RAC3	AKT1; CDC42; HRAS; MAPK11; MAPK12; MAPK14; MAPK3; PIK3CA; PTK2; PXN; RAC3; RAF1; SRC
1269468	R-HSA-187706	Signalling to p38 via RIT and RIN	12170	190	3.16927	203	308	14	23	0.000422497	1.92923e-08	1.92923e-08	6	419	EGF/EGFR Signaling Pathway; IL-3 Signaling Pathway; IL-2 Signaling Pathway	CAMK2B; CSF2RA; CSK; DLG4; IL2RA; IL3RA; KRAS; KSR2; MAPK1; MAPK3; MET; SPTAN1; SYNGAP1; UBC	CALM1; CAMK2B; CAMK2G; CSF2RA; CSK; FYN; GRB2; HRAS; IL2RA; IL3RA; ITGA2B; JAK2; MAPK3; NGF; PTK2; RAF1; RAP1A; SHC1; SOS1; SPTAN1; SRC; SYNGAP1; UBB
1269471	R-HSA-170984	ARMS-mediated activation	12170	190	3.16927	203	308	14	23	0.000422497	1.92923e-08	1.92923e-08	6	419	EGF/EGFR Signaling Pathway; IL-3 Signaling Pathway; IL-2 Signaling Pathway	CAMK2B; CSF2RA; CSK; DLG4; IL2RA; IL3RA; KRAS; KSR2; MAPK1; MAPK3; MET; SPTAN1; SYNGAP1; UBC	CALM1; CAMK2B; CAMK2G; CSF2RA; CSK; FYN; GRB2; HRAS; IL2RA; IL3RA; ITGA2B; JAK2; MAPK3; NGF; PTK2; RAF1; RAP1A; SHC1; SOS1; SPTAN1; SRC; SYNGAP1; UBB
672458	WP2261	Signaling Pathways in Glioblastoma	12170	75	1.25103	203	308	7	15	0.00947091	1.92923e-08	1.92923e-08	6	419	EGF/EGFR Signaling Pathway; IL-3 Signaling Pathway; IL-2 Signaling Pathway	E2F1; KRAS; MAPK1; MAPK3; MET; PLCG2; PRKCZ	AKT1; CBL; CCND1; E2F1; EP300; GRB2; HRAS; MAPK3; MDM2; PIK3CA; PRKCZ; PTEN; RAF1; SRC; TP53
1269502	R-HSA-5684996	MAPK1/MAPK3 signaling	12170	191	3.18595	203	308	14	23	0.000441728	2.09933e-08	2.09933e-08	6	419	EGF/EGFR Signaling Pathway; IL-3 Signaling Pathway; IL-2 Signaling Pathway	CAMK2B; CSF2RA; CSK; DLG4; IL2RA; IL3RA; KRAS; KSR2; MAPK1; MAPK3; MET; SPTAN1; SYNGAP1; UBC	CALM1; CAMK2B; CAMK2G; CSF2RA; CSK; FYN; GRB2; HRAS; IL2RA; IL3RA; ITGA2B; JAK2; MAPK3; PTK2; PTPN11; RAF1; RAP1A; SHC1; SOS1; SPTAN1; SRC; SYNGAP1; UBB
500	ko04810	Regulation of actin cytoskeleton	12170	162	2.70222	203	308	10	21	0.0133489	2.93517e-08	2.93517e-08	6	419	EGF/EGFR Signaling Pathway; IL-3 Signaling Pathway; IL-2 Signaling Pathway	BAIAP2; CRKL; KRAS; LIMK1; MAPK1; MAPK3; PAK2; PXN; RAC3; WAS	ACTB; ARHGEF7; BAIAP2; CDC42; CRKL; HRAS; INS; ITGA2B; LIMK1; MAPK3; PAK2; PIK3CA; PTK2; PXN; RAC3; RAF1; RHOA; SOS1; SOS2; SRC; WAS
169348	fak_pathway	Signaling events mediated by focal adhesion kinase	12170	45	0.750616	203	308	2	12	0.589191	2.93517e-08	2.93517e-08	6	419	EGF/EGFR Signaling Pathway; IL-3 Signaling Pathway; IL-2 Signaling Pathway	MAPK1; PXN	ARHGEF7; CCND1; FYN; GRB2; JUN; MAPK8; PIK3CA; PXN; RAF1; RHOA; SOS1; SRC
1269322	R-HSA-912526	Interleukin receptor SHC signaling	12170	195	3.25267	203	308	14	23	0.000523932	2.9446e-08	2.9446e-08	6	419	EGF/EGFR Signaling Pathway; IL-3 Signaling Pathway; IL-2 Signaling Pathway	CAMK2B; CSF2RA; CSK; DLG4; IL2RA; IL3RA; KRAS; KSR2; MAPK1; MAPK3; MET; SPTAN1; SYNGAP1; UBC	CALM1; CAMK2B; CAMK2G; CSF2RA; CSK; FYN; GRB2; HRAS; IL2RA; IL3RA; ITGA2B; JAK2; MAPK3; PIK3CA; PTK2; RAF1; RAP1A; SHC1; SOS1; SPTAN1; SRC; SYNGAP1; UBB
138005	ecadherin_nascentaj_pathway	E-cadherin signaling in the nascent adherens junction	12170	28	0.46705	203	308	2	10	0.367438	3.11028e-08	3.11028e-08	6	419	EGF/EGFR Signaling Pathway; IL-3 Signaling Pathway; IL-2 Signaling Pathway	DLG1; TJP1	AKT1; CCND1; CDC42; CDH1; CTNNB1; DLG1; PIK3CA; RHOA; SRC; TJP1
198857	WP205	IL-7 Signaling Pathway	12170	21	0.350288	203	308	3	9	0.071763	3.23315e-08	3.23315e-08	6	419	EGF/EGFR Signaling Pathway; IL-3 Signaling Pathway; IL-2 Signaling Pathway	IL2RA; MAPK1; MAPK3	AKT1; BCL2L1; CCND1; FYN; IL2RA; MAPK3; PTK2B; STAT1; STAT3
1270231	R-HSA-1500931	Cell-Cell communication	12170	107	1.7848	203	308	6	17	0.105492	4.99491e-08	4.99491e-08	6	419	EGF/EGFR Signaling Pathway; IL-3 Signaling Pathway; IL-2 Signaling Pathway	FLNC; MAPK11; MAPK12; NCK2; PXN; SPTAN1	CDH1; CTNNB1; FLNC; FYN; GRB2; MAPK11; MAPK12; MAPK14; MAPK8; NCK2; PIK3CA; PTK2; PTK2B; PTPN11; PXN; SPTAN1; SRC
213743	ko05152	Tuberculosis	12170	136	2.26853	203	308	7	19	0.0954494	5.0014e-08	5.0014e-08	6	419	EGF/EGFR Signaling Pathway; IL-3 Signaling Pathway; IL-2 Signaling Pathway	BCL2; CAMK2B; MAPK1; MAPK11; MAPK12; MAPK3; RAB5A	AKT1; CALM1; CAMK2B; CAMK2G; CREBBP; EP300; JAK2; MAPK11; MAPK12; MAPK14; MAPK3; MAPK8; RAB5A; RAF1; RHOA; SRC; STAT1; SYK; TGFB1
1269285	R-HSA-5673001	RAF/MAP kinase cascade	12170	186	3.10255	203	308	14	22	0.000350531	6.01627e-08	6.01627e-08	6	419	EGF/EGFR Signaling Pathway; IL-3 Signaling Pathway; IL-2 Signaling Pathway	CAMK2B; CSF2RA; CSK; DLG4; IL2RA; IL3RA; KRAS; KSR2; MAPK1; MAPK3; MET; SPTAN1; SYNGAP1; UBC	CALM1; CAMK2B; CAMK2G; CSF2RA; CSK; FYN; GRB2; HRAS; IL2RA; IL3RA; ITGA2B; JAK2; MAPK3; PTK2; RAF1; RAP1A; SHC1; SOS1; SPTAN1; SRC; SYNGAP1; UBB
491764	GO:0006909	phagocytosis	12170	138	2.30189	203	308	11	19	0.00145737	6.08739e-08	6.08739e-08	6	419	EGF/EGFR Signaling Pathway; IL-3 Signaling Pathway; IL-2 Signaling Pathway	BAIAP2; IGLV3-21; ITPR1; LEP; LIMK1; MAPK1; MAPK3; P2RX7; PLCG2; RAB5A; WAS	ACTB; ACTR3; BAIAP2; CDC42; DNM2; FYN; GRB2; HSP90AA1; ITPR1; LEP; LIMK1; MAPK3; PIK3CA; PTK2; RAB5A; SRC; SYK; SYT7; WAS
1402107	ko01521	EGFR tyrosine kinase inhibitor resistance	12170	70	1.16763	203	308	6	14	0.0265931	6.08739e-08	6.08739e-08	6	419	EGF/EGFR Signaling Pathway; IL-3 Signaling Pathway; IL-2 Signaling Pathway	BCL2; KRAS; MAPK1; MAPK3; MET; PLCG2	AKT1; BCL2L1; GRB2; HRAS; JAK2; MAPK3; PIK3CA; PTEN; RAF1; SHC1; SOS1; SOS2; SRC; STAT3
488	ko04630	Jak-STAT signaling pathway	12170	138	2.30189	203	308	5	19	0.375176	6.08739e-08	6.08739e-08	6	419	EGF/EGFR Signaling Pathway; IL-3 Signaling Pathway; IL-2 Signaling Pathway	BCL2; CSF2RA; IL2RA; IL3RA; LEP	AKT1; BCL2L1; CCND1; CREBBP; CSF2RA; EP300; GRB2; HRAS; IL2RA; IL3RA; JAK2; LEP; PIK3CA; PTPN11; RAF1; SOS1; SOS2; STAT1; STAT3
1269409	R-HSA-5654741	Signaling by FGFR3	12170	30	0.500411	203	308	4	10	0.0331671	6.09435e-08	6.09435e-08	6	419	EGF/EGFR Signaling Pathway; IL-3 Signaling Pathway; IL-2 Signaling Pathway	KRAS; MAPK1; MAPK3; UBC	CBL; GRB2; HRAS; MAPK3; PIK3CA; PTPN11; SHC1; SOS1; SRC; UBB
198874	WP51	Regulation of Actin Cytoskeleton	12170	109	1.81816	203	308	10	17	0.00113856	6.24268e-08	6.24268e-08	6	419	EGF/EGFR Signaling Pathway; IL-3 Signaling Pathway; IL-2 Signaling Pathway	BAIAP2; CSK; KRAS; LIMK1; MAPK1; MAPK3; PAK2; PXN; RAC3; WAS	ACTB; ARHGEF7; BAIAP2; CDC42; CSK; LIMK1; MAPK3; PAK2; PIK3CA; PTK2; PXN; RAC3; RAF1; RHOA; SOS1; SOS2; WAS
137980	reelinpathway	Reelin signaling pathway	12170	23	0.383648	203	308	5	9	0.0021186	7.50349e-08	7.50349e-08	6	419	EGF/EGFR Signaling Pathway; IL-3 Signaling Pathway; IL-2 Signaling Pathway	CRKL; LRPAP1; MAPT; NCK2; VLDLR	AKT1; CBL; CRKL; FYN; MAPK8; MAPT; NCK2; PIK3CA; RAP1A
137924	vegfr1_pathway	VEGFR1 specific signals	12170	23	0.383648	203	308	3	9	0.0841955	7.50349e-08	7.50349e-08	6	419	EGF/EGFR Signaling Pathway; IL-3 Signaling Pathway; IL-2 Signaling Pathway	CAV1; MAPK1; MAPK3	AKT1; CALM1; CAV1; CBL; HSP90AA1; MAPK3; PIK3CA; PRKACA; PTPN11
1269419	R-HSA-5654743	Signaling by FGFR4	12170	31	0.517091	203	308	4	10	0.0363375	8.41813e-08	8.41813e-08	6	419	EGF/EGFR Signaling Pathway; IL-3 Signaling Pathway; IL-2 Signaling Pathway	KRAS; MAPK1; MAPK3; UBC	CBL; GRB2; HRAS; MAPK3; PIK3CA; PTPN11; SHC1; SOS1; SRC; UBB
1268856	R-HSA-1643713	Signaling by EGFR in Cancer	12170	17	0.283566	203	308	2	8	0.210753	9.92735e-08	9.92735e-08	6	419	EGF/EGFR Signaling Pathway; IL-3 Signaling Pathway; IL-2 Signaling Pathway	KRAS; UBC	CBL; GRB2; HRAS; HSP90AA1; PIK3CA; SHC1; SOS1; UBB
137987	telomerasepathway	Regulation of Telomerase	12170	51	0.850698	203	308	6	12	0.00813409	1.15902e-07	1.15902e-07	6	419	EGF/EGFR Signaling Pathway; IL-3 Signaling Pathway; IL-2 Signaling Pathway	E2F1; HDAC1; MAPK1; MAPK3; RBBP4; UBE3A	AKT1; CCND1; E2F1; FOS; HDAC1; HSP90AA1; JUN; MAPK3; RBBP4; SIN3A; SMAD3; TGFB1
509004	GO:0046777	protein autophosphorylation	12170	160	2.66886	203	308	9	20	0.0329734	1.15902e-07	1.15902e-07	6	419	EGF/EGFR Signaling Pathway; IL-3 Signaling Pathway; IL-2 Signaling Pathway	CAMK2B; CAMKK2; CSK; GRK5; LCK; MAPK3; PAK2; PRKX; ULK1	AKT1; CAMK2B; CAMK2G; CAMKK2; CSK; FYN; GRK5; JAK2; LCK; MAPK14; MAPK3; PAK2; PRKACA; PRKACG; PRKX; PTK2; PTK2B; SRC; SYK; ULK1
1269358	R-HSA-76009	Platelet Aggregation (Plug Formation)	12170	32	0.533772	203	308	1	10	0.866031	1.15902e-07	1.15902e-07	6	419	EGF/EGFR Signaling Pathway; IL-3 Signaling Pathway; IL-2 Signaling Pathway	CSK	AKT1; CSK; GRB2; ITGA2B; PTK2; RAP1A; SHC1; SOS1; SRC; SYK
505243	GO:0042058	regulation of epidermal growth factor receptor signaling pathway	12170	74	1.23435	203	308	5	14	0.0958282	1.19587e-07	1.19587e-07	6	419	EGF/EGFR Signaling Pathway; IL-3 Signaling Pathway; IL-2 Signaling Pathway	HGS; NCK2; PDE6G; RNF126; UBC	AKT1; APP; ARHGEF7; CBL; CDC42; GRB2; HGS; NCK2; PDE6G; PSEN1; RNF126; SHC1; SOS1; UBB
498679	GO:0019902	phosphatase binding	12170	129	2.15177	203	308	11	18	0.000952752	1.19731e-07	1.19731e-07	6	419	EGF/EGFR Signaling Pathway; IL-3 Signaling Pathway; IL-2 Signaling Pathway	BCL2; CSK; DLG1; DLG4; LCK; MAPK1; MAPK3; MAPT; MET; MVP; SLC6A3	AKT1; CSK; CTNNB1; DLG1; DLG3; GRB2; HSP90AA1; LCK; MAPK14; MAPK3; MAPT; MVP; SHC1; SLC6A3; SMAD3; STAT3; SYK; TP53
488631	GO:0002758	innate immune response-activating signal transduction	12170	195	3.25267	203	308	9	22	0.0777483	1.30967e-07	1.30967e-07	6	419	EGF/EGFR Signaling Pathway; IL-3 Signaling Pathway; IL-2 Signaling Pathway	IKBKG; ITPR1; KRAS; MAPK1; MAPK11; MAPK3; PAK2; PLCG2; UBC	CALM1; CREBBP; EP300; FOS; FYN; HRAS; ITPR1; JUN; MAPK11; MAPK14; MAPK3; MAPK8; MEF2A; MEF2C; PAK2; PRKACA; PRKACB; PRKACG; RAF1; SRC; SYK; UBB
1269183	R-HSA-983705	Signaling by the B Cell Receptor (BCR)	12170	178	2.9691	203	308	11	21	0.00816613	1.32223e-07	1.32223e-07	6	419	EGF/EGFR Signaling Pathway; IL-3 Signaling Pathway; IL-2 Signaling Pathway	IKBKG; ITPR1; KRAS; LCK; MAPK1; MAPK3; MET; PHLPP2; PLCG2; TNRC6B; UBC	AKT1; CALM1; CBL; FYN; GRB2; HRAS; INS; ITPR1; LCK; MAPK3; MDM2; PIK3CA; PTEN; PTPN11; SHC1; SOS1; SRC; SYK; TNRC6B; TP53; UBB
499586	GO:0030168	platelet activation	12170	116	1.93492	203	308	7	17	0.0567342	1.50271e-07	1.50271e-07	6	419	EGF/EGFR Signaling Pathway; IL-3 Signaling Pathway; IL-2 Signaling Pathway	GATA1; GNB1; ITPR1; LCK; MAPK1; MAPK3; PLCG2	ACTB; AKT1; FYN; GATA1; HBB; ITGA2B; ITPR1; LCK; MAPK3; PIK3CA; PTPN11; RAF1; RHOA; RHOB; SRC; STXBP1; SYK
193096	ko04380	Osteoclast differentiation	12170	102	1.7014	203	308	8	16	0.0111308	1.54592e-07	1.54592e-07	6	419	EGF/EGFR Signaling Pathway; IL-3 Signaling Pathway; IL-2 Signaling Pathway	FHL2; IKBKG; LCK; MAPK1; MAPK11; MAPK12; MAPK3; PLCG2	AKT1; FHL2; FOS; FYN; GRB2; JUN; LCK; MAPK11; MAPK12; MAPK14; MAPK3; MAPK8; PIK3CA; STAT1; SYK; TGFB1
1269302	R-HSA-2730905	Role of LAT2/NTAL/LAB on calcium mobilization	12170	102	1.7014	203	308	6	16	0.0905441	1.54592e-07	1.54592e-07	6	419	EGF/EGFR Signaling Pathway; IL-3 Signaling Pathway; IL-2 Signaling Pathway	LCK; MAPK1; MAPK3; MET; PHLPP2; TNRC6B	AKT1; FYN; GRB2; INS; LCK; MAPK3; MDM2; PIK3CA; PTEN; PTPN11; SHC1; SOS1; SRC; SYK; TNRC6B; TP53
751384	GO:0038128	ERBB2 signaling pathway	12170	33	0.550452	203	308	3	10	0.149472	1.55182e-07	1.55182e-07	6	419	EGF/EGFR Signaling Pathway; IL-3 Signaling Pathway; IL-2 Signaling Pathway	KRAS; STUB1; UBC	AKT1; GRB2; HRAS; HSP90AA1; PIK3CA; SHC1; SOS1; SRC; STUB1; UBB
754151	GO:1901184	regulation of ERBB signaling pathway	12170	76	1.26771	203	308	5	14	0.103282	1.64319e-07	1.64319e-07	6	419	EGF/EGFR Signaling Pathway; IL-3 Signaling Pathway; IL-2 Signaling Pathway	HGS; NCK2; PDE6G; RNF126; UBC	AKT1; APP; ARHGEF7; CBL; CDC42; GRB2; HGS; NCK2; PDE6G; PSEN1; RNF126; SHC1; SOS1; UBB
137960	avb3_opn_pathway	Osteopontin-mediated events	12170	26	0.433689	203	308	2	9	0.342838	2.35399e-07	2.35399e-07	6	419	EGF/EGFR Signaling Pathway; IL-3 Signaling Pathway; IL-2 Signaling Pathway	MAPK1; MAPK3	CDC42; FOS; JUN; MAPK3; MAPK8; PIK3CA; PTK2B; RHOA; SYK
138049	pdgfrapathway	PDGFR-alpha signaling pathway	12170	19	0.316927	203	308	2	8	0.240132	2.62601e-07	2.62601e-07	6	419	EGF/EGFR Signaling Pathway; IL-3 Signaling Pathway; IL-2 Signaling Pathway	CAV1; CRKL	CAV1; CRKL; FOS; GRB2; JUN; PIK3CA; SHC1; SOS1
1268859	R-HSA-5637812	Signaling by EGFRvIII in Cancer	12170	13	0.216845	203	308	1	7	0.609345	2.67592e-07	2.67592e-07	6	419	EGF/EGFR Signaling Pathway; IL-3 Signaling Pathway; IL-2 Signaling Pathway	KRAS	CBL; GRB2; HRAS; HSP90AA1; PIK3CA; SHC1; SOS1
138022	pi3kcipathway	Class I PI3K signaling events	12170	35	0.583813	203	308	2	10	0.472149	2.77134e-07	2.77134e-07	6	419	EGF/EGFR Signaling Pathway; IL-3 Signaling Pathway; IL-2 Signaling Pathway	LCK; PLCG2	ARHGEF7; FYN; HSP90AA1; LCK; PIK3CA; PTEN; RAP1A; RHOA; SOS1; SRC
1311050	ko04072	Phospholipase D signaling pathway	12170	122	2.035	203	308	5	17	0.293956	3.0291e-07	3.0291e-07	6	419	EGF/EGFR Signaling Pathway; IL-3 Signaling Pathway; IL-2 Signaling Pathway	DNM1; KRAS; MAPK1; MAPK3; PLCG2	AKT1; DNM1; DNM2; FYN; GRB2; HRAS; INS; MAPK3; PIK3CA; PTK2B; PTPN11; RAF1; RHOA; SHC1; SOS1; SOS2; SYK
1144995	hsa04071	Sphingolipid signaling pathway	12170	94	1.56795	203	308	8	15	0.00747923	3.41668e-07	3.41668e-07	6	419	EGF/EGFR Signaling Pathway; IL-3 Signaling Pathway; IL-2 Signaling Pathway	BCL2; KRAS; MAPK1; MAPK11; MAPK12; MAPK3; PRKCZ; RAC3	AKT1; FYN; HRAS; MAPK11; MAPK12; MAPK14; MAPK3; MAPK8; PIK3CA; PRKCZ; PTEN; RAC3; RAF1; RHOA; TP53
585562	hsa05169	Epstein-Barr virus infection	12170	156	2.60214	203	308	8	19	0.0701553	3.91514e-07	3.91514e-07	6	419	EGF/EGFR Signaling Pathway; IL-3 Signaling Pathway; IL-2 Signaling Pathway	BCL2; HDAC1; IKBKG; MAPK11; MAPK12; PLCG2; RAN; SND1	AKT1; CREBBP; EP300; HDAC1; JUN; MAPK11; MAPK12; MAPK14; MAPK8; MDM2; NCOR2; PIK3CA; PRKACA; PRKACB; PRKACG; SND1; STAT3; SYK; TP53
137970	erbb1_receptor_proximal_pathway	EGF receptor (ErbB1) signaling pathway	12170	20	0.333607	203	308	2	8	0.256291	4.08499e-07	4.08499e-07	6	419	EGF/EGFR Signaling Pathway; IL-3 Signaling Pathway; IL-2 Signaling Pathway	MAPK1; MAPK3	GRB2; MAPK3; PIK3CA; PTPN11; SOS1; SRC; STAT1; STAT3
1026136	hsa04550	Signaling pathways regulating pluripotency of stem cells	12170	110	1.83484	203	308	7	16	0.0460939	4.27551e-07	4.27551e-07	6	419	EGF/EGFR Signaling Pathway; IL-3 Signaling Pathway; IL-2 Signaling Pathway	AXIN1; ID1; KRAS; MAPK1; MAPK11; MAPK12; MAPK3	AKT1; AXIN1; CTNNB1; GRB2; HRAS; ID1; JAK2; MAPK11; MAPK12; MAPK14; MAPK3; PIK3CA; RAF1; SMAD3; SMAD4; STAT3
476	ko04360	Axon guidance	12170	141	2.35193	203	308	12	18	0.000466288	4.40698e-07	4.40698e-07	6	419	EGF/EGFR Signaling Pathway; IL-3 Signaling Pathway; IL-2 Signaling Pathway	CAMK2B; KRAS; LIMK1; LRRC4; MAPK1; MAPK3; MET; NCK2; PAK2; PLCG2; PRKCZ; RAC3	CAMK2B; CAMK2G; CDC42; FYN; HRAS; LIMK1; LRRC4; MAPK3; NCK2; PAK2; PIK3CA; PRKCZ; PTK2; PTPN11; RAC3; RAF1; RHOA; SRC
1269281	R-HSA-2029482	Regulation of actin dynamics for phagocytic cup formation	12170	47	0.783977	203	308	5	11	0.0263616	4.78465e-07	4.78465e-07	6	419	EGF/EGFR Signaling Pathway; IL-3 Signaling Pathway; IL-2 Signaling Pathway	BAIAP2; LIMK1; MAPK1; MAPK3; WAS	ACTB; ACTR3; BAIAP2; CDC42; GRB2; HSP90AA1; LIMK1; MAPK3; PTK2; SYK; WAS
1059539	hsa05231	Choline metabolism in cancer	12170	84	1.40115	203	308	6	14	0.0501513	5.7076e-07	5.7076e-07	6	419	EGF/EGFR Signaling Pathway; IL-3 Signaling Pathway; IL-2 Signaling Pathway	KRAS; MAPK1; MAPK3; RAC3; SLC5A7; WAS	AKT1; FOS; GRB2; HRAS; JUN; MAPK3; MAPK8; PIK3CA; RAC3; RAF1; SLC5A7; SOS1; SOS2; WAS
1269387	R-HSA-5654736	Signaling by FGFR1	12170	38	0.633854	203	308	4	10	0.0597846	6.19818e-07	6.19818e-07	6	419	EGF/EGFR Signaling Pathway; IL-3 Signaling Pathway; IL-2 Signaling Pathway	KRAS; MAPK1; MAPK3; UBC	CBL; GRB2; HRAS; MAPK3; PIK3CA; PTPN11; SHC1; SOS1; SRC; UBB
137999	avb3_integrin_pathway	Integrins in angiogenesis	12170	38	0.633854	203	308	3	10	0.185586	6.19818e-07	6.19818e-07	6	419	EGF/EGFR Signaling Pathway; IL-3 Signaling Pathway; IL-2 Signaling Pathway	MAPK1; MAPK3; PXN	AKT1; CBL; HSP90AA1; MAPK3; PIK3CA; PTK2B; PTPN11; PXN; RHOA; SRC
137967	pi3kplctrkpathway	Trk receptor signaling mediated by PI3K and PLC-gamma	12170	29	0.48373	203	308	1	9	0.833026	6.39139e-07	6.39139e-07	6	419	EGF/EGFR Signaling Pathway; IL-3 Signaling Pathway; IL-2 Signaling Pathway	EPB41L1	AKT1; CCND1; EPB41L1; GRB2; NGF; PIK3CA; SHC1; SOS1; SRC
1269384	R-HSA-180292	GAB1 signalosome	12170	100	1.66804	203	308	8	15	0.00995401	7.50276e-07	7.50276e-07	6	419	EGF/EGFR Signaling Pathway; IL-3 Signaling Pathway; IL-2 Signaling Pathway	CSK; LCK; MAPK1; MAPK3; MET; PHLPP2; PXN; TNRC6B	AKT1; CSK; FYN; GRB2; INS; LCK; MAPK3; MDM2; PIK3CA; PTEN; PTPN11; PXN; SRC; TNRC6B; TP53
1269473	R-HSA-198203	PI3K/AKT activation	12170	100	1.66804	203	308	6	15	0.0861394	7.50276e-07	7.50276e-07	6	419	EGF/EGFR Signaling Pathway; IL-3 Signaling Pathway; IL-2 Signaling Pathway	LCK; MAPK1; MAPK3; MET; PHLPP2; TNRC6B	AKT1; FYN; GRB2; INS; LCK; MAPK3; MDM2; NGF; PIK3CA; PTEN; PTPN11; RHOA; SRC; TNRC6B; TP53
531	ko05223	Non-small cell lung cancer	12170	50	0.834018	203	308	5	11	0.0325994	9.02566e-07	9.02566e-07	6	419	EGF/EGFR Signaling Pathway; IL-3 Signaling Pathway; IL-2 Signaling Pathway	E2F1; KRAS; MAPK1; MAPK3; PLCG2	AKT1; CCND1; E2F1; GRB2; HRAS; MAPK3; PIK3CA; RAF1; SOS1; SOS2; TP53
138052	ephrinbrevpathway	Ephrin B reverse signaling	12170	22	0.366968	203	308	3	8	0.0777534	9.14796e-07	9.14796e-07	6	419	EGF/EGFR Signaling Pathway; IL-3 Signaling Pathway; IL-2 Signaling Pathway	DNM1; LCK; NCK2	DNM1; FYN; ITGA2B; LCK; MAPK8; NCK2; PIK3CA; SRC
138072	nephrin_neph1_pathway	Nephrin/Neph1 signaling in the kidney podocyte	12170	22	0.366968	203	308	2	8	0.284326	9.14796e-07	9.14796e-07	6	419	EGF/EGFR Signaling Pathway; IL-3 Signaling Pathway; IL-2 Signaling Pathway	NCK2; TJP1	AKT1; FYN; GRB2; JUN; MAPK8; NCK2; PIK3CA; TJP1
492	ko04662	B cell receptor signaling pathway	12170	62	1.03418	203	308	6	12	0.0175111	9.80378e-07	9.80378e-07	6	419	EGF/EGFR Signaling Pathway; IL-3 Signaling Pathway; IL-2 Signaling Pathway	IKBKG; KRAS; MAPK1; MAPK3; PLCG2; RAC3	AKT1; FOS; GRB2; HRAS; JUN; MAPK3; PIK3CA; RAC3; RAF1; SOS1; SOS2; SYK
925891	GO:0098562	cytoplasmic side of membrane	12170	133	2.21849	203	308	12	17	0.000317688	1.00489e-06	1.00489e-06	6	419	EGF/EGFR Signaling Pathway; IL-3 Signaling Pathway; IL-2 Signaling Pathway	CSK; DLG1; DLG4; EEF1A2; GNB1; GNB1L; GNG13; KRAS; LCK; RAB5A; RGS19; SYNGAP1	CDH1; CSK; DLG1; EEF1A2; FYN; GNG13; JAK2; LCK; PTEN; PTK2; PTK2B; RAB5A; RGS19; RHOA; SRC; SYK; SYNGAP1
1269581	R-HSA-392451	G beta:gamma signalling through PI3Kgamma	12170	40	0.667214	203	308	5	10	0.0160938	1.00489e-06	1.00489e-06	6	419	EGF/EGFR Signaling Pathway; IL-3 Signaling Pathway; IL-2 Signaling Pathway	CSF2RA; GNB1; GNG13; IL2RA; IL3RA	AKT1; CSF2RA; GNG13; GRB2; IL2RA; IL3RA; JAK2; PIK3CA; RHOA; SHC1
137917	angiopoietinreceptor_pathway	Angiopoietin receptor Tie2-mediated signaling	12170	40	0.667214	203	308	3	10	0.199256	1.00489e-06	1.00489e-06	6	419	EGF/EGFR Signaling Pathway; IL-3 Signaling Pathway; IL-2 Signaling Pathway	MAPK1; MAPK3; PXN	AKT1; FYN; GRB2; MAPK14; MAPK3; MAPK8; PIK3CA; PTPN11; PXN; SHC1
1458834	ko04658	Th1 and Th2 cell differentiation	12170	76	1.26771	203	308	9	13	0.000506223	1.21597e-06	1.21597e-06	6	419	EGF/EGFR Signaling Pathway; IL-3 Signaling Pathway; IL-2 Signaling Pathway	IKBKG; IL2RA; LCK; MAPK1; MAPK11; MAPK12; MAPK3; NOTCH1; NOTCH3	FOS; IL2RA; JAK2; JUN; LCK; MAPK11; MAPK12; MAPK14; MAPK3; MAPK8; NOTCH1; NOTCH3; STAT1
503	ko04914	Progesterone-mediated oocyte maturation	12170	76	1.26771	203	308	5	13	0.103282	1.21597e-06	1.21597e-06	6	419	EGF/EGFR Signaling Pathway; IL-3 Signaling Pathway; IL-2 Signaling Pathway	KRAS; MAPK1; MAPK11; MAPK12; MAPK3	AKT1; HSP90AA1; INS; MAPK11; MAPK12; MAPK14; MAPK3; MAPK8; PIK3CA; PRKACA; PRKACB; PRKACG; RAF1
198844	WP673	ErbB Signaling Pathway	12170	41	0.683895	203	308	2	10	0.564505	1.27112e-06	1.27112e-06	6	419	EGF/EGFR Signaling Pathway; IL-3 Signaling Pathway; IL-2 Signaling Pathway	KRAS; MAPK1	CCND1; GRB2; HRAS; JUN; MAPK8; MDM2; PTK2; SOS1; SRC; TP53
138047	ephbfwdpathway	EPHB forward signaling	12170	23	0.383648	203	308	4	8	0.0162661	1.30831e-06	1.30831e-06	6	419	EGF/EGFR Signaling Pathway; IL-3 Signaling Pathway; IL-2 Signaling Pathway	DNM1; MAPK1; MAPK3; PXN	CDC42; DNM1; GRB2; HRAS; MAPK3; PIK3CA; PXN; SRC
529	ko05221	Acute myeloid leukemia	12170	52	0.867379	203	308	5	11	0.0368614	1.31762e-06	1.31762e-06	6	419	EGF/EGFR Signaling Pathway; IL-3 Signaling Pathway; IL-2 Signaling Pathway	IKBKG; KRAS; MAPK1; MAPK3; PML	AKT1; CCND1; GRB2; HRAS; MAPK3; PIK3CA; PML; RAF1; SOS1; SOS2; STAT3
138048	ar_nongenomic_pathway	Nongenotropic Androgen signaling	12170	16	0.266886	203	308	3	7	0.0426735	1.39061e-06	1.39061e-06	6	419	EGF/EGFR Signaling Pathway; IL-3 Signaling Pathway; IL-2 Signaling Pathway	GNB1; MAPK1; MAPK3	AKT1; FOS; HRAS; MAPK3; PIK3CA; RAF1; SRC
751341	GO:0038083	peptidyl-tyrosine autophosphorylation	12170	32	0.533772	203	308	3	9	0.143092	1.51135e-06	1.51135e-06	6	419	EGF/EGFR Signaling Pathway; IL-3 Signaling Pathway; IL-2 Signaling Pathway	CSK; LCK; MAPK3	CSK; FYN; JAK2; LCK; MAPK3; PTK2; PTK2B; SRC; SYK
1269580	R-HSA-397795	G-protein beta:gamma signalling	12170	42	0.700575	203	308	5	10	0.0187469	1.58188e-06	1.58188e-06	6	419	EGF/EGFR Signaling Pathway; IL-3 Signaling Pathway; IL-2 Signaling Pathway	CSF2RA; GNB1; GNG13; IL2RA; IL3RA	AKT1; CSF2RA; GNG13; GRB2; IL2RA; IL3RA; JAK2; PIK3CA; RHOA; SHC1
515	ko05120	Epithelial cell signaling in Helicobacter pylori infection	12170	53	0.884059	203	308	8	11	0.000321569	1.58962e-06	1.58962e-06	6	419	EGF/EGFR Signaling Pathway; IL-3 Signaling Pathway; IL-2 Signaling Pathway	CSK; IKBKG; MAPK11; MAPK12; MET; PLCG2; PTPRZ1; TJP1	CDC42; CSK; JUN; MAPK11; MAPK12; MAPK14; MAPK8; PTPN11; PTPRZ1; SRC; TJP1
375149	ko05132	Salmonella infection	12170	65	1.08422	203	308	7	12	0.00503924	1.58962e-06	1.58962e-06	6	419	EGF/EGFR Signaling Pathway; IL-3 Signaling Pathway; IL-2 Signaling Pathway	FLNC; MAPK1; MAPK11; MAPK12; MAPK3; TJP1; WAS	ACTB; CDC42; FLNC; FOS; JUN; MAPK11; MAPK12; MAPK14; MAPK3; MAPK8; TJP1; WAS
526	ko05218	Melanoma	12170	54	0.90074	203	308	5	11	0.0411379	1.91329e-06	1.91329e-06	6	419	EGF/EGFR Signaling Pathway; IL-3 Signaling Pathway; IL-2 Signaling Pathway	E2F1; KRAS; MAPK1; MAPK3; MET	AKT1; CCND1; CDH1; E2F1; HRAS; MAPK3; MDM2; PIK3CA; PTEN; RAF1; TP53
173907	ko05160	Hepatitis C	12170	110	1.83484	203	308	6	15	0.112057	2.44067e-06	2.44067e-06	6	419	EGF/EGFR Signaling Pathway; IL-3 Signaling Pathway; IL-2 Signaling Pathway	IKBKG; KRAS; MAPK1; MAPK11; MAPK12; MAPK3	AKT1; GRB2; HRAS; MAPK11; MAPK12; MAPK14; MAPK3; MAPK8; PIK3CA; RAF1; SOS1; SOS2; STAT1; STAT3; TP53
1269518	R-HSA-5663213	RHO GTPases Activate WASPs and WAVEs	12170	25	0.417009	203	308	4	8	0.0204986	2.54095e-06	2.54095e-06	6	419	EGF/EGFR Signaling Pathway; IL-3 Signaling Pathway; IL-2 Signaling Pathway	BAIAP2; MAPK1; MAPK3; WAS	ACTB; ACTR3; BAIAP2; CDC42; GRB2; MAPK3; PTK2; WAS
137988	il2_stat5pathway	IL2 signaling events mediated by STAT5	12170	25	0.417009	203	308	3	8	0.0969108	2.54095e-06	2.54095e-06	6	419	EGF/EGFR Signaling Pathway; IL-3 Signaling Pathway; IL-2 Signaling Pathway	BCL2; IL2RA; LCK	BCL2L1; GRB2; IL2RA; LCK; PIK3CA; PTPN11; SHC1; SOS1
137991	erbb4_pathway	ErbB4 signaling events	12170	25	0.417009	203	308	3	8	0.0969108	2.54095e-06	2.54095e-06	6	419	EGF/EGFR Signaling Pathway; IL-3 Signaling Pathway; IL-2 Signaling Pathway	DLG4; MAPK1; MAPK3	FYN; GRB2; JAK2; MAPK3; MDM2; NCOR1; PIK3CA; SHC1
987840	GO:1903039	positive regulation of leukocyte cell-cell adhesion	12170	160	2.66886	203	308	8	18	0.0770938	2.60423e-06	2.60423e-06	6	419	EGF/EGFR Signaling Pathway; IL-3 Signaling Pathway; IL-2 Signaling Pathway	CAV1; CSK; IL2RA; LCK; LEP; NCK2; PAK2; PRKCZ	AKT1; CAV1; CDC42; CSK; FYN; GRB2; IL2RA; LCK; LEP; NCK2; PAK2; PIK3CA; PRKCZ; PTPN11; RHOA; SRC; SYK; TGFB1
1383025	R-HSA-8848021	Signaling by PTK6	12170	56	0.9341	203	308	6	11	0.0117214	2.72409e-06	2.72409e-06	6	419	EGF/EGFR Signaling Pathway; IL-3 Signaling Pathway; IL-2 Signaling Pathway	KHDRBS1; KRAS; PXN; SFPQ; SYNGAP1; UBC	AKT1; CBL; CCND1; HRAS; KHDRBS1; PXN; RHOA; SFPQ; STAT3; SYNGAP1; UBB
198784	WP1544	MicroRNAs in cardiomyocyte hypertrophy	12170	69	1.15094	203	308	4	12	0.199256	2.94737e-06	2.94737e-06	6	419	EGF/EGFR Signaling Pathway; IL-3 Signaling Pathway; IL-2 Signaling Pathway	IKBKG; MAPK1; MAPK3; PRKG1	AKT1; CALM1; CTNNB1; MAPK14; MAPK3; MAPK8; PIK3CA; PRKG1; RAF1; RHOA; STAT3; TGFB1
169355	rac1_pathway	RAC1 signaling pathway	12170	45	0.750616	203	308	3	10	0.240132	2.94737e-06	2.94737e-06	6	419	EGF/EGFR Signaling Pathway; IL-3 Signaling Pathway; IL-2 Signaling Pathway	BAIAP2; LIMK1; PAK2	ACTR3; BAIAP2; CDH1; CTNNB1; JUN; LIMK1; MAPK14; MAPK8; PAK2; STAT3
500554	GO:0031295	T cell costimulation	12170	57	0.950781	203	308	4	11	0.136956	3.2182e-06	3.2182e-06	6	419	EGF/EGFR Signaling Pathway; IL-3 Signaling Pathway; IL-2 Signaling Pathway	CAV1; CSK; LCK; PAK2	AKT1; CAV1; CDC42; CSK; FYN; GRB2; LCK; PAK2; PIK3CA; PTPN11; SRC
527	ko05219	Bladder cancer	12170	35	0.583813	203	308	4	9	0.0484354	3.22517e-06	3.22517e-06	6	419	EGF/EGFR Signaling Pathway; IL-3 Signaling Pathway; IL-2 Signaling Pathway	E2F1; KRAS; MAPK1; MAPK3	CCND1; CDH1; E2F1; HRAS; MAPK3; MDM2; RAF1; SRC; TP53
470	ko04210	Apoptosis	12170	113	1.88488	203	308	8	15	0.0183038	3.29728e-06	3.29728e-06	6	419	EGF/EGFR Signaling Pathway; IL-3 Signaling Pathway; IL-2 Signaling Pathway	BCL2; IKBKG; IL3RA; ITPR1; KRAS; MAPK1; MAPK3; SPTAN1	ACTB; AKT1; BCL2L1; FOS; HRAS; IL3RA; ITPR1; JUN; MAPK3; MAPK8; NGF; PIK3CA; RAF1; SPTAN1; TP53
137971	a4b1_paxindep_pathway	Paxillin-independent events mediated by a4b1 and a4b7	12170	18	0.300247	203	308	2	7	0.225945	3.30962e-06	3.30962e-06	6	419	EGF/EGFR Signaling Pathway; IL-3 Signaling Pathway; IL-2 Signaling Pathway	CRKL; PXN	CBL; CRKL; JAK2; PIK3CA; PXN; RHOA; SRC
498680	GO:0019903	protein phosphatase binding	12170	98	1.63468	203	308	8	14	0.00909487	3.34732e-06	3.34732e-06	6	419	EGF/EGFR Signaling Pathway; IL-3 Signaling Pathway; IL-2 Signaling Pathway	BCL2; CSK; DLG4; LCK; MAPT; MET; MVP; SLC6A3	AKT1; CSK; CTNNB1; DLG3; GRB2; HSP90AA1; LCK; MAPK14; MAPT; MVP; SHC1; SLC6A3; STAT3; TP53
488095	GO:0002220	innate immune response activating cell surface receptor signaling pathway	12170	98	1.63468	203	308	6	14	0.081194	3.34732e-06	3.34732e-06	6	419	EGF/EGFR Signaling Pathway; IL-3 Signaling Pathway; IL-2 Signaling Pathway	IKBKG; ITPR1; KRAS; PAK2; PLCG2; UBC	CALM1; CREBBP; EP300; FYN; HRAS; ITPR1; PAK2; PRKACA; PRKACB; PRKACG; RAF1; SRC; SYK; UBB
198884	WP231	TNF alpha Signaling Pathway	12170	71	1.18431	203	308	6	12	0.0279459	3.88455e-06	3.88455e-06	6	419	EGF/EGFR Signaling Pathway; IL-3 Signaling Pathway; IL-2 Signaling Pathway	IKBKG; KRAS; KSR2; MAPK1; MAPK3; PRKCZ	AKT1; BCL2L1; CREBBP; GRB2; HRAS; HSP90AA1; JUN; MAPK3; MAPK8; PRKCZ; RAF1; SOS1
511812	GO:0050870	positive regulation of T cell activation	12170	148	2.46869	203	308	8	17	0.0581309	4.02709e-06	4.02709e-06	6	419	EGF/EGFR Signaling Pathway; IL-3 Signaling Pathway; IL-2 Signaling Pathway	CAV1; CSK; IL2RA; LCK; LEP; NCK2; PAK2; PRKCZ	AKT1; CAV1; CDC42; CSK; FYN; GRB2; IL2RA; LCK; LEP; NCK2; PAK2; PIK3CA; PRKCZ; PTPN11; SRC; SYK; TGFB1
500553	GO:0031294	lymphocyte costimulation	12170	59	0.984141	203	308	4	11	0.147065	4.41047e-06	4.41047e-06	6	419	EGF/EGFR Signaling Pathway; IL-3 Signaling Pathway; IL-2 Signaling Pathway	CAV1; CSK; LCK; PAK2	AKT1; CAV1; CDC42; CSK; FYN; GRB2; LCK; PAK2; PIK3CA; PTPN11; SRC
1269214	R-HSA-450282	MAPK targets/ Nuclear events mediated by MAP kinases	12170	27	0.45037	203	308	3	8	0.11202	4.51425e-06	4.51425e-06	6	419	EGF/EGFR Signaling Pathway; IL-3 Signaling Pathway; IL-2 Signaling Pathway	MAPK1; MAPK11; MAPK3	FOS; JUN; MAPK11; MAPK14; MAPK3; MAPK8; MEF2A; MEF2C
1269178	R-HSA-389356	CD28 co-stimulation	12170	27	0.45037	203	308	2	8	0.354867	4.51425e-06	4.51425e-06	6	419	EGF/EGFR Signaling Pathway; IL-3 Signaling Pathway; IL-2 Signaling Pathway	LCK; PAK2	AKT1; CDC42; FYN; GRB2; LCK; PAK2; PIK3CA; SRC
497183	GO:0018212	peptidyl-tyrosine modification	12170	168	2.8023	203	308	9	18	0.0413697	4.94775e-06	4.94775e-06	6	419	EGF/EGFR Signaling Pathway; IL-3 Signaling Pathway; IL-2 Signaling Pathway	CAMKK2; CSF2RA; CSK; IL3RA; LCK; LEP; MAPK3; MET; PXN	CAMKK2; CSF2RA; CSK; FYN; HSP90AA1; IL3RA; JAK2; LCK; LEP; MAPK3; PTK2; PTK2B; PXN; SHC1; SRC; STAT1; SYK; TESK2
169356	rhoa_pathway	RhoA signaling pathway	12170	37	0.617173	203	308	3	9	0.179355	5.04563e-06	5.04563e-06	6	419	EGF/EGFR Signaling Pathway; IL-3 Signaling Pathway; IL-2 Signaling Pathway	LIMK1; MAPK12; PRKCZ	CDC42; FOS; JUN; LIMK1; MAPK12; MAPK8; PRKCZ; PTEN; RHOA
138011	cxcr3pathway	CXCR3-mediated signaling events	12170	28	0.46705	203	308	5	8	0.00462991	6.05724e-06	6.05724e-06	6	419	EGF/EGFR Signaling Pathway; IL-3 Signaling Pathway; IL-2 Signaling Pathway	DNM1; GNB1; MAPK1; MAPK11; MAPK3	AKT1; DNM1; MAPK11; MAPK14; MAPK3; PIK3CA; RAF1; SRC
1468871	WP3915	Angiopoietin Like Protein 8 Regulatory Pathway	12170	104	1.73476	203	308	4	14	0.41801	6.55032e-06	6.55032e-06	6	419	EGF/EGFR Signaling Pathway; IL-3 Signaling Pathway; IL-2 Signaling Pathway	MAPK1; MAPK11; MAPK12; MAPK3	AKT1; CBL; HRAS; INS; MAPK11; MAPK12; MAPK14; MAPK3; MAPK8; PIK3CA; RAF1; SHC1; SOS1; SOS2
137996	lymphangiogenesis_pathway	VEGFR3 signaling in lymphatic endothelium	12170	20	0.333607	203	308	3	7	0.0661369	6.97631e-06	6.97631e-06	6	419	EGF/EGFR Signaling Pathway; IL-3 Signaling Pathway; IL-2 Signaling Pathway	MAPK1; MAPK11; MAPK3	AKT1; GRB2; MAPK11; MAPK14; MAPK3; PIK3CA; SOS1
1470917	R-HSA-8876384	Listeria monocytogenes entry into host cells	12170	20	0.333607	203	308	3	7	0.0661369	6.97631e-06	6.97631e-06	6	419	EGF/EGFR Signaling Pathway; IL-3 Signaling Pathway; IL-2 Signaling Pathway	HGS; MET; UBC	CBL; CDH1; CTNNB1; GRB2; HGS; SRC; UBB
1269360	R-HSA-354194	GRB2:SOS provides linkage to MAPK signaling for Integrins	12170	13	0.216845	203	308	0	6	1	7.07509e-06	7.07509e-06	6	419	EGF/EGFR Signaling Pathway; IL-3 Signaling Pathway; IL-2 Signaling Pathway		GRB2; ITGA2B; PTK2; RAP1A; SOS1; SRC
83104	hsa05131	Shigellosis	12170	50	0.834018	203	308	7	10	0.00137521	7.42856e-06	7.42856e-06	6	419	EGF/EGFR Signaling Pathway; IL-3 Signaling Pathway; IL-2 Signaling Pathway	CRKL; IKBKG; MAPK1; MAPK11; MAPK12; MAPK3; WAS	ACTB; CDC42; CRKL; MAPK11; MAPK12; MAPK14; MAPK3; MAPK8; SRC; WAS
169350	tcptp_pathway	Signaling events mediated by TCPTP	12170	29	0.48373	203	308	1	8	0.833026	7.84535e-06	7.84535e-06	6	419	EGF/EGFR Signaling Pathway; IL-3 Signaling Pathway; IL-2 Signaling Pathway	MET	CREBBP; GRB2; INS; PIK3CA; SOS1; SRC; STAT1; STAT3
1269399	R-HSA-5654738	Signaling by FGFR2	12170	51	0.850698	203	308	4	10	0.112057	8.86266e-06	8.86266e-06	6	419	EGF/EGFR Signaling Pathway; IL-3 Signaling Pathway; IL-2 Signaling Pathway	KRAS; MAPK1; MAPK3; UBC	CBL; GRB2; HRAS; MAPK3; PIK3CA; PTPN11; SHC1; SOS1; SRC; UBB
1269177	R-HSA-388841	Costimulation by the CD28 family	12170	51	0.850698	203	308	3	10	0.292548	8.86266e-06	8.86266e-06	6	419	EGF/EGFR Signaling Pathway; IL-3 Signaling Pathway; IL-2 Signaling Pathway	CSK; LCK; PAK2	AKT1; CDC42; CSK; FYN; GRB2; LCK; PAK2; PIK3CA; PTPN11; SRC
1269303	R-HSA-5621481	C-type lectin receptors (CLRs)	12170	107	1.7848	203	308	6	14	0.105492	8.95717e-06	8.95717e-06	6	419	EGF/EGFR Signaling Pathway; IL-3 Signaling Pathway; IL-2 Signaling Pathway	IKBKG; ITPR1; KRAS; PAK2; PLCG2; UBC	CALM1; CREBBP; EP300; FYN; HRAS; ITPR1; PAK2; PRKACA; PRKACB; PRKACG; RAF1; SRC; SYK; UBB
492044	GO:0007265	Ras protein signal transduction	12170	124	2.06836	203	308	8	15	0.0269224	9.78191e-06	9.78191e-06	6	419	EGF/EGFR Signaling Pathway; IL-3 Signaling Pathway; IL-2 Signaling Pathway	CRKL; GDI1; GNB1; KRAS; KSR2; LIMK1; MAPK11; SYNGAP1	CRKL; GDI1; GRB2; HRAS; JUN; LIMK1; MAPK11; MAPK14; RAP1A; RHOA; RHOB; SHC1; SOS1; SYNGAP1; TP53
493992	GO:0009898	cytoplasmic side of plasma membrane	12170	125	2.08505	203	308	10	15	0.00271058	1.07288e-05	1.07288e-05	6	419	EGF/EGFR Signaling Pathway; IL-3 Signaling Pathway; IL-2 Signaling Pathway	CSK; DLG1; DLG4; GNB1; GNB1L; GNG13; KRAS; LCK; RGS19; SYNGAP1	CDH1; CSK; DLG1; FYN; GNG13; JAK2; LCK; PTEN; PTK2; PTK2B; RGS19; RHOA; SRC; SYK; SYNGAP1
1269398	R-HSA-1295596	Spry regulation of FGF signaling	12170	14	0.233525	203	308	3	6	0.0329734	1.13926e-05	1.13926e-05	6	419	EGF/EGFR Signaling Pathway; IL-3 Signaling Pathway; IL-2 Signaling Pathway	MAPK1; MAPK3; UBC	CBL; GRB2; MAPK3; PTPN11; SRC; UBB
510179	GO:0048011	neurotrophin TRK receptor signaling pathway	12170	14	0.233525	203	308	1	6	0.626311	1.13926e-05	1.13926e-05	6	419	EGF/EGFR Signaling Pathway; IL-3 Signaling Pathway; IL-2 Signaling Pathway	NDN	NDN; NGF; PTPN11; RAF1; SOS1; SRC
1269488	R-HSA-1433559	Regulation of KIT signaling	12170	14	0.233525	203	308	1	6	0.626311	1.13926e-05	1.13926e-05	6	419	EGF/EGFR Signaling Pathway; IL-3 Signaling Pathway; IL-2 Signaling Pathway	LCK	CBL; FYN; GRB2; LCK; SOS1; SRC
488098	GO:0002223	stimulatory C-type lectin receptor signaling pathway	12170	80	1.33443	203	308	5	12	0.116395	1.27484e-05	1.27484e-05	6	419	EGF/EGFR Signaling Pathway; IL-3 Signaling Pathway; IL-2 Signaling Pathway	IKBKG; KRAS; PAK2; PLCG2; UBC	CREBBP; EP300; FYN; HRAS; PAK2; PRKACA; PRKACB; PRKACG; RAF1; SRC; SYK; UBB
1269184	R-HSA-983695	Antigen activates B Cell Receptor (BCR) leading to generation of second messengers	12170	31	0.517091	203	308	2	8	0.411322	1.28916e-05	1.28916e-05	6	419	EGF/EGFR Signaling Pathway; IL-3 Signaling Pathway; IL-2 Signaling Pathway	ITPR1; PLCG2	CALM1; CBL; FYN; GRB2; ITPR1; SHC1; SOS1; SYK
490	ko04650	Natural killer cell mediated cytotoxicity	12170	111	1.85152	203	308	6	14	0.11576	1.34024e-05	1.34024e-05	6	419	EGF/EGFR Signaling Pathway; IL-3 Signaling Pathway; IL-2 Signaling Pathway	KRAS; LCK; MAPK1; MAPK3; PLCG2; RAC3	FYN; GRB2; HRAS; LCK; MAPK3; PIK3CA; PTK2B; PTPN11; RAC3; RAF1; SHC1; SOS1; SOS2; SYK
782511	GO:0038179	neurotrophin signaling pathway	12170	22	0.366968	203	308	1	7	0.739711	1.34052e-05	1.34052e-05	6	419	EGF/EGFR Signaling Pathway; IL-3 Signaling Pathway; IL-2 Signaling Pathway	NDN	NDN; NGF; PTPN11; RAF1; RAP1A; SOS1; SRC
1457782	R-HSA-6802949	Signaling by RAS mutants	12170	42	0.700575	203	308	6	9	0.00359769	1.41843e-05	1.41843e-05	6	419	EGF/EGFR Signaling Pathway; IL-3 Signaling Pathway; IL-2 Signaling Pathway	CSK; KRAS; KSR2; MAPK1; MAPK3; SYNGAP1	CSK; HRAS; ITGA2B; JAK2; MAPK3; RAF1; RAP1A; SRC; SYNGAP1
137928	lysophospholipid_pathway	LPA receptor mediated events	12170	54	0.90074	203	308	3	10	0.317834	1.43914e-05	1.43914e-05	6	419	EGF/EGFR Signaling Pathway; IL-3 Signaling Pathway; IL-2 Signaling Pathway	GNB1; MAPT; PXN	AKT1; FOS; HRAS; JUN; MAPT; PTK2; PTK2B; PXN; RHOA; SRC
494	ko04670	Leukocyte transendothelial migration	12170	96	1.60131	203	308	4	13	0.363874	1.43914e-05	1.43914e-05	6	419	EGF/EGFR Signaling Pathway; IL-3 Signaling Pathway; IL-2 Signaling Pathway	MAPK11; MAPK12; PLCG2; PXN	ACTB; CDC42; CTNNB1; MAPK11; MAPK12; MAPK14; PIK3CA; PTK2; PTK2B; PTPN11; PXN; RAP1A; RHOA
499327	GO:0022409	positive regulation of cell-cell adhesion	12170	183	3.05251	203	308	8	18	0.117948	1.52995e-05	1.52995e-05	6	419	EGF/EGFR Signaling Pathway; IL-3 Signaling Pathway; IL-2 Signaling Pathway	CAV1; CSK; IL2RA; LCK; LEP; NCK2; PAK2; PRKCZ	AKT1; CAV1; CDC42; CSK; FYN; GRB2; IL2RA; LCK; LEP; NCK2; PAK2; PIK3CA; PRKCZ; PTPN11; RHOA; SRC; SYK; TGFB1
506444	GO:0043406	positive regulation of MAP kinase activity	12170	165	2.75226	203	308	13	17	0.000441728	1.60679e-05	1.60679e-05	6	419	EGF/EGFR Signaling Pathway; IL-3 Signaling Pathway; IL-2 Signaling Pathway	AXIN1; CHRNA7; CSK; IKBKG; KRAS; MAPK1; MAPK11; MAPK3; P2RX7; PDE6G; PLA2G1B; TP73; UBC	AXIN1; CSK; HRAS; MAPK11; MAPK14; MAPK3; PDE6G; PLA2G1B; PSEN1; PTK2B; PTPN11; SHC1; SRC; SYK; TGFB1; TP73; UBB
1269188	R-HSA-1257604	PIP3 activates AKT signaling	12170	97	1.618	203	308	6	13	0.077956	1.60679e-05	1.60679e-05	6	419	EGF/EGFR Signaling Pathway; IL-3 Signaling Pathway; IL-2 Signaling Pathway	LCK; MAPK1; MAPK3; MET; PHLPP2; TNRC6B	AKT1; FYN; GRB2; INS; LCK; MAPK3; MDM2; PIK3CA; PTEN; PTPN11; SRC; TNRC6B; TP53
1269324	R-HSA-912631	Regulation of signaling by CBL	12170	15	0.250205	203	308	1	6	0.639753	1.75345e-05	1.75345e-05	6	419	EGF/EGFR Signaling Pathway; IL-3 Signaling Pathway; IL-2 Signaling Pathway	CRKL	CBL; CRKL; FYN; GRB2; PIK3CA; SYK
138002	ecadherin_keratinocyte_pathway	E-cadherin signaling in keratinocytes	12170	15	0.250205	203	308	0	6	1	1.75345e-05	1.75345e-05	6	419	EGF/EGFR Signaling Pathway; IL-3 Signaling Pathway; IL-2 Signaling Pathway		AKT1; CDH1; FYN; PIK3CA; RHOA; SRC
198834	WP422	MAPK Cascade	12170	23	0.383648	203	308	5	7	0.0021186	1.80068e-05	1.80068e-05	6	419	EGF/EGFR Signaling Pathway; IL-3 Signaling Pathway; IL-2 Signaling Pathway	KRAS; MAPK1; MAPK12; MAPK3; MBP	HRAS; JUN; MAPK12; MAPK14; MAPK3; MBP; RAF1
138009	er_nongenomic_pathway	Plasma membrane estrogen receptor signaling	12170	23	0.383648	203	308	2	7	0.298977	1.80068e-05	1.80068e-05	6	419	EGF/EGFR Signaling Pathway; IL-3 Signaling Pathway; IL-2 Signaling Pathway	GNB1; MAPK11	AKT1; GRB2; MAPK11; PIK3CA; RHOA; SOS1; SRC
490356	GO:0005088	Ras guanyl-nucleotide exchange factor activity	12170	167	2.78562	203	308	7	17	0.172359	1.83968e-05	1.83968e-05	6	419	EGF/EGFR Signaling Pathway; IL-3 Signaling Pathway; IL-2 Signaling Pathway	CAMK2B; CSF2RA; DLG4; IL2RA; IL3RA; SBF1; SPTAN1	ARHGEF7; CALM1; CAMK2B; CAMK2G; CSF2RA; FYN; GRB2; IL2RA; IL3RA; JAK2; PTK2; RAP1A; SBF1; SHC1; SOS1; SOS2; SPTAN1
1269234	R-HSA-166016	Toll Like Receptor 4 (TLR4) Cascade	12170	99	1.65136	203	308	7	13	0.0308575	1.96476e-05	1.96476e-05	6	419	EGF/EGFR Signaling Pathway; IL-3 Signaling Pathway; IL-2 Signaling Pathway	DNM1; IKBKG; MAPK1; MAPK11; MAPK3; PLCG2; UBC	APP; DNM1; DNM2; FOS; JUN; MAPK11; MAPK14; MAPK3; MAPK8; MEF2A; MEF2C; PTPN11; UBB
1457784	R-HSA-6802946	Signaling by moderate kinase activity BRAF mutants	12170	33	0.550452	203	308	5	8	0.00823746	2.00629e-05	2.00629e-05	6	419	EGF/EGFR Signaling Pathway; IL-3 Signaling Pathway; IL-2 Signaling Pathway	CSK; KRAS; KSR2; MAPK1; MAPK3	CSK; HRAS; ITGA2B; JAK2; MAPK3; RAF1; RAP1A; SRC
138012	p38alphabetadownstreampathway	Signaling mediated by p38-alpha and p38-beta	12170	33	0.550452	203	308	3	8	0.149472	2.00629e-05	2.00629e-05	6	419	EGF/EGFR Signaling Pathway; IL-3 Signaling Pathway; IL-2 Signaling Pathway	GDI1; MAPK11; RAB5A	GDI1; JUN; MAPK11; MAPK14; MEF2A; MEF2C; RAB5A; TP53
672452	WP2036	TNF related weak inducer of apoptosis (TWEAK) Signaling Pathway	12170	33	0.550452	203	308	3	8	0.149472	2.00629e-05	2.00629e-05	6	419	EGF/EGFR Signaling Pathway; IL-3 Signaling Pathway; IL-2 Signaling Pathway	HDAC1; MAPK1; MAPK3	AKT1; CTNNB1; HDAC1; JUN; MAPK14; MAPK3; MAPK8; RAF1
751353	GO:0038095	Fc-epsilon receptor signaling pathway	12170	100	1.66804	203	308	8	13	0.00995401	2.16649e-05	2.16649e-05	6	419	EGF/EGFR Signaling Pathway; IL-3 Signaling Pathway; IL-2 Signaling Pathway	IGLV3-21; IKBKG; KRAS; MAPK1; MAPK3; PAK2; PLCG2; UBC	CALM1; FOS; GRB2; HRAS; JUN; MAPK3; MAPK8; PAK2; PIK3CA; SHC1; SOS1; SYK; UBB
137936	il12_stat4pathway	IL12 signaling mediated by STAT4	12170	24	0.400329	203	308	1	7	0.767634	2.38473e-05	2.38473e-05	6	419	EGF/EGFR Signaling Pathway; IL-3 Signaling Pathway; IL-2 Signaling Pathway	IL2RA	CREBBP; FOS; IL2RA; JUN; MAPK8; STAT3; TGFB1
1269374	R-HSA-210993	Tie2 Signaling	12170	16	0.266886	203	308	1	6	0.657394	2.56742e-05	2.56742e-05	6	419	EGF/EGFR Signaling Pathway; IL-3 Signaling Pathway; IL-2 Signaling Pathway	KRAS	GRB2; HRAS; PIK3CA; PTPN11; SHC1; SOS1
217150	ko05164	Influenza A	12170	136	2.26853	203	308	5	15	0.366931	2.75535e-05	2.75535e-05	6	419	EGF/EGFR Signaling Pathway; IL-3 Signaling Pathway; IL-2 Signaling Pathway	MAPK1; MAPK11; MAPK12; MAPK3; PML	ACTB; AKT1; CREBBP; EP300; JAK2; JUN; MAPK11; MAPK12; MAPK14; MAPK3; MAPK8; PIK3CA; PML; RAF1; STAT1
498676	GO:0019898	extrinsic component of membrane	12170	192	3.20263	203	308	11	18	0.0131573	2.81393e-05	2.81393e-05	6	419	EGF/EGFR Signaling Pathway; IL-3 Signaling Pathway; IL-2 Signaling Pathway	CSK; DLG4; EPB41L1; GNB1; GNG13; KRAS; LCK; PML; RGS19; ULK1; VAC14	CDH1; CSK; CTNNB1; EPB41L1; FYN; GNG13; JAK2; LCK; PIK3CA; PML; PTK2; PTK2B; RGS19; RHOA; SRC; SYK; ULK1; VAC14
1458291	WP2795	Cardiac Hypertrophic Response	12170	46	0.767297	203	308	4	9	0.0905441	2.87152e-05	2.87152e-05	6	419	EGF/EGFR Signaling Pathway; IL-3 Signaling Pathway; IL-2 Signaling Pathway	IKBKG; MAPK1; MAPK3; PRKG1	AKT1; CALM1; MAPK14; MAPK3; MAPK8; MEF2A; PRKG1; RAF1; TGFB1
498675	GO:0019897	extrinsic component of plasma membrane	12170	104	1.73476	203	308	7	13	0.0378897	3.26853e-05	3.26853e-05	6	419	EGF/EGFR Signaling Pathway; IL-3 Signaling Pathway; IL-2 Signaling Pathway	CSK; DLG4; GNB1; GNG13; KRAS; LCK; RGS19	CDH1; CSK; CTNNB1; FYN; GNG13; JAK2; LCK; PTK2; PTK2B; RGS19; RHOA; SRC; SYK
920993	WP585	Interferon type I signaling pathways	12170	47	0.783977	203	308	2	9	0.599693	3.42537e-05	3.42537e-05	6	419	EGF/EGFR Signaling Pathway; IL-3 Signaling Pathway; IL-2 Signaling Pathway	CRKL; LCK	CBL; CRKL; FYN; LCK; MAPK14; PTPN11; RAP1A; STAT1; STAT3
1269180	R-HSA-389359	CD28 dependent Vav1 pathway	12170	10	0.166804	203	308	2	5	0.116395	3.51364e-05	3.51364e-05	6	419	EGF/EGFR Signaling Pathway; IL-3 Signaling Pathway; IL-2 Signaling Pathway	LCK; PAK2	CDC42; FYN; GRB2; LCK; PAK2
1269325	R-HSA-1059683	Interleukin-6 signaling	12170	10	0.166804	203	308	0	5	1	3.51364e-05	3.51364e-05	6	419	EGF/EGFR Signaling Pathway; IL-3 Signaling Pathway; IL-2 Signaling Pathway		CBL; JAK2; PTPN11; STAT1; STAT3
500495	GO:0031234	extrinsic component of cytoplasmic side of plasma membrane	12170	74	1.23435	203	308	7	11	0.00909487	3.5356e-05	3.5356e-05	6	419	EGF/EGFR Signaling Pathway; IL-3 Signaling Pathway; IL-2 Signaling Pathway	CSK; DLG4; GNB1; GNG13; KRAS; LCK; RGS19	CSK; FYN; GNG13; JAK2; LCK; PTK2; PTK2B; RGS19; RHOA; SRC; SYK
1269413	R-HSA-5654708	Downstream signaling of activated FGFR3	12170	17	0.283566	203	308	1	6	0.671133	3.73201e-05	3.73201e-05	6	419	EGF/EGFR Signaling Pathway; IL-3 Signaling Pathway; IL-2 Signaling Pathway	KRAS	GRB2; HRAS; PIK3CA; PTPN11; SHC1; SOS1
138055	cd8tcrpathway	TCR signaling in naive CD8+ T cells	12170	36	0.600493	203	308	3	8	0.172359	3.81597e-05	3.81597e-05	6	419	EGF/EGFR Signaling Pathway; IL-3 Signaling Pathway; IL-2 Signaling Pathway	CSK; IKBKG; LCK	AKT1; CBL; CSK; FYN; GRB2; LCK; RAP1A; SOS1
1457781	R-HSA-6802957	Oncogenic MAPK signaling	12170	61	1.0175	203	308	7	10	0.00365287	4.02675e-05	4.02675e-05	6	419	EGF/EGFR Signaling Pathway; IL-3 Signaling Pathway; IL-2 Signaling Pathway	CSK; KRAS; KSR2; MAPK1; MAPK3; SND1; SYNGAP1	CSK; HRAS; ITGA2B; JAK2; MAPK3; RAF1; RAP1A; SND1; SRC; SYNGAP1
490031	GO:0004715	non-membrane spanning protein tyrosine kinase activity	12170	37	0.617173	203	308	2	8	0.503184	4.61852e-05	4.61852e-05	6	419	EGF/EGFR Signaling Pathway; IL-3 Signaling Pathway; IL-2 Signaling Pathway	CSK; LCK	CSK; FYN; JAK2; LCK; PTK2; PTK2B; SRC; SYK
1457786	R-HSA-6802952	Signaling by BRAF and RAF fusions	12170	49	0.817338	203	308	6	9	0.00694342	4.69797e-05	4.69797e-05	6	419	EGF/EGFR Signaling Pathway; IL-3 Signaling Pathway; IL-2 Signaling Pathway	CSK; KRAS; KSR2; MAPK1; MAPK3; SND1	CSK; HRAS; ITGA2B; JAK2; MAPK3; RAF1; RAP1A; SND1; SRC
137964	p38alphabetapathway	Regulation of p38-alpha and p38-beta	12170	18	0.300247	203	308	3	6	0.0547892	5.22431e-05	5.22431e-05	6	419	EGF/EGFR Signaling Pathway; IL-3 Signaling Pathway; IL-2 Signaling Pathway	LCK; MAPK11; PAK2	FYN; LCK; MAPK11; MAPK14; PAK2; SRC
169493	ko05145	Toxoplasmosis	12170	93	1.55127	203	308	6	12	0.0696977	5.37641e-05	5.37641e-05	6	419	EGF/EGFR Signaling Pathway; IL-3 Signaling Pathway; IL-2 Signaling Pathway	BCL2; IKBKG; MAPK1; MAPK11; MAPK12; MAPK3	AKT1; BCL2L1; JAK2; MAPK11; MAPK12; MAPK14; MAPK3; MAPK8; PIK3CA; STAT1; STAT3; TGFB1
1269219	R-HSA-168164	Toll Like Receptor 3 (TLR3) Cascade	12170	78	1.30107	203	308	5	11	0.110732	5.60611e-05	5.60611e-05	6	419	EGF/EGFR Signaling Pathway; IL-3 Signaling Pathway; IL-2 Signaling Pathway	IKBKG; MAPK1; MAPK11; MAPK3; UBC	APP; FOS; JUN; MAPK11; MAPK14; MAPK3; MAPK8; MEF2A; MEF2C; PTPN11; UBB
490023	GO:0004707	MAP kinase activity	12170	11	0.183484	203	308	4	5	0.00165061	5.81513e-05	5.81513e-05	6	419	EGF/EGFR Signaling Pathway; IL-3 Signaling Pathway; IL-2 Signaling Pathway	MAPK1; MAPK11; MAPK12; MAPK3	MAPK11; MAPK12; MAPK14; MAPK3; MAPK8
137946	nfkappabatypicalpathway	Atypical NF-kappaB pathway	12170	11	0.183484	203	308	1	5	0.579916	5.81513e-05	5.81513e-05	6	419	EGF/EGFR Signaling Pathway; IL-3 Signaling Pathway; IL-2 Signaling Pathway	LCK	LCK; MAPK14; PIK3CA; SRC; SYK
1269386	R-HSA-190236	Signaling by FGFR	12170	64	1.06754	203	308	4	10	0.172359	5.95745e-05	5.95745e-05	6	419	EGF/EGFR Signaling Pathway; IL-3 Signaling Pathway; IL-2 Signaling Pathway	KRAS; MAPK1; MAPK3; UBC	CBL; GRB2; HRAS; MAPK3; PIK3CA; PTPN11; SHC1; SOS1; SRC; UBB
1269211	R-HSA-450294	MAP kinase activation in TLR cascade	12170	51	0.850698	203	308	5	9	0.034738	6.34392e-05	6.34392e-05	6	419	EGF/EGFR Signaling Pathway; IL-3 Signaling Pathway; IL-2 Signaling Pathway	IKBKG; MAPK1; MAPK11; MAPK3; UBC	FOS; JUN; MAPK11; MAPK14; MAPK3; MAPK8; MEF2A; MEF2C; UBB
138006	atf2_pathway	ATF-2 transcription factor network	12170	51	0.850698	203	308	4	9	0.112057	6.34392e-05	6.34392e-05	6	419	EGF/EGFR Signaling Pathway; IL-3 Signaling Pathway; IL-2 Signaling Pathway	BCL2; MAPK1; MAPK11; MAPK3	CCND1; EP300; FOS; INS; JUN; MAPK11; MAPK14; MAPK3; MAPK8
138031	syndecan_2_pathway	Syndecan-2-mediated signaling events	12170	28	0.46705	203	308	2	7	0.367438	6.50154e-05	6.50154e-05	6	419	EGF/EGFR Signaling Pathway; IL-3 Signaling Pathway; IL-2 Signaling Pathway	MAPK1; MAPK3	HRAS; MAPK3; MAPK8; PRKACA; RHOA; SRC; TGFB1
497083	GO:0018108	peptidyl-tyrosine phosphorylation	12170	148	2.46869	203	308	8	15	0.0581309	6.96413e-05	6.96413e-05	6	419	EGF/EGFR Signaling Pathway; IL-3 Signaling Pathway; IL-2 Signaling Pathway	CAMKK2; CSF2RA; CSK; IL3RA; LCK; LEP; MAPK3; MET	CAMKK2; CSF2RA; CSK; FYN; HSP90AA1; IL3RA; JAK2; LCK; LEP; MAPK3; PTK2; PTK2B; SRC; SYK; TESK2
147795	ko05142	Chagas disease (American trypanosomiasis)	12170	80	1.33443	203	308	5	11	0.116395	6.96413e-05	6.96413e-05	6	419	EGF/EGFR Signaling Pathway; IL-3 Signaling Pathway; IL-2 Signaling Pathway	IKBKG; MAPK1; MAPK11; MAPK12; MAPK3	AKT1; FOS; JUN; MAPK11; MAPK12; MAPK14; MAPK3; MAPK8; PIK3CA; SMAD3; TGFB1
138059	s1p_s1p2_pathway	S1P2 pathway	12170	19	0.316927	203	308	2	6	0.240132	7.04111e-05	7.04111e-05	6	419	EGF/EGFR Signaling Pathway; IL-3 Signaling Pathway; IL-2 Signaling Pathway	MAPK1; MAPK3	FOS; JUN; MAPK14; MAPK3; MAPK8; RHOA
1269403	R-HSA-5654696	Downstream signaling of activated FGFR2	12170	19	0.316927	203	308	1	6	0.701639	7.04111e-05	7.04111e-05	6	419	EGF/EGFR Signaling Pathway; IL-3 Signaling Pathway; IL-2 Signaling Pathway	KRAS	GRB2; HRAS; PIK3CA; PTPN11; SHC1; SOS1
1269422	R-HSA-5654716	Downstream signaling of activated FGFR4	12170	19	0.316927	203	308	1	6	0.701639	7.04111e-05	7.04111e-05	6	419	EGF/EGFR Signaling Pathway; IL-3 Signaling Pathway; IL-2 Signaling Pathway	KRAS	GRB2; HRAS; PIK3CA; PTPN11; SHC1; SOS1
1457783	R-HSA-6802948	Signaling by high-kinase activity BRAF mutants	12170	29	0.48373	203	308	5	7	0.0052048	8.15216e-05	8.15216e-05	6	419	EGF/EGFR Signaling Pathway; IL-3 Signaling Pathway; IL-2 Signaling Pathway	CSK; KRAS; KSR2; MAPK1; MAPK3	CSK; HRAS; ITGA2B; MAPK3; RAF1; RAP1A; SRC
138081	faspathway	FAS (CD95) signaling pathway	12170	29	0.48373	203	308	2	7	0.380968	8.15216e-05	8.15216e-05	6	419	EGF/EGFR Signaling Pathway; IL-3 Signaling Pathway; IL-2 Signaling Pathway	IKBKG; MAPK11	AKT1; MAPK11; MAPK14; MAPK8; PIK3CA; SRC; SYK
1269467	R-HSA-171007	p38MAPK events	12170	12	0.200164	203	308	3	5	0.0231897	9.27358e-05	9.27358e-05	6	419	EGF/EGFR Signaling Pathway; IL-3 Signaling Pathway; IL-2 Signaling Pathway	KRAS; MAPK11; MAPK12	HRAS; MAPK11; MAPK12; MAPK14; SRC
1270241	R-HSA-391160	Signal regulatory protein (SIRP) family interactions	12170	12	0.200164	203	308	0	5	1	9.27358e-05	9.27358e-05	6	419	EGF/EGFR Signaling Pathway; IL-3 Signaling Pathway; IL-2 Signaling Pathway		GRB2; PTK2; PTK2B; PTPN11; SRC
1269206	R-HSA-168142	Toll Like Receptor 10 (TLR10) Cascade	12170	68	1.13426	203	308	5	10	0.0777534	9.74916e-05	9.74916e-05	6	419	EGF/EGFR Signaling Pathway; IL-3 Signaling Pathway; IL-2 Signaling Pathway	IKBKG; MAPK1; MAPK11; MAPK3; UBC	APP; FOS; JUN; MAPK11; MAPK14; MAPK3; MAPK8; MEF2A; MEF2C; UBB
144028	ko05140	Leishmaniasis	12170	54	0.90074	203	308	4	9	0.124166	9.76103e-05	9.76103e-05	6	419	EGF/EGFR Signaling Pathway; IL-3 Signaling Pathway; IL-2 Signaling Pathway	MAPK1; MAPK11; MAPK12; MAPK3	FOS; JAK2; JUN; MAPK11; MAPK12; MAPK14; MAPK3; STAT1; TGFB1
1269185	R-HSA-1168372	Downstream signaling events of B Cell Receptor (BCR)	12170	153	2.5521	203	308	9	15	0.0261209	9.98312e-05	9.98312e-05	6	419	EGF/EGFR Signaling Pathway; IL-3 Signaling Pathway; IL-2 Signaling Pathway	IKBKG; KRAS; LCK; MAPK1; MAPK3; MET; PHLPP2; TNRC6B; UBC	AKT1; FYN; GRB2; HRAS; INS; LCK; MAPK3; MDM2; PIK3CA; PTEN; PTPN11; SRC; TNRC6B; TP53; UBB
495138	GO:0014066	regulation of phosphatidylinositol 3-kinase signaling	12170	117	1.9516	203	308	5	13	0.269167	0.000103771	0.000103771	6	419	EGF/EGFR Signaling Pathway; IL-3 Signaling Pathway; IL-2 Signaling Pathway	LCK; LEP; MAPK1; MAPK3; UBE3A	AKT1; CBL; FYN; GRB2; INS; JAK2; LCK; LEP; MAPK3; PIK3CA; PTEN; PTK2; PTPN11
1269191	R-HSA-199418	Negative regulation of the PI3K/AKT network	12170	69	1.15094	203	308	5	10	0.0803003	0.00011019	0.00011019	6	419	EGF/EGFR Signaling Pathway; IL-3 Signaling Pathway; IL-2 Signaling Pathway	LCK; MAPK1; MAPK3; MET; PHLPP2	AKT1; FYN; GRB2; INS; LCK; MAPK3; PIK3CA; PTEN; PTPN11; SRC
1269204	R-HSA-168898	Toll-Like Receptors Cascades	12170	118	1.96828	203	308	7	13	0.0597846	0.000112685	0.000112685	6	419	EGF/EGFR Signaling Pathway; IL-3 Signaling Pathway; IL-2 Signaling Pathway	DNM1; IKBKG; MAPK1; MAPK11; MAPK3; PLCG2; UBC	APP; DNM1; DNM2; FOS; JUN; MAPK11; MAPK14; MAPK3; MAPK8; MEF2A; MEF2C; PTPN11; UBB
1269418	R-HSA-5654732	Negative regulation of FGFR3 signaling	12170	21	0.350288	203	308	3	6	0.071763	0.00012587	0.00012587	6	419	EGF/EGFR Signaling Pathway; IL-3 Signaling Pathway; IL-2 Signaling Pathway	MAPK1; MAPK3; UBC	CBL; GRB2; MAPK3; PTPN11; SRC; UBB
1269392	R-HSA-5654687	Downstream signaling of activated FGFR1	12170	21	0.350288	203	308	1	6	0.729999	0.00012587	0.00012587	6	419	EGF/EGFR Signaling Pathway; IL-3 Signaling Pathway; IL-2 Signaling Pathway	KRAS	GRB2; HRAS; PIK3CA; PTPN11; SHC1; SOS1
137961	epha2_fwdpathway	EPHA2 forward signaling	12170	13	0.216845	203	308	0	5	1	0.000138491	0.000138491	6	419	EGF/EGFR Signaling Pathway; IL-3 Signaling Pathway; IL-2 Signaling Pathway		CBL; GRB2; PIK3CA; RHOA; SRC
1269287	R-HSA-5674135	MAP2K and MAPK activation	12170	32	0.533772	203	308	5	7	0.00747923	0.000151526	0.000151526	6	419	EGF/EGFR Signaling Pathway; IL-3 Signaling Pathway; IL-2 Signaling Pathway	CSK; KRAS; KSR2; MAPK1; MAPK3	CSK; HRAS; ITGA2B; MAPK3; RAF1; RAP1A; SRC
198800	WP524	G13 Signaling Pathway	12170	32	0.533772	203	308	3	7	0.143092	0.000151526	0.000151526	6	419	EGF/EGFR Signaling Pathway; IL-3 Signaling Pathway; IL-2 Signaling Pathway	CIT; LIMK1; WAS	CALM1; CDC42; CIT; LIMK1; PIK3CA; RHOA; WAS
1458289	WP3612	Photodynamic therapy-induced NFE2L2 (NRF2) survival signaling	12170	22	0.366968	203	308	2	6	0.284326	0.000163007	0.000163007	6	419	EGF/EGFR Signaling Pathway; IL-3 Signaling Pathway; IL-2 Signaling Pathway	MAPK11; MAPK12	FOS; JUN; MAPK11; MAPK12; MAPK14; MAPK8
198772	WP1539	Angiogenesis	12170	22	0.366968	203	308	1	6	0.739711	0.000163007	0.000163007	6	419	EGF/EGFR Signaling Pathway; IL-3 Signaling Pathway; IL-2 Signaling Pathway	MAPK1	AKT1; CREBBP; MAPK14; PIK3CA; PTK2; SRC
515304	GO:0070372	regulation of ERK1 and ERK2 cascade	12170	181	3.01915	203	308	5	16	0.601306	0.000173291	0.000173291	6	419	EGF/EGFR Signaling Pathway; IL-3 Signaling Pathway; IL-2 Signaling Pathway	CAV1; CSK; DLG1; MAPK3; PRKCZ	CAV1; CSK; DLG1; HRAS; JUN; MAPK3; PRKCZ; PTEN; PTK2B; PTPN11; RAF1; RAP1A; SMAD4; SRC; SYK; TGFB1
1269496	R-HSA-1236394	Signaling by ERBB4	12170	33	0.550452	203	308	2	7	0.441868	0.000181789	0.000181789	6	419	EGF/EGFR Signaling Pathway; IL-3 Signaling Pathway; IL-2 Signaling Pathway	KRAS; UBC	GRB2; HRAS; NCOR1; PIK3CA; SHC1; SOS1; UBB
1269236	R-HSA-166054	Activated TLR4 signalling	12170	90	1.50123	203	308	5	11	0.149472	0.000192046	0.000192046	6	419	EGF/EGFR Signaling Pathway; IL-3 Signaling Pathway; IL-2 Signaling Pathway	IKBKG; MAPK1; MAPK11; MAPK3; UBC	APP; FOS; JUN; MAPK11; MAPK14; MAPK3; MAPK8; MEF2A; MEF2C; PTPN11; UBB
1269408	R-HSA-5654727	Negative regulation of FGFR2 signaling	12170	23	0.383648	203	308	3	6	0.0841955	0.000207384	0.000207384	6	419	EGF/EGFR Signaling Pathway; IL-3 Signaling Pathway; IL-2 Signaling Pathway	MAPK1; MAPK3; UBC	CBL; GRB2; MAPK3; PTPN11; SRC; UBB
1269427	R-HSA-5654733	Negative regulation of FGFR4 signaling	12170	23	0.383648	203	308	3	6	0.0841955	0.000207384	0.000207384	6	419	EGF/EGFR Signaling Pathway; IL-3 Signaling Pathway; IL-2 Signaling Pathway	MAPK1; MAPK3; UBC	CBL; GRB2; MAPK3; PTPN11; SRC; UBB
1269229	R-HSA-975138	TRAF6 mediated induction of NFkB and MAP kinases upon TLR7/8 or 9 activation	12170	75	1.25103	203	308	5	10	0.098678	0.000212085	0.000212085	6	419	EGF/EGFR Signaling Pathway; IL-3 Signaling Pathway; IL-2 Signaling Pathway	IKBKG; MAPK1; MAPK11; MAPK3; UBC	APP; FOS; JUN; MAPK11; MAPK14; MAPK3; MAPK8; MEF2A; MEF2C; UBB
513972	GO:0060416	response to growth hormone	12170	34	0.567132	203	308	3	7	0.15805	0.00021761	0.00021761	6	419	EGF/EGFR Signaling Pathway; IL-3 Signaling Pathway; IL-2 Signaling Pathway	MAPK1; MAPK3; PXN	AKT1; JAK2; MAPK3; PTK2; PXN; STAT1; STAT3
106590	ko04666	Fc gamma R-mediated phagocytosis	12170	76	1.26771	203	308	6	10	0.0363375	0.000235767	0.000235767	6	419	EGF/EGFR Signaling Pathway; IL-3 Signaling Pathway; IL-2 Signaling Pathway	CRKL; LIMK1; MAPK1; MAPK3; PLCG2; WAS	AKT1; CDC42; CRKL; DNM2; LIMK1; MAPK3; PIK3CA; RAF1; SYK; WAS
1269227	R-HSA-168181	Toll Like Receptor 7/8 (TLR7/8) Cascade	12170	76	1.26771	203	308	5	10	0.103282	0.000235767	0.000235767	6	419	EGF/EGFR Signaling Pathway; IL-3 Signaling Pathway; IL-2 Signaling Pathway	IKBKG; MAPK1; MAPK11; MAPK3; UBC	APP; FOS; JUN; MAPK11; MAPK14; MAPK3; MAPK8; MEF2A; MEF2C; UBB
472	ko04320	Dorso-ventral axis formation	12170	24	0.400329	203	308	5	6	0.00251984	0.000261184	0.000261184	6	419	EGF/EGFR Signaling Pathway; IL-3 Signaling Pathway; IL-2 Signaling Pathway	KRAS; MAPK1; MAPK3; NOTCH1; NOTCH3	GRB2; MAPK3; NOTCH1; NOTCH3; SOS1; SOS2
516302	GO:0071378	cellular response to growth hormone stimulus	12170	24	0.400329	203	308	3	6	0.0905441	0.000261184	0.000261184	6	419	EGF/EGFR Signaling Pathway; IL-3 Signaling Pathway; IL-2 Signaling Pathway	MAPK1; MAPK3; PXN	JAK2; MAPK3; PTK2; PXN; STAT1; STAT3
1269397	R-HSA-5654726	Negative regulation of FGFR1 signaling	12170	24	0.400329	203	308	3	6	0.0905441	0.000261184	0.000261184	6	419	EGF/EGFR Signaling Pathway; IL-3 Signaling Pathway; IL-2 Signaling Pathway	MAPK1; MAPK3; UBC	CBL; GRB2; MAPK3; PTPN11; SRC; UBB
1269237	R-HSA-166058	MyD88:Mal cascade initiated on plasma membrane	12170	77	1.28439	203	308	5	10	0.10785	0.000261184	0.000261184	6	419	EGF/EGFR Signaling Pathway; IL-3 Signaling Pathway; IL-2 Signaling Pathway	IKBKG; MAPK1; MAPK11; MAPK3; UBC	APP; FOS; JUN; MAPK11; MAPK14; MAPK3; MAPK8; MEF2A; MEF2C; UBB
1269385	R-HSA-182971	EGFR downregulation	12170	24	0.400329	203	308	2	6	0.315064	0.000261184	0.000261184	6	419	EGF/EGFR Signaling Pathway; IL-3 Signaling Pathway; IL-2 Signaling Pathway	HGS; UBC	ARHGEF7; CBL; CDC42; GRB2; HGS; UBB
1458294	WP2828	Bladder Cancer	12170	24	0.400329	203	308	2	6	0.315064	0.000261184	0.000261184	6	419	EGF/EGFR Signaling Pathway; IL-3 Signaling Pathway; IL-2 Signaling Pathway	E2F1; MAPK1	CCND1; CDH1; E2F1; HRAS; MDM2; TP53
218099	ko05133	Pertussis	12170	62	1.03418	203	308	4	9	0.16234	0.00026791	0.00026791	6	419	EGF/EGFR Signaling Pathway; IL-3 Signaling Pathway; IL-2 Signaling Pathway	MAPK1; MAPK11; MAPK12; MAPK3	CALM1; FOS; JUN; MAPK11; MAPK12; MAPK14; MAPK3; MAPK8; RHOA
511702	GO:0050731	positive regulation of peptidyl-tyrosine phosphorylation	12170	130	2.16845	203	308	4	13	0.589191	0.000281438	0.000281438	6	419	EGF/EGFR Signaling Pathway; IL-3 Signaling Pathway; IL-2 Signaling Pathway	GATA1; LEP; PAK2; PTPRZ1	FYN; GATA1; INS; JAK2; LEP; PAK2; PTK2B; PTPRZ1; SRC; STAT3; SYK; TGFB1; TP53
482	ko04530	Tight junction	12170	112	1.8682	203	308	6	12	0.116395	0.000288397	0.000288397	6	419	EGF/EGFR Signaling Pathway; IL-3 Signaling Pathway; IL-2 Signaling Pathway	EPB41L1; EXOC3; KRAS; PRKCZ; SPTAN1; TJP1	ACTB; AKT1; CDC42; CTNNB1; EPB41L1; HRAS; PRKCZ; PTEN; RHOA; SPTAN1; SRC; TJP1
1383020	R-HSA-6811558	PI5P, PP2A and IER3 Regulate PI3K/AKT Signaling	12170	63	1.05086	203	308	4	9	0.169013	0.000301769	0.000301769	6	419	EGF/EGFR Signaling Pathway; IL-3 Signaling Pathway; IL-2 Signaling Pathway	LCK; MAPK1; MAPK3; MET	AKT1; FYN; GRB2; INS; LCK; MAPK3; PIK3CA; PTPN11; SRC
122131	ko04621	NOD-like receptor signaling pathway	12170	131	2.18513	203	308	9	13	0.012149	0.000301966	0.000301966	6	419	EGF/EGFR Signaling Pathway; IL-3 Signaling Pathway; IL-2 Signaling Pathway	BCL2; GABARAP; IKBKG; ITPR1; MAPK1; MAPK11; MAPK12; MAPK3; P2RX7	BCL2L1; GABARAPL1; GABARAPL2; HSP90AA1; ITPR1; JUN; MAPK11; MAPK12; MAPK14; MAPK3; MAPK8; RHOA; STAT1
487	ko04620	Toll-like receptor signaling pathway	12170	79	1.31775	203	308	5	10	0.112057	0.000315854	0.000315854	6	419	EGF/EGFR Signaling Pathway; IL-3 Signaling Pathway; IL-2 Signaling Pathway	IKBKG; MAPK1; MAPK11; MAPK12; MAPK3	AKT1; FOS; JUN; MAPK11; MAPK12; MAPK14; MAPK3; MAPK8; PIK3CA; STAT1
198855	WP75	Toll-like Receptor Signaling Pathway	12170	79	1.31775	203	308	5	10	0.112057	0.000315854	0.000315854	6	419	EGF/EGFR Signaling Pathway; IL-3 Signaling Pathway; IL-2 Signaling Pathway	IKBKG; MAPK1; MAPK11; MAPK12; MAPK3	AKT1; FOS; JUN; MAPK11; MAPK12; MAPK14; MAPK3; MAPK8; PIK3CA; STAT1
1269233	R-HSA-168138	Toll Like Receptor 9 (TLR9) Cascade	12170	79	1.31775	203	308	5	10	0.112057	0.000315854	0.000315854	6	419	EGF/EGFR Signaling Pathway; IL-3 Signaling Pathway; IL-2 Signaling Pathway	IKBKG; MAPK1; MAPK11; MAPK3; UBC	APP; FOS; JUN; MAPK11; MAPK14; MAPK3; MAPK8; MEF2A; MEF2C; UBB
524	ko05216	Thyroid cancer	12170	25	0.417009	203	308	3	6	0.0969108	0.000324557	0.000324557	6	419	EGF/EGFR Signaling Pathway; IL-3 Signaling Pathway; IL-2 Signaling Pathway	KRAS; MAPK1; MAPK3	CCND1; CDH1; CTNNB1; HRAS; MAPK3; TP53
138041	epha_fwdpathway	EPHA forward signaling	12170	25	0.417009	203	308	2	6	0.327795	0.000324557	0.000324557	6	419	EGF/EGFR Signaling Pathway; IL-3 Signaling Pathway; IL-2 Signaling Pathway	CRKL; LCK	CBL; CRKL; FYN; LCK; RHOA; SRC
672455	WP2035	Follicle Stimulating Hormone (FSH) signaling pathway	12170	25	0.417009	203	308	2	6	0.327795	0.000324557	0.000324557	6	419	EGF/EGFR Signaling Pathway; IL-3 Signaling Pathway; IL-2 Signaling Pathway	MAPK1; MAPK3	AKT1; MAPK14; MAPK3; PRKACA; RAF1; SRC
486718	GO:0000187	activation of MAPK activity	12170	112	1.8682	203	308	11	11	0.000332842	0.00109203	0.000332842	6	419	EGF/EGFR Signaling Pathway; IL-3 Signaling Pathway; IL-2 Signaling Pathway	AXIN1; CHRNA7; IKBKG; MAPK1; MAPK11; MAPK3; P2RX7; PDE6G; PLA2G1B; TP73; UBC	AXIN1; MAPK11; MAPK14; MAPK3; PDE6G; PLA2G1B; PTPN11; SHC1; SYK; TP73; UBB
513952	GO:0060396	growth hormone receptor signaling pathway	12170	16	0.266886	203	308	3	5	0.0426735	0.00037316	0.00037316	6	419	EGF/EGFR Signaling Pathway; IL-3 Signaling Pathway; IL-2 Signaling Pathway	MAPK1; MAPK3; PXN	JAK2; MAPK3; PTK2; PXN; STAT3
138021	a4b1_paxdep_pathway	Paxillin-dependent events mediated by a4b1	12170	16	0.266886	203	308	2	5	0.199256	0.00037316	0.00037316	6	419	EGF/EGFR Signaling Pathway; IL-3 Signaling Pathway; IL-2 Signaling Pathway	CRKL; PXN	CBL; CRKL; PIK3CA; PRKACA; PXN
513648	GO:0060090	binding, bridging	12170	136	2.26853	203	308	8	13	0.0411379	0.000424396	0.000424396	6	419	EGF/EGFR Signaling Pathway; IL-3 Signaling Pathway; IL-2 Signaling Pathway	BAIAP2; CAV1; CRKL; KHDRBS1; MAPK8IP2; NCK2; STUB1; STX1A	BAIAP2; CAV1; CRKL; GRB2; KHDRBS1; MAPK8IP2; NCK2; NEFH; PTPN11; SHC1; SRC; STUB1; STX1A
512115	GO:0051219	phosphoprotein binding	12170	52	0.867379	203	308	4	8	0.116395	0.000459027	0.000459027	6	419	EGF/EGFR Signaling Pathway; IL-3 Signaling Pathway; IL-2 Signaling Pathway	CSNK1D; MAPK1; MAPK3; TBL2	CBL; CSNK1D; GRB2; MAPK3; SHC1; SNCA; SRC; TBL2
505331	GO:0042169	SH2 domain binding	12170	27	0.45037	203	308	2	6	0.354867	0.000490125	0.000490125	6	419	EGF/EGFR Signaling Pathway; IL-3 Signaling Pathway; IL-2 Signaling Pathway	LCK; SYP	JAK2; LCK; PTK2; SH3PXD2B; SRC; SYP
1269300	R-HSA-2871809	FCERI mediated Ca+2 mobilization	12170	27	0.45037	203	308	2	6	0.354867	0.000490125	0.000490125	6	419	EGF/EGFR Signaling Pathway; IL-3 Signaling Pathway; IL-2 Signaling Pathway	ITPR1; PLCG2	CALM1; GRB2; ITPR1; SHC1; SOS1; SYK
198893	WP400	p38 MAPK Signaling Pathway	12170	27	0.45037	203	308	0	6	1	0.000490125	0.000490125	6	419	EGF/EGFR Signaling Pathway; IL-3 Signaling Pathway; IL-2 Signaling Pathway		CDC42; GRB2; HRAS; MAPK14; SHC1; STAT1
1129532	GO:1903708	positive regulation of hemopoiesis	12170	139	2.31857	203	308	7	13	0.103282	0.000518244	0.000518244	6	419	EGF/EGFR Signaling Pathway; IL-3 Signaling Pathway; IL-2 Signaling Pathway	GATA1; IL2RA; LCK; LEP; MAPK11; PRKCZ; TESC	FOS; GATA1; IL2RA; JUN; LCK; LEP; MAPK11; MAPK14; PRKCZ; RHOA; SYK; TESC; TGFB1
490029	GO:0004713	protein tyrosine kinase activity	12170	139	2.31857	203	308	6	13	0.19945	0.000518244	0.000518244	6	419	EGF/EGFR Signaling Pathway; IL-3 Signaling Pathway; IL-2 Signaling Pathway	CAMKK2; CSF2RA; CSK; IL3RA; LCK; MET	CAMKK2; CSF2RA; CSK; FYN; HSP90AA1; IL3RA; JAK2; LCK; PTK2; PTK2B; SRC; SYK; TESK2
1269373	R-HSA-202733	Cell surface interactions at the vascular wall	12170	102	1.7014	203	308	4	11	0.404215	0.000534639	0.000534639	6	419	EGF/EGFR Signaling Pathway; IL-3 Signaling Pathway; IL-2 Signaling Pathway	CAV1; KRAS; LCK; SDC3	CAV1; FYN; GRB2; HRAS; LCK; PIK3CA; PTPN11; SHC1; SOS1; SRC; TGFB1
1319989	hsa04211	Longevity regulating pathway	12170	85	1.41783	203	308	3	10	0.579916	0.000553892	0.000553892	6	419	EGF/EGFR Signaling Pathway; IL-3 Signaling Pathway; IL-2 Signaling Pathway	CAMKK2; KRAS; ULK1	AKT1; CAMKK2; HRAS; INS; PIK3CA; PRKACA; PRKACB; PRKACG; TP53; ULK1
198908	WP195	IL-1 signaling pathway	12170	40	0.667214	203	308	4	7	0.0665053	0.000572673	0.000572673	6	419	EGF/EGFR Signaling Pathway; IL-3 Signaling Pathway; IL-2 Signaling Pathway	IKBKG; MAPK1; MAPK3; PRKCZ	AKT1; JUN; MAPK14; MAPK3; MAPK8; PRKCZ; PTPN11
496924	GO:0017124	SH3 domain binding	12170	103	1.71808	203	308	6	11	0.0933316	0.00057999	0.00057999	6	419	EGF/EGFR Signaling Pathway; IL-3 Signaling Pathway; IL-2 Signaling Pathway	CIT; KHDRBS1; MAPT; SHANK2; SYNGAP1; WAS	CBL; CIT; DNM2; GRB2; KHDRBS1; MAPT; PARK2; SHANK2; SOS1; SYNGAP1; WAS
138008	a6b1_a6b4_integrin_pathway	a6b1 and a6b4 Integrin signaling	12170	28	0.46705	203	308	1	6	0.820311	0.000590252	0.000590252	6	419	EGF/EGFR Signaling Pathway; IL-3 Signaling Pathway; IL-2 Signaling Pathway	MET	AKT1; CDH1; GRB2; HRAS; PIK3CA; SHC1
1268864	R-HSA-5655302	Signaling by FGFR1 in disease	12170	28	0.46705	203	308	1	6	0.820311	0.000590252	0.000590252	6	419	EGF/EGFR Signaling Pathway; IL-3 Signaling Pathway; IL-2 Signaling Pathway	KRAS	GRB2; HRAS; PIK3CA; SOS1; STAT1; STAT3
1269181	R-HSA-389513	CTLA4 inhibitory signaling	12170	18	0.300247	203	308	1	5	0.686239	0.000651235	0.000651235	6	419	EGF/EGFR Signaling Pathway; IL-3 Signaling Pathway; IL-2 Signaling Pathway	LCK	AKT1; FYN; LCK; PTPN11; SRC
1458217	WP2586	Aryl Hydrocarbon Receptor	12170	41	0.683895	203	308	3	7	0.207758	0.000656172	0.000656172	6	419	EGF/EGFR Signaling Pathway; IL-3 Signaling Pathway; IL-2 Signaling Pathway	E2F1; KRAS; MAPK1	E2F1; EP300; HRAS; HSP90AA1; NCOR2; RAF1; SRC
502091	GO:0032869	cellular response to insulin stimulus	12170	124	2.06836	203	308	5	12	0.302966	0.000692743	0.000692743	6	419	EGF/EGFR Signaling Pathway; IL-3 Signaling Pathway; IL-2 Signaling Pathway	BAIAP2; KAT2B; PLA2G1B; PRKCZ; VLDLR	AKT1; BAIAP2; GRB2; INS; KAT2B; PIK3CA; PLA2G1B; PRKCZ; SHC1; SOS1; SRC; VAMP2
1457796	R-HSA-8851805	MET activates RAS signaling	12170	10	0.166804	203	308	2	4	0.116395	0.000726182	0.000726182	6	419	EGF/EGFR Signaling Pathway; IL-3 Signaling Pathway; IL-2 Signaling Pathway	KRAS; MET	GRB2; HRAS; SHC1; SOS1
1269375	R-HSA-210990	PECAM1 interactions	12170	10	0.166804	203	308	1	4	0.564505	0.000726182	0.000726182	6	419	EGF/EGFR Signaling Pathway; IL-3 Signaling Pathway; IL-2 Signaling Pathway	LCK	FYN; LCK; PTPN11; SRC
1269497	R-HSA-1250347	SHC1 events in ERBB4 signaling	12170	10	0.166804	203	308	1	4	0.564505	0.000726182	0.000726182	6	419	EGF/EGFR Signaling Pathway; IL-3 Signaling Pathway; IL-2 Signaling Pathway	KRAS	GRB2; HRAS; SHC1; SOS1
1270315	R-HSA-418885	DCC mediated attractive signaling	12170	10	0.166804	203	308	0	4	1	0.000726182	0.000726182	6	419	EGF/EGFR Signaling Pathway; IL-3 Signaling Pathway; IL-2 Signaling Pathway		CDC42; FYN; PTK2; SRC
489299	GO:0030674	protein binding, bridging	12170	125	2.08505	203	308	7	12	0.0724024	0.000737202	0.000737202	6	419	EGF/EGFR Signaling Pathway; IL-3 Signaling Pathway; IL-2 Signaling Pathway	BAIAP2; CAV1; CRKL; KHDRBS1; NCK2; STUB1; STX1A	BAIAP2; CAV1; CRKL; GRB2; KHDRBS1; NCK2; NEFH; PTPN11; SHC1; SRC; STUB1; STX1A
506	ko04930	Type II diabetes mellitus	12170	42	0.700575	203	308	4	7	0.0744832	0.000751577	0.000751577	6	419	EGF/EGFR Signaling Pathway; IL-3 Signaling Pathway; IL-2 Signaling Pathway	CACNA1B; MAPK1; MAPK3; PRKCZ	CACNA1D; INS; KCNJ11; MAPK3; MAPK8; PIK3CA; PRKCZ
506581	GO:0043550	regulation of lipid kinase activity	12170	42	0.700575	203	308	2	7	0.564505	0.000751577	0.000751577	6	419	EGF/EGFR Signaling Pathway; IL-3 Signaling Pathway; IL-2 Signaling Pathway	EEF1A2; VAC14	CDC42; EEF1A2; PTK2; PTK2B; SRC; TGFB1; VAC14
469	ko04150	mTOR signaling pathway	12170	126	2.10173	203	308	4	12	0.576822	0.000788864	0.000788864	6	419	EGF/EGFR Signaling Pathway; IL-3 Signaling Pathway; IL-2 Signaling Pathway	KRAS; MAPK1; MAPK3; ULK1	AKT1; GRB2; HRAS; INS; MAPK3; PIK3CA; PTEN; RAF1; RHOA; SOS1; SOS2; ULK1
1340651	ko04213	Longevity regulating pathway - multiple species	12170	57	0.950781	203	308	2	8	0.671133	0.000822738	0.000822738	6	419	EGF/EGFR Signaling Pathway; IL-3 Signaling Pathway; IL-2 Signaling Pathway	HDAC1; KRAS	AKT1; HDAC1; HRAS; INS; PIK3CA; PRKACA; PRKACB; PRKACG
1269215	R-HSA-198753	ERK/MAPK targets	12170	19	0.316927	203	308	3	5	0.0597846	0.000824736	0.000824736	6	419	EGF/EGFR Signaling Pathway; IL-3 Signaling Pathway; IL-2 Signaling Pathway	MAPK1; MAPK11; MAPK3	MAPK11; MAPK14; MAPK3; MEF2A; MEF2C
490337	GO:0005057	signal transducer activity, downstream of receptor	12170	108	1.80148	203	308	6	11	0.108554	0.000827463	0.000827463	6	419	EGF/EGFR Signaling Pathway; IL-3 Signaling Pathway; IL-2 Signaling Pathway	MAPK1; MAPK11; MAPK12; MAPK3; PAK2; RGS12	MAPK11; MAPK12; MAPK14; MAPK3; MAPK8; PAK2; RAF1; RGS12; SMAD3; SMAD4; SYK
530	ko05222	Small cell lung cancer	12170	73	1.21767	203	308	3	9	0.49262	0.000827463	0.000827463	6	419	EGF/EGFR Signaling Pathway; IL-3 Signaling Pathway; IL-2 Signaling Pathway	BCL2; E2F1; IKBKG	AKT1; BCL2L1; CCND1; E2F1; ITGA2B; PIK3CA; PTEN; PTK2; TP53
518358	GO:0090218	positive regulation of lipid kinase activity	12170	30	0.500411	203	308	1	6	0.844453	0.000827463	0.000827463	6	419	EGF/EGFR Signaling Pathway; IL-3 Signaling Pathway; IL-2 Signaling Pathway	EEF1A2	CDC42; EEF1A2; PTK2; PTK2B; SRC; TGFB1
138018	cd8tcrdownstreampathway	Downstream signaling in naive CD8+ T cells	12170	43	0.717256	203	308	3	7	0.224707	0.000849238	0.000849238	6	419	EGF/EGFR Signaling Pathway; IL-3 Signaling Pathway; IL-2 Signaling Pathway	IL2RA; MAPK1; MAPK3	CALM1; FOS; IL2RA; JUN; MAPK3; MAPK8; RAF1
920955	WP1449	Regulation of toll-like receptor signaling pathway	12170	109	1.81816	203	308	5	11	0.226154	0.00089224	0.00089224	6	419	EGF/EGFR Signaling Pathway; IL-3 Signaling Pathway; IL-2 Signaling Pathway	IKBKG; MAPK1; MAPK11; MAPK12; MAPK3	AKT1; FOS; JUN; MAPK11; MAPK12; MAPK14; MAPK3; MAPK8; PIK3CA; STAT1; SYK
498709	GO:0048015	phosphatidylinositol-mediated signaling	12170	91	1.51791	203	308	2	10	0.908261	0.000899639	0.000899639	6	419	EGF/EGFR Signaling Pathway; IL-3 Signaling Pathway; IL-2 Signaling Pathway	LCK; TNRC6B	AKT1; FYN; GRB2; LCK; NGF; PIK3CA; PTEN; PTPN11; RHOA; TNRC6B
1458189	WP2864	Apoptosis-related network due to altered Notch3 in ovarian cancer	12170	44	0.733936	203	308	4	7	0.0826608	0.000970958	0.000970958	6	419	EGF/EGFR Signaling Pathway; IL-3 Signaling Pathway; IL-2 Signaling Pathway	AXIN1; HDAC1; MAPK1; PAK2	AKT1; APP; AXIN1; HDAC1; PAK2; PTK2; PTK2B
1270321	R-HSA-428540	Activation of Rac	12170	11	0.183484	203	308	2	4	0.130161	0.00102662	0.00102662	6	419	EGF/EGFR Signaling Pathway; IL-3 Signaling Pathway; IL-2 Signaling Pathway	NCK2; PAK2	NCK2; PAK2; SOS1; SOS2
138054	nectin_pathway	Nectin adhesion pathway	12170	20	0.333607	203	308	0	5	1	0.00102662	0.00102662	6	419	EGF/EGFR Signaling Pathway; IL-3 Signaling Pathway; IL-2 Signaling Pathway		CDC42; CDH1; CTNNB1; PIK3CA; SRC
498711	GO:0048017	inositol lipid-mediated signaling	12170	93	1.55127	203	308	2	10	0.923138	0.00104405	0.00104405	6	419	EGF/EGFR Signaling Pathway; IL-3 Signaling Pathway; IL-2 Signaling Pathway	LCK; TNRC6B	AKT1; FYN; GRB2; LCK; NGF; PIK3CA; PTEN; PTPN11; RHOA; TNRC6B
511796	GO:0050851	antigen receptor-mediated signaling pathway	12170	131	2.18513	203	308	9	12	0.012149	0.00106638	0.00106638	6	419	EGF/EGFR Signaling Pathway; IL-3 Signaling Pathway; IL-2 Signaling Pathway	BCL2; CSK; IKBKG; LCK; MAPK1; PAK2; PLCG2; UBC; WAS	CSK; FYN; HRAS; LCK; MEF2C; PAK2; PIK3CA; PSEN1; PTEN; SYK; UBB; WAS
504770	GO:0035591	signaling adaptor activity	12170	61	1.0175	203	308	4	8	0.15805	0.00123747	0.00123747	6	419	EGF/EGFR Signaling Pathway; IL-3 Signaling Pathway; IL-2 Signaling Pathway	CRKL; KHDRBS1; MAPK8IP2; NCK2	CRKL; GRB2; KHDRBS1; MAPK8IP2; NCK2; PTPN11; SHC1; SRC
753074	GO:1900078	positive regulation of cellular response to insulin stimulus	12170	21	0.350288	203	308	2	5	0.271279	0.00127488	0.00127488	6	419	EGF/EGFR Signaling Pathway; IL-3 Signaling Pathway; IL-2 Signaling Pathway	LEP; PRKCZ	INS; LEP; PRKCZ; PTPN11; SRC
496183	GO:0046326	positive regulation of glucose import	12170	33	0.550452	203	308	1	6	0.879052	0.00134278	0.00134278	6	419	EGF/EGFR Signaling Pathway; IL-3 Signaling Pathway; IL-2 Signaling Pathway	PRKCZ	AKT1; INS; MAPK14; PRKCZ; PTPN11; RAP1A
1269445	R-HSA-193704	p75 NTR receptor-mediated signalling	12170	79	1.31775	203	308	3	9	0.557946	0.00141433	0.00141433	6	419	EGF/EGFR Signaling Pathway; IL-3 Signaling Pathway; IL-2 Signaling Pathway	AATF; HDAC1; UBC	ARHGEF7; HDAC1; HDAC3; MAPK8; NGF; RHOA; SOS1; SOS2; UBB
507985	GO:0045637	regulation of myeloid cell differentiation	12170	137	2.28521	203	308	6	12	0.194746	0.00155825	0.00155825	6	419	EGF/EGFR Signaling Pathway; IL-3 Signaling Pathway; IL-2 Signaling Pathway	FOXP1; GATA1; KLF13; LEP; MAPK11; TESC	CTNNB1; FOS; FOXP1; GATA1; JUN; KLF13; LEP; MAPK11; MAPK14; MEF2C; PTK2B; TESC
1269477	R-HSA-198725	Nuclear Events (kinase and transcription factor activation)	12170	22	0.366968	203	308	3	5	0.0777534	0.00155857	0.00155857	6	419	EGF/EGFR Signaling Pathway; IL-3 Signaling Pathway; IL-2 Signaling Pathway	MAPK1; MAPK11; MAPK3	MAPK11; MAPK14; MAPK3; MEF2A; MEF2C
138061	cd40_pathway	CD40/CD40L signaling	12170	22	0.366968	203	308	1	5	0.739711	0.00155857	0.00155857	6	419	EGF/EGFR Signaling Pathway; IL-3 Signaling Pathway; IL-2 Signaling Pathway	MAPK11	AKT1; JUN; MAPK11; MAPK14; MAPK8
1458223	WP2583	T-Cell Receptor and Co-stimulatory Signaling	12170	22	0.366968	203	308	1	5	0.739711	0.00155857	0.00155857	6	419	EGF/EGFR Signaling Pathway; IL-3 Signaling Pathway; IL-2 Signaling Pathway	LCK	AKT1; CALM1; FYN; LCK; PTEN
490372	GO:0046875	ephrin receptor binding	12170	22	0.366968	203	308	0	5	1	0.00155857	0.00155857	6	419	EGF/EGFR Signaling Pathway; IL-3 Signaling Pathway; IL-2 Signaling Pathway		CBL; FYN; GRB2; SHC1; SRC
508687	GO:0046425	regulation of JAK-STAT cascade	12170	118	1.96828	203	308	6	11	0.132213	0.00164381	0.00164381	6	419	EGF/EGFR Signaling Pathway; IL-3 Signaling Pathway; IL-2 Signaling Pathway	CAV1; HGS; LCK; LEP; LRRC4; NOTCH1	CAV1; FYN; HGS; JAK2; LCK; LEP; LRRC4; NOTCH1; PTK2B; RTN4R; STAT3
492609	GO:0008286	insulin receptor signaling pathway	12170	64	1.06754	203	308	2	8	0.724462	0.00165609	0.00165609	6	419	EGF/EGFR Signaling Pathway; IL-3 Signaling Pathway; IL-2 Signaling Pathway	BAIAP2; PRKCZ	AKT1; BAIAP2; GRB2; INS; PIK3CA; PRKCZ; SHC1; SOS1
511979	GO:0051054	positive regulation of DNA metabolic process	12170	159	2.65218	203	308	5	13	0.505854	0.00166234	0.00166234	6	419	EGF/EGFR Signaling Pathway; IL-3 Signaling Pathway; IL-2 Signaling Pathway	MAPK1; MAPK3; PLA2G1B; PML; RFC5	AKT1; CDC42; CTNNB1; HRAS; INS; JUN; MAPK3; PLA2G1B; PML; PTK2B; SHC1; SRC; TGFB1
1458290	WP2637	Structural Pathway of Interleukin 1 (IL-1)	12170	35	0.583813	203	308	4	6	0.0484354	0.00181185	0.00181185	6	419	EGF/EGFR Signaling Pathway; IL-3 Signaling Pathway; IL-2 Signaling Pathway	MAPK1; MAPK11; MAPK3; MBP	FOS; MAPK11; MAPK14; MAPK3; MAPK8; MBP
138063	s1p_s1p3_pathway	S1P3 pathway	12170	23	0.383648	203	308	2	5	0.298977	0.00191151	0.00191151	6	419	EGF/EGFR Signaling Pathway; IL-3 Signaling Pathway; IL-2 Signaling Pathway	MAPK1; MAPK3	AKT1; JAK2; MAPK3; RHOA; SRC
512306	GO:0051428	peptide hormone receptor binding	12170	13	0.216845	203	308	1	4	0.609345	0.00195218	0.00195218	6	419	EGF/EGFR Signaling Pathway; IL-3 Signaling Pathway; IL-2 Signaling Pathway	LEP	FYN; JAK2; LEP; PTPN11
1269414	R-HSA-5654706	FRS-mediated FGFR3 signaling	12170	13	0.216845	203	308	1	4	0.609345	0.00195218	0.00195218	6	419	EGF/EGFR Signaling Pathway; IL-3 Signaling Pathway; IL-2 Signaling Pathway	KRAS	GRB2; HRAS; PTPN11; SOS1
1269416	R-HSA-5654704	SHC-mediated cascade:FGFR3	12170	13	0.216845	203	308	1	4	0.609345	0.00195218	0.00195218	6	419	EGF/EGFR Signaling Pathway; IL-3 Signaling Pathway; IL-2 Signaling Pathway	KRAS	GRB2; HRAS; SHC1; SOS1
1269361	R-HSA-372708	p130Cas linkage to MAPK signaling for integrins	12170	13	0.216845	203	308	0	4	1	0.00195218	0.00195218	6	419	EGF/EGFR Signaling Pathway; IL-3 Signaling Pathway; IL-2 Signaling Pathway		ITGA2B; PTK2; RAP1A; SRC
137922	il12_2pathway	IL12-mediated signaling events	12170	50	0.834018	203	308	2	7	0.623259	0.00197388	0.00197388	6	419	EGF/EGFR Signaling Pathway; IL-3 Signaling Pathway; IL-2 Signaling Pathway	IL2RA; LCK	FOS; IL2RA; JAK2; LCK; MAPK14; STAT1; STAT3
494892	GO:0010828	positive regulation of glucose transport	12170	36	0.600493	203	308	1	6	0.912812	0.00206068	0.00206068	6	419	EGF/EGFR Signaling Pathway; IL-3 Signaling Pathway; IL-2 Signaling Pathway	PRKCZ	AKT1; INS; MAPK14; PRKCZ; PTPN11; RAP1A
138044	mapktrkpathway	Trk receptor signaling mediated by the MAPK pathway	12170	24	0.400329	203	308	2	5	0.315064	0.00228545	0.00228545	6	419	EGF/EGFR Signaling Pathway; IL-3 Signaling Pathway; IL-2 Signaling Pathway	MAPK1; MAPK3	FOS; MAPK14; MAPK3; MEF2C; RAF1
515306	GO:0070374	positive regulation of ERK1 and ERK2 cascade	12170	124	2.06836	203	308	2	11	1	0.00239456	0.00239456	6	419	EGF/EGFR Signaling Pathway; IL-3 Signaling Pathway; IL-2 Signaling Pathway	MAPK3; PRKCZ	HRAS; JUN; MAPK3; PRKCZ; PTEN; PTK2B; PTPN11; RAF1; RAP1A; SRC; TGFB1
695200	hsa04066	HIF-1 signaling pathway	12170	86	1.43451	203	308	5	9	0.134078	0.00246882	0.00246882	6	419	EGF/EGFR Signaling Pathway; IL-3 Signaling Pathway; IL-2 Signaling Pathway	BCL2; CAMK2B; MAPK1; MAPK3; PLCG2	AKT1; CAMK2B; CAMK2G; CREBBP; EP300; INS; MAPK3; PIK3CA; STAT3
1268867	R-HSA-1839117	Signaling by cytosolic FGFR1 fusion mutants	12170	14	0.233525	203	308	0	4	1	0.00255618	0.00255618	6	419	EGF/EGFR Signaling Pathway; IL-3 Signaling Pathway; IL-2 Signaling Pathway		GRB2; PIK3CA; STAT1; STAT3
1339142	R-HSA-6783589	Interleukin-6 family signaling	12170	25	0.417009	203	308	0	5	1	0.00268863	0.00268863	6	419	EGF/EGFR Signaling Pathway; IL-3 Signaling Pathway; IL-2 Signaling Pathway		CBL; JAK2; PTPN11; STAT1; STAT3
508589	GO:0046324	regulation of glucose import	12170	53	0.884059	203	308	2	7	0.639753	0.00269043	0.00269043	6	419	EGF/EGFR Signaling Pathway; IL-3 Signaling Pathway; IL-2 Signaling Pathway	LEP; PRKCZ	AKT1; INS; LEP; MAPK14; PRKCZ; PTPN11; RAP1A
507350	GO:0044344	cellular response to fibroblast growth factor stimulus	12170	88	1.46787	203	308	5	9	0.143043	0.00283831	0.00283831	6	419	EGF/EGFR Signaling Pathway; IL-3 Signaling Pathway; IL-2 Signaling Pathway	ELN; MAPK1; MAPK3; TBX1; UBC	CBL; CTNNB1; ELN; GRB2; MAPK3; PTPN11; SNCA; TBX1; UBB
137933	il4_2pathway	IL4-mediated signaling events	12170	54	0.90074	203	308	0	7	1	0.00298432	0.00298432	6	419	EGF/EGFR Signaling Pathway; IL-3 Signaling Pathway; IL-2 Signaling Pathway		AKT1; CBL; GRB2; JAK2; MAPK14; PIK3CA; SHC1
510607	GO:0048538	thymus development	12170	39	0.650534	203	308	5	6	0.0148201	0.00301557	0.00301557	6	419	EGF/EGFR Signaling Pathway; IL-3 Signaling Pathway; IL-2 Signaling Pathway	BCL2; CRKL; MAPK1; MAPK3; TBX1	CRKL; CTNNB1; MAPK3; PSEN1; RAF1; TBX1
508081	GO:0045740	positive regulation of DNA replication	12170	39	0.650534	203	308	1	6	0.947588	0.00301557	0.00301557	6	419	EGF/EGFR Signaling Pathway; IL-3 Signaling Pathway; IL-2 Signaling Pathway	PLA2G1B	CDC42; HRAS; INS; JUN; PLA2G1B; SHC1
1457799	R-HSA-8875878	MET promotes cell motility	12170	26	0.433689	203	308	2	5	0.342838	0.00315848	0.00315848	6	419	EGF/EGFR Signaling Pathway; IL-3 Signaling Pathway; IL-2 Signaling Pathway	CRKL; MET	CRKL; GRB2; PTK2; RAP1A; SRC
1458228	WP3844	PI3K-AKT-mTOR signaling pathway and therapeutic opportunities	12170	26	0.433689	203	308	2	5	0.342838	0.00315848	0.00315848	6	419	EGF/EGFR Signaling Pathway; IL-3 Signaling Pathway; IL-2 Signaling Pathway	KRAS; ULK1	AKT1; HRAS; PIK3CA; PTEN; ULK1
499434	GO:0050852	T cell receptor signaling pathway	12170	109	1.81816	203	308	8	10	0.0153287	0.00319431	0.00319431	6	419	EGF/EGFR Signaling Pathway; IL-3 Signaling Pathway; IL-2 Signaling Pathway	CSK; IKBKG; LCK; MAPK1; PAK2; PLCG2; UBC; WAS	CSK; FYN; HRAS; LCK; PAK2; PIK3CA; PSEN1; PTEN; UBB; WAS
1470919	R-HSA-8875360	InlB-mediated entry of Listeria monocytogenes into host cell	12170	15	0.250205	203	308	3	4	0.0380578	0.00319431	0.00319431	6	419	EGF/EGFR Signaling Pathway; IL-3 Signaling Pathway; IL-2 Signaling Pathway	HGS; MET; UBC	CBL; GRB2; HGS; UBB
198883	WP22	IL-9 Signaling Pathway	12170	15	0.250205	203	308	2	4	0.185586	0.00319431	0.00319431	6	419	EGF/EGFR Signaling Pathway; IL-3 Signaling Pathway; IL-2 Signaling Pathway	MAPK1; MAPK3	GRB2; MAPK3; STAT1; STAT3
487680	GO:0001784	phosphotyrosine binding	12170	15	0.250205	203	308	2	4	0.185586	0.00319431	0.00319431	6	419	EGF/EGFR Signaling Pathway; IL-3 Signaling Pathway; IL-2 Signaling Pathway	MAPK1; MAPK3	CBL; GRB2; MAPK3; SHC1
1268873	R-HSA-5655332	Signaling by FGFR3 in disease	12170	15	0.250205	203	308	1	4	0.639753	0.00319431	0.00319431	6	419	EGF/EGFR Signaling Pathway; IL-3 Signaling Pathway; IL-2 Signaling Pathway	KRAS	GRB2; HRAS; PIK3CA; SOS1
1269393	R-HSA-5654693	FRS-mediated FGFR1 signaling	12170	15	0.250205	203	308	1	4	0.639753	0.00319431	0.00319431	6	419	EGF/EGFR Signaling Pathway; IL-3 Signaling Pathway; IL-2 Signaling Pathway	KRAS	GRB2; HRAS; PTPN11; SOS1
1269395	R-HSA-5654688	SHC-mediated cascade:FGFR1	12170	15	0.250205	203	308	1	4	0.639753	0.00319431	0.00319431	6	419	EGF/EGFR Signaling Pathway; IL-3 Signaling Pathway; IL-2 Signaling Pathway	KRAS	GRB2; HRAS; SHC1; SOS1
1269404	R-HSA-5654700	FRS-mediated FGFR2 signaling	12170	15	0.250205	203	308	1	4	0.639753	0.00319431	0.00319431	6	419	EGF/EGFR Signaling Pathway; IL-3 Signaling Pathway; IL-2 Signaling Pathway	KRAS	GRB2; HRAS; PTPN11; SOS1
1269406	R-HSA-5654699	SHC-mediated cascade:FGFR2	12170	15	0.250205	203	308	1	4	0.639753	0.00319431	0.00319431	6	419	EGF/EGFR Signaling Pathway; IL-3 Signaling Pathway; IL-2 Signaling Pathway	KRAS	GRB2; HRAS; SHC1; SOS1
1269423	R-HSA-5654712	FRS-mediated FGFR4 signaling	12170	15	0.250205	203	308	1	4	0.639753	0.00319431	0.00319431	6	419	EGF/EGFR Signaling Pathway; IL-3 Signaling Pathway; IL-2 Signaling Pathway	KRAS	GRB2; HRAS; PTPN11; SOS1
1269425	R-HSA-5654719	SHC-mediated cascade:FGFR4	12170	15	0.250205	203	308	1	4	0.639753	0.00319431	0.00319431	6	419	EGF/EGFR Signaling Pathway; IL-3 Signaling Pathway; IL-2 Signaling Pathway	KRAS	GRB2; HRAS; SHC1; SOS1
505	ko04920	Adipocytokine signaling pathway	12170	55	0.91742	203	308	3	7	0.327795	0.00321036	0.00321036	6	419	EGF/EGFR Signaling Pathway; IL-3 Signaling Pathway; IL-2 Signaling Pathway	CAMKK2; IKBKG; LEP	AKT1; CAMKK2; JAK2; LEP; MAPK8; PTPN11; STAT3
198868	WP1403	AMP-activated Protein Kinase (AMPK) Signaling	12170	55	0.91742	203	308	2	7	0.657394	0.00321036	0.00321036	6	419	EGF/EGFR Signaling Pathway; IL-3 Signaling Pathway; IL-2 Signaling Pathway	CAMKK2; LEP	AKT1; CAMKK2; LEP; PIK3CA; PRKACB; PRKACG; TP53
137945	amb2_neutrophils_pathway	amb2 Integrin signaling	12170	40	0.667214	203	308	2	6	0.5524	0.00334213	0.00334213	6	419	EGF/EGFR Signaling Pathway; IL-3 Signaling Pathway; IL-2 Signaling Pathway	LCK; PRKCZ	AKT1; FYN; LCK; PRKCZ; RHOA; SRC
488147	GO:0002274	myeloid leukocyte activation	12170	91	1.51791	203	308	2	9	0.908261	0.00345043	0.00345043	6	419	EGF/EGFR Signaling Pathway; IL-3 Signaling Pathway; IL-2 Signaling Pathway	FOXP1; MAPT	FOXP1; JUN; MAPT; PSEN1; SNAP23; SNCA; SYK; TGFB1; VAMP2
506583	GO:0043552	positive regulation of phosphatidylinositol 3-kinase activity	12170	27	0.45037	203	308	0	5	1	0.00365478	0.00365478	6	419	EGF/EGFR Signaling Pathway; IL-3 Signaling Pathway; IL-2 Signaling Pathway		CDC42; PTK2; PTK2B; SRC; TGFB1
812256	hsa04668	TNF signaling pathway	12170	92	1.53459	203	308	5	9	0.15805	0.00370724	0.00370724	6	419	EGF/EGFR Signaling Pathway; IL-3 Signaling Pathway; IL-2 Signaling Pathway	IKBKG; MAPK1; MAPK11; MAPK12; MAPK3	AKT1; FOS; JUN; MAPK11; MAPK12; MAPK14; MAPK3; MAPK8; PIK3CA
516697	GO:0071774	response to fibroblast growth factor	12170	93	1.55127	203	308	5	9	0.161574	0.00399327	0.00399327	6	419	EGF/EGFR Signaling Pathway; IL-3 Signaling Pathway; IL-2 Signaling Pathway	ELN; MAPK1; MAPK3; TBX1; UBC	CBL; CTNNB1; ELN; GRB2; MAPK3; PTPN11; SNCA; TBX1; UBB
213277	ko05162	Measles	12170	114	1.90156	203	308	2	10	1	0.00428221	0.00428221	6	419	EGF/EGFR Signaling Pathway; IL-3 Signaling Pathway; IL-2 Signaling Pathway	IL2RA; TP73	AKT1; CCND1; FYN; IL2RA; JAK2; PIK3CA; STAT1; STAT3; TP53; TP73
1272486	hsa04931	Insulin resistance	12170	95	1.58463	203	308	2	9	0.933763	0.00454881	0.00454881	6	419	EGF/EGFR Signaling Pathway; IL-3 Signaling Pathway; IL-2 Signaling Pathway	PPP1R3A; PRKCZ	AKT1; INS; MAPK8; PIK3CA; PPP1R3A; PRKCZ; PTEN; PTPN11; STAT3
1059538	hsa05230	Central carbon metabolism in cancer	12170	59	0.984141	203	308	4	7	0.147065	0.00471169	0.00471169	6	419	EGF/EGFR Signaling Pathway; IL-3 Signaling Pathway; IL-2 Signaling Pathway	KRAS; MAPK1; MAPK3; MET	AKT1; HRAS; MAPK3; PIK3CA; PTEN; RAF1; TP53
1269490	R-HSA-1250196	SHC1 events in ERBB2 signaling	12170	17	0.283566	203	308	1	4	0.671133	0.00501116	0.00501116	6	419	EGF/EGFR Signaling Pathway; IL-3 Signaling Pathway; IL-2 Signaling Pathway	KRAS	GRB2; HRAS; SHC1; SOS1
489411	GO:0006606	protein import into nucleus	12170	97	1.618	203	308	4	9	0.367438	0.00520285	0.00520285	6	419	EGF/EGFR Signaling Pathway; IL-3 Signaling Pathway; IL-2 Signaling Pathway	MAPK1; MAPK3; PML; RAN	AKT1; CTNNB1; JAK2; JUN; MAPK3; PML; STAT3; SYK; TGFB1
502090	GO:0032868	response to insulin	12170	183	3.05251	203	308	6	13	0.389111	0.00522271	0.00522271	6	419	EGF/EGFR Signaling Pathway; IL-3 Signaling Pathway; IL-2 Signaling Pathway	BAIAP2; KAT2B; LEP; PLA2G1B; PRKCZ; VLDLR	AKT1; BAIAP2; GRB2; INS; KAT2B; LEP; PIK3CA; PLA2G1B; PRKCZ; SHC1; SOS1; SRC; VAMP2
925942	GO:1902593	single-organism nuclear import	12170	98	1.63468	203	308	4	9	0.375176	0.00556581	0.00556581	6	419	EGF/EGFR Signaling Pathway; IL-3 Signaling Pathway; IL-2 Signaling Pathway	MAPK1; MAPK3; PML; RAN	AKT1; CTNNB1; JAK2; JUN; MAPK3; PML; STAT3; SYK; TGFB1
486717	GO:0000186	activation of MAPKK activity	12170	45	0.750616	203	308	1	6	1	0.00592127	0.00592127	6	419	EGF/EGFR Signaling Pathway; IL-3 Signaling Pathway; IL-2 Signaling Pathway	CRKL	CRKL; JAK2; NGF; PSEN1; RAF1; RAP1A
198878	WP732	Serotonin Receptor 2 and ELK-SRF/GATA4 signaling	12170	18	0.300247	203	308	4	4	0.00813409	0.00611329	0.00611329	6	419	EGF/EGFR Signaling Pathway; IL-3 Signaling Pathway; IL-2 Signaling Pathway	ITPR1; KRAS; MAPK1; MAPK3	HRAS; ITPR1; MAPK3; RAF1
1270243	R-HSA-373753	Nephrin interactions	12170	18	0.300247	203	308	2	4	0.225945	0.00611329	0.00611329	6	419	EGF/EGFR Signaling Pathway; IL-3 Signaling Pathway; IL-2 Signaling Pathway	NCK2; SPTAN1	FYN; NCK2; PIK3CA; SPTAN1
507393	GO:0044445	cytosolic part	12170	187	3.11923	203	308	5	13	0.623259	0.00620691	0.00620691	6	419	EGF/EGFR Signaling Pathway; IL-3 Signaling Pathway; IL-2 Signaling Pathway	HBA1; HBA2; IKBKG; RPLP0; VAC14	AHSP; CYB5R3; HBA1; HBA2; HBB; HBD; HBE1; HBG2; HBQ1; PIK3CA; RPLP0; SNAP25; VAC14
1458238	WP3676	BDNF-TrkB Signaling	12170	31	0.517091	203	308	3	5	0.134996	0.0064548	0.0064548	6	419	EGF/EGFR Signaling Pathway; IL-3 Signaling Pathway; IL-2 Signaling Pathway	DLG4; KRAS; MAPK1	AKT1; GRB2; HRAS; SHC1; SOS1
490341	GO:0005070	SH3/SH2 adaptor activity	12170	46	0.767297	203	308	3	6	0.248655	0.00647328	0.00647328	6	419	EGF/EGFR Signaling Pathway; IL-3 Signaling Pathway; IL-2 Signaling Pathway	CRKL; KHDRBS1; NCK2	CRKL; GRB2; KHDRBS1; NCK2; PTPN11; SRC
1268863	R-HSA-1226099	Signaling by FGFR in disease	12170	47	0.783977	203	308	1	6	1	0.00722338	0.00722338	6	419	EGF/EGFR Signaling Pathway; IL-3 Signaling Pathway; IL-2 Signaling Pathway	KRAS	GRB2; HRAS; PIK3CA; SOS1; STAT1; STAT3
500173	GO:0030878	thyroid gland development	12170	19	0.316927	203	308	3	4	0.0597846	0.00733716	0.00733716	6	419	EGF/EGFR Signaling Pathway; IL-3 Signaling Pathway; IL-2 Signaling Pathway	MAPK1; MAPK3; TBX1	MAPK3; RAF1; SMAD3; TBX1
1457805	R-HSA-6807004	Negative regulation of MET activity	12170	19	0.316927	203	308	3	4	0.0597846	0.00733716	0.00733716	6	419	EGF/EGFR Signaling Pathway; IL-3 Signaling Pathway; IL-2 Signaling Pathway	HGS; MET; UBC	CBL; GRB2; HGS; UBB
505288	GO:0042116	macrophage activation	12170	32	0.533772	203	308	2	5	0.425513	0.00733716	0.00733716	6	419	EGF/EGFR Signaling Pathway; IL-3 Signaling Pathway; IL-2 Signaling Pathway	FOXP1; MAPT	FOXP1; JUN; MAPT; SNCA; SYK
1269179	R-HSA-389357	CD28 dependent PI3K/Akt signaling	12170	19	0.316927	203	308	1	4	0.701639	0.00733716	0.00733716	6	419	EGF/EGFR Signaling Pathway; IL-3 Signaling Pathway; IL-2 Signaling Pathway	LCK	AKT1; FYN; LCK; PIK3CA
507987	GO:0045639	positive regulation of myeloid cell differentiation	12170	65	1.08422	203	308	4	7	0.17819	0.00778012	0.00778012	6	419	EGF/EGFR Signaling Pathway; IL-3 Signaling Pathway; IL-2 Signaling Pathway	GATA1; LEP; MAPK11; TESC	FOS; GATA1; JUN; LEP; MAPK11; MAPK14; TESC
1269251	R-HSA-168643	Nucleotide-binding domain, leucine rich repeat containing receptor (NLR) signaling pathways	12170	33	0.550452	203	308	5	5	0.00823746	0.00833491	0.00823746	6	419	EGF/EGFR Signaling Pathway; IL-3 Signaling Pathway; IL-2 Signaling Pathway	BCL2; IKBKG; MAPK11; MAPK12; P2RX7	APP; BCL2L1; MAPK11; MAPK12; MAPK14
138023	ceramide_pathway	Ceramide signaling pathway	12170	33	0.550452	203	308	4	5	0.0424616	0.00833491	0.00833491	6	419	EGF/EGFR Signaling Pathway; IL-3 Signaling Pathway; IL-2 Signaling Pathway	BCL2; MAPK1; MAPK3; PRKCZ	AKT1; MAPK3; MAPK8; PRKCZ; RAF1
506582	GO:0043551	regulation of phosphatidylinositol 3-kinase activity	12170	33	0.550452	203	308	0	5	1	0.00833491	0.00833491	6	419	EGF/EGFR Signaling Pathway; IL-3 Signaling Pathway; IL-2 Signaling Pathway		CDC42; PTK2; PTK2B; SRC; TGFB1
508155	GO:0045834	positive regulation of lipid metabolic process	12170	105	1.75144	203	308	2	9	1	0.00844506	0.00844506	6	419	EGF/EGFR Signaling Pathway; IL-3 Signaling Pathway; IL-2 Signaling Pathway	EEF1A2; HTT	AKT1; CDC42; EEF1A2; HTT; INS; PTK2; PTK2B; SRC; TGFB1
1269286	R-HSA-5673000	RAF activation	12170	20	0.333607	203	308	1	4	0.71858	0.00874798	0.00874798	6	419	EGF/EGFR Signaling Pathway; IL-3 Signaling Pathway; IL-2 Signaling Pathway	KRAS	HRAS; JAK2; RAF1; SRC
496860	GO:0017038	protein import	12170	127	2.11841	203	308	4	10	0.579916	0.00882222	0.00882222	6	419	EGF/EGFR Signaling Pathway; IL-3 Signaling Pathway; IL-2 Signaling Pathway	MAPK1; MAPK3; PML; RAN	AKT1; CTNNB1; HSP90AA1; JAK2; JUN; MAPK3; PML; STAT3; SYK; TGFB1
515457	GO:0070527	platelet aggregation	12170	34	0.567132	203	308	1	5	0.890597	0.00931852	0.00931852	6	419	EGF/EGFR Signaling Pathway; IL-3 Signaling Pathway; IL-2 Signaling Pathway	GATA1	ACTB; GATA1; HBB; ITGA2B; STXBP1
1129551	GO:1903727	positive regulation of phospholipid metabolic process	12170	34	0.567132	203	308	0	5	1	0.00931852	0.00931852	6	419	EGF/EGFR Signaling Pathway; IL-3 Signaling Pathway; IL-2 Signaling Pathway		CDC42; PTK2; PTK2B; SRC; TGFB1
198774	WP366	TGF-beta Signaling Pathway	12170	109	1.81816	203	308	8	31	0.0153287	4.85336e-21	4.85336e-21	2	359	TGF-beta Signaling Pathway; Androgen receptor signaling pathway; Integrated Pancreatic Cancer Pathway	AXIN1; CAV1; HDAC1; HGS; MAPK1; MET; PAK2; PML	AKT1; APP; AXIN1; CAV1; CCND1; CDC42; CREBBP; EP300; FOS; GRB2; HDAC1; HGS; JUN; MAPK14; MAPK8; MEF2A; MEF2C; PAK2; PML; PTK2; RAF1; RHOA; SHC1; SIN3A; SMAD3; SMAD4; SOS1; SRC; TGFB1; TP53; UBE2I
198806	WP138	Androgen receptor signaling pathway	12170	74	1.23435	203	308	7	25	0.00909487	3.73624e-19	3.73624e-19	2	359	TGF-beta Signaling Pathway; Androgen receptor signaling pathway; Integrated Pancreatic Cancer Pathway	CAV1; FHL2; HDAC1; KAT2B; RAN; STUB1; UBE3A	AKT1; CAV1; CCND1; CDC42; CREBBP; CTNNB1; EP300; FHL2; HDAC1; JUN; KAT2B; MDM2; NCOR1; NCOR2; PTEN; PTK2; RHOA; RHOB; SIN3A; SMAD3; SMAD4; SRC; STAT3; STUB1; UBE2I
711360	WP2377	Integrated Pancreatic Cancer Pathway	12170	153	2.5521	203	308	7	25	0.133003	8.54167e-12	8.54167e-12	2	359	TGF-beta Signaling Pathway; Androgen receptor signaling pathway; Integrated Pancreatic Cancer Pathway	BCL2; E2F1; KRAS; MAPK1; MAPK3; MAPT; PML	AKT1; APP; CCND1; CREBBP; CTNNB1; E2F1; EP300; GRB2; JUN; MAPK14; MAPK3; MAPK8; MAPT; MDM2; PIK3CA; PML; PTEN; RAF1; RAP1A; SMAD4; SOS1; SRC; STAT1; TGFB1; TP53
481	ko04520	Adherens junction	12170	58	0.967461	203	308	7	16	0.00280186	5.1074e-11	5.1074e-11	2	359	TGF-beta Signaling Pathway; Androgen receptor signaling pathway; Integrated Pancreatic Cancer Pathway	BAIAP2; MAPK1; MAPK3; MET; RAC3; TJP1; WAS	ACTB; BAIAP2; CDC42; CDH1; CREBBP; CTNNB1; EP300; FYN; MAPK3; RAC3; RHOA; SMAD3; SMAD4; SRC; TJP1; WAS
138014	reg_gr_pathway	Glucocorticoid receptor regulatory network	12170	69	1.15094	203	308	4	17	0.199256	7.04463e-11	7.04463e-11	2	359	TGF-beta Signaling Pathway; Androgen receptor signaling pathway; Integrated Pancreatic Cancer Pathway	HDAC1; MAPK1; MAPK11; MAPK3	AKT1; CREBBP; EP300; FOS; HDAC1; HSP90AA1; JUN; MAPK11; MAPK14; MAPK3; MAPK8; MDM2; PRKACA; PRKACB; PRKACG; STAT1; TP53
137963	smad2_3nuclearpathway	Regulation of nuclear SMAD2/3 signaling	12170	64	1.06754	203	308	5	15	0.0661369	2.43023e-09	2.43023e-09	2	359	TGF-beta Signaling Pathway; Androgen receptor signaling pathway; Integrated Pancreatic Cancer Pathway	CTBP1; HDAC1; KAT2B; MED15; RBBP4	AKT1; CREBBP; CTBP1; EP300; FOS; HDAC1; JUN; KAT2B; MED15; MEF2C; NCOR1; RBBP4; SIN3A; SMAD3; SMAD4
198879	WP61	Notch Signaling Pathway	12170	54	0.90074	203	308	5	14	0.0411379	2.48638e-09	2.48638e-09	2	359	TGF-beta Signaling Pathway; Androgen receptor signaling pathway; Integrated Pancreatic Cancer Pathway	HDAC1; LCK; MAPT; NOTCH1; NOTCH3	AKT1; CCND1; EP300; HDAC1; JAK2; LCK; MAPT; NCOR1; NCOR2; NOTCH1; NOTCH3; PSEN1; SRC; STAT3
471	ko04310	Wnt signaling pathway	12170	115	1.91824	203	308	4	19	0.503184	3.89131e-09	3.89131e-09	2	359	TGF-beta Signaling Pathway; Androgen receptor signaling pathway; Integrated Pancreatic Cancer Pathway	AXIN1; CAMK2B; CTBP1; RAC3	AXIN1; CAMK2B; CAMK2G; CCND1; CREBBP; CTBP1; CTNNB1; EP300; JUN; MAPK8; PRKACA; PRKACB; PRKACG; PSEN1; RAC3; RHOA; SMAD3; SMAD4; TP53
137916	rb_1pathway	Regulation of retinoblastoma protein	12170	48	0.800657	203	308	7	13	0.00113339	6.03383e-09	6.03383e-09	2	359	TGF-beta Signaling Pathway; Androgen receptor signaling pathway; Integrated Pancreatic Cancer Pathway	AATF; CTBP1; HDAC1; MAPK11; MET; RBBP4; SUV39H1	CREBBP; CTBP1; EP300; HDAC1; HDAC3; JUN; MAPK11; MAPK14; MDM2; MEF2C; RAF1; RBBP4; SUV39H1
1269532	R-HSA-1912408	Pre-NOTCH Transcription and Translation	12170	25	0.417009	203	308	5	10	0.00289865	1.00533e-08	1.00533e-08	2	359	TGF-beta Signaling Pathway; Androgen receptor signaling pathway; Integrated Pancreatic Cancer Pathway	E2F1; KAT2B; NOTCH1; NOTCH3; TNRC6B	CCND1; CREBBP; E2F1; EP300; JUN; KAT2B; NOTCH1; NOTCH3; TNRC6B; TP53
198780	WP615	Senescence and Autophagy in Cancer	12170	83	1.38447	203	308	5	16	0.124166	1.00533e-08	1.00533e-08	2	359	TGF-beta Signaling Pathway; Androgen receptor signaling pathway; Integrated Pancreatic Cancer Pathway	BCL2; E2F1; GABARAP; MAPK1; ULK1	E2F1; GABARAPL1; GABARAPL2; HRAS; INS; JUN; MAPK14; MDM2; PTEN; RAF1; SMAD3; SMAD4; SRC; TGFB1; TP53; ULK1
511701	GO:0050730	regulation of peptidyl-tyrosine phosphorylation	12170	169	2.81898	203	308	9	22	0.0424616	1.21634e-08	1.21634e-08	2	359	TGF-beta Signaling Pathway; Androgen receptor signaling pathway; Integrated Pancreatic Cancer Pathway	CAV1; GATA1; LCK; LEP; MVP; NCK2; PAK2; PRKCZ; PTPRZ1	APP; CAV1; CBL; FYN; GATA1; INS; JAK2; LCK; LEP; MVP; NCK2; PAK2; PRKCZ; PSEN1; PTK2B; PTPRZ1; SHC1; SRC; STAT3; SYK; TGFB1; TP53
138019	p75ntrpathway	p75(NTR)-mediated signaling	12170	51	0.850698	203	308	4	13	0.112057	1.21634e-08	1.21634e-08	2	359	TGF-beta Signaling Pathway; Androgen receptor signaling pathway; Integrated Pancreatic Cancer Pathway	E2F1; IKBKG; NDN; PRKCZ	AKT1; APP; E2F1; MAPK8; NDN; NGF; PIK3CA; PRKCZ; PSEN1; RHOA; RTN4R; SHC1; TP53
169347	hes_heypathway	Notch-mediated HES/HEY network	12170	43	0.717256	203	308	6	12	0.00399534	1.82812e-08	1.82812e-08	2	359	TGF-beta Signaling Pathway; Androgen receptor signaling pathway; Integrated Pancreatic Cancer Pathway	CTBP1; E2F1; GATA1; HDAC1; ID1; NOTCH1	CREBBP; CTBP1; E2F1; EP300; GATA1; HDAC1; ID1; JAK2; NCOR1; NCOR2; NOTCH1; STAT3
1458296	WP3651	Pathways Affected in Adenoid Cystic Carcinoma	12170	55	0.91742	203	308	4	13	0.129875	2.93517e-08	2.93517e-08	2	359	TGF-beta Signaling Pathway; Androgen receptor signaling pathway; Integrated Pancreatic Cancer Pathway	CTBP1; FOXP2; NOTCH1; SMARCA2	AKT1; CREBBP; CTBP1; EP300; FOXP2; HRAS; NCOR1; NOTCH1; PIK3CA; PTEN; RAF1; SMARCA2; TP53
137997	hdac_classi_pathway	Signaling events mediated by HDAC Class I	12170	56	0.9341	203	308	5	13	0.0451685	3.62439e-08	3.62439e-08	2	359	TGF-beta Signaling Pathway; Androgen receptor signaling pathway; Integrated Pancreatic Cancer Pathway	GATA1; HDAC1; KAT2B; RAN; RBBP4	CREBBP; EP300; GATA1; HDAC1; HDAC3; KAT2B; NCOR1; NCOR2; PRKACA; RBBP4; SIN3A; STAT3; UBE2I
198810	WP560	TGF-beta Receptor Signaling	12170	46	0.767297	203	308	1	12	1	3.75204e-08	3.75204e-08	2	359	TGF-beta Signaling Pathway; Androgen receptor signaling pathway; Integrated Pancreatic Cancer Pathway	MAPK3	CREBBP; CTNNB1; EP300; FOS; HRAS; JUN; MAPK3; SMAD3; SMAD4; STAT1; STAT3; TGFB1
516484	GO:0071560	cellular response to transforming growth factor beta stimulus	12170	119	1.98496	203	308	7	18	0.0612816	3.77055e-08	3.77055e-08	2	359	TGF-beta Signaling Pathway; Androgen receptor signaling pathway; Integrated Pancreatic Cancer Pathway	CAV1; ELN; ID1; PML; PRKCZ; PXN; UBC	CAV1; CBL; ELN; FOS; FYN; ID1; JUN; MEF2C; PML; PRKCZ; PTK2; PXN; RHOA; SMAD3; SMAD4; SRC; TGFB1; UBB
493855	GO:0009743	response to carbohydrate	12170	165	2.75226	203	308	4	21	0.729999	3.9245e-08	3.9245e-08	2	359	TGF-beta Signaling Pathway; Androgen receptor signaling pathway; Integrated Pancreatic Cancer Pathway	ELN; HNF1B; LEP; TJP1	ELN; EP300; KCNJ11; LEP; MAPK14; MDM2; MEF2C; PIK3CA; PRKACA; PTEN; PTK2; PTK2B; RAF1; RAP1A; RHOA; SIN3A; SLC6A1; TGFB1; TJP1; UNC13B; VAMP2
516483	GO:0071559	response to transforming growth factor beta	12170	121	2.01832	203	308	7	18	0.0658076	4.90795e-08	4.90795e-08	2	359	TGF-beta Signaling Pathway; Androgen receptor signaling pathway; Integrated Pancreatic Cancer Pathway	CAV1; ELN; ID1; PML; PRKCZ; PXN; UBC	CAV1; CBL; ELN; FOS; FYN; ID1; JUN; MEF2C; PML; PRKCZ; PTK2; PXN; RHOA; SMAD3; SMAD4; SRC; TGFB1; UBB
137914	ps1pathway	Presenilin action in Notch and Wnt signaling	12170	38	0.633854	203	308	6	11	0.00226381	5.35115e-08	5.35115e-08	2	359	TGF-beta Signaling Pathway; Androgen receptor signaling pathway; Integrated Pancreatic Cancer Pathway	AXIN1; CTBP1; HDAC1; MAPK1; MAPK3; NOTCH1	AXIN1; CCND1; CREBBP; CTBP1; CTNNB1; FOS; HDAC1; JUN; MAPK3; NOTCH1; PSEN1
506554	GO:0043523	regulation of neuron apoptotic process	12170	169	2.81898	203	308	7	21	0.178344	5.83315e-08	5.83315e-08	2	359	TGF-beta Signaling Pathway; Androgen receptor signaling pathway; Integrated Pancreatic Cancer Pathway	BCL2; DNAJC5; GABRA5; GABRB3; KRAS; SYNGAP1; TP73	BCL2L1; CDC42; CTNNB1; DNAJC5; FYN; GABRA5; GABRB2; HRAS; JAK2; JUN; MEF2C; NGF; PARK2; PIK3CA; PSEN1; PTK2B; SNCA; STXBP1; SYNGAP1; TP53; TP73
219801	WP1984	Integrated Breast Cancer Pathway	12170	123	2.05168	203	308	8	18	0.0259714	6.08739e-08	6.08739e-08	2	359	TGF-beta Signaling Pathway; Androgen receptor signaling pathway; Integrated Pancreatic Cancer Pathway	BCL2; CSNK1D; E2F1; GDI1; HDAC1; KRAS; MAPK1; PML	AKT1; CCND1; CDC42; CDH1; CSNK1D; CTNNB1; E2F1; EP300; GDI1; HDAC1; JUN; MDM2; PML; PTEN; RAP1A; SMAD4; STAT1; TP53
138024	tgfbrpathway	TGF-beta receptor signaling	12170	39	0.650534	203	308	3	11	0.193237	6.78866e-08	6.78866e-08	2	359	TGF-beta Signaling Pathway; Androgen receptor signaling pathway; Integrated Pancreatic Cancer Pathway	AXIN1; CAV1; PML	AXIN1; CAV1; CTNNB1; GRB2; PML; RHOA; SHC1; SMAD3; SMAD4; SOS1; TGFB1
138027	ar_tf_pathway	Regulation of Androgen receptor activity	12170	39	0.650534	203	308	3	11	0.193237	6.78866e-08	6.78866e-08	2	359	TGF-beta Signaling Pathway; Androgen receptor signaling pathway; Integrated Pancreatic Cancer Pathway	HDAC1; KAT2B; SMARCA2	CREBBP; EP300; HDAC1; HSP90AA1; JUN; KAT2B; MAPK14; MAPK8; MDM2; SMARCA2; SRC
509047	GO:0046824	positive regulation of nucleocytoplasmic transport	12170	99	1.65136	203	308	2	16	0.962593	1.04771e-07	1.04771e-07	2	359	TGF-beta Signaling Pathway; Androgen receptor signaling pathway; Integrated Pancreatic Cancer Pathway	KHDRBS1; LEP	CDH1; EP300; HDAC3; HSP90AA1; JAK2; KHDRBS1; LEP; MAPK14; MDM2; PRKACA; PRKACG; RHOA; SMAD3; SMAD4; TGFB1; TP53
503487	GO:0034284	response to monosaccharide	12170	147	2.45201	203	308	4	19	0.657394	1.56255e-07	1.56255e-07	2	359	TGF-beta Signaling Pathway; Androgen receptor signaling pathway; Integrated Pancreatic Cancer Pathway	ELN; HNF1B; LEP; TJP1	ELN; EP300; KCNJ11; LEP; MAPK14; MEF2C; PIK3CA; PRKACA; PTEN; PTK2; PTK2B; RAF1; RAP1A; RHOA; SIN3A; TGFB1; TJP1; UNC13B; VAMP2
1269530	R-HSA-157118	Signaling by NOTCH	12170	92	1.53459	203	308	7	15	0.0226712	2.60479e-07	2.60479e-07	2	359	TGF-beta Signaling Pathway; Androgen receptor signaling pathway; Integrated Pancreatic Cancer Pathway	E2F1; HDAC1; KAT2B; NOTCH1; NOTCH3; TNRC6B; UBC	CCND1; CREBBP; E2F1; EP300; HDAC1; HDAC3; JUN; KAT2B; NCOR1; NCOR2; NOTCH1; NOTCH3; TNRC6B; TP53; UBB
491979	GO:0007179	transforming growth factor beta receptor signaling pathway	12170	81	1.35111	203	308	5	14	0.116395	3.64e-07	3.64e-07	2	359	TGF-beta Signaling Pathway; Androgen receptor signaling pathway; Integrated Pancreatic Cancer Pathway	ID1; PML; PRKCZ; PXN; UBC	CBL; FOS; ID1; JUN; PML; PRKCZ; PTK2; PXN; RHOA; SMAD3; SMAD4; SRC; TGFB1; UBB
509045	GO:0046822	regulation of nucleocytoplasmic transport	12170	177	2.95242	203	308	5	20	0.592152	5.7076e-07	5.7076e-07	2	359	TGF-beta Signaling Pathway; Androgen receptor signaling pathway; Integrated Pancreatic Cancer Pathway	AXIN1; CABP1; KHDRBS1; LEP; RGS19	AXIN1; CABP1; CDH1; EP300; HDAC3; HSP90AA1; JAK2; KHDRBS1; LEP; MAPK14; MDM2; PRKACA; PRKACG; PTPN11; RGS19; RHOA; SMAD3; SMAD4; TGFB1; TP53
1269531	R-HSA-1912422	Pre-NOTCH Expression and Processing	12170	38	0.633854	203	308	5	10	0.0135572	6.19818e-07	6.19818e-07	2	359	TGF-beta Signaling Pathway; Androgen receptor signaling pathway; Integrated Pancreatic Cancer Pathway	E2F1; KAT2B; NOTCH1; NOTCH3; TNRC6B	CCND1; CREBBP; E2F1; EP300; JUN; KAT2B; NOTCH1; NOTCH3; TNRC6B; TP53
499535	GO:0030099	myeloid cell differentiation	12170	162	2.70222	203	308	7	19	0.15805	6.86588e-07	6.86588e-07	2	359	TGF-beta Signaling Pathway; Androgen receptor signaling pathway; Integrated Pancreatic Cancer Pathway	ADD1; FOXP1; GATA1; NCOA6; PML; PRKX; TESC	ADD1; AHSP; CDC42; CTNNB1; EP300; FOXP1; GATA1; JAK2; JUN; MAPK14; MEF2C; NCOA6; PML; PRKX; PSEN1; PTPN11; SRC; TESC; TGFB1
1458292	WP3859	TGF-B Signaling in Thyroid Cells for Epithelial-Mesenchymal Transition	12170	15	0.250205	203	308	3	7	0.0380578	8.59779e-07	8.59779e-07	2	359	TGF-beta Signaling Pathway; Androgen receptor signaling pathway; Integrated Pancreatic Cancer Pathway	ID1; MAPK1; MAPK3	AKT1; CDH1; ID1; MAPK3; SMAD3; SMAD4; TGFB1
1458297	WP3611	Photodynamic therapy-induced AP-1 survival signaling.	12170	40	0.667214	203	308	3	10	0.199256	1.00489e-06	1.00489e-06	2	359	TGF-beta Signaling Pathway; Androgen receptor signaling pathway; Integrated Pancreatic Cancer Pathway	BCL2; MAPK11; MAPK12	BCL2L1; CCND1; FOS; HSP90AA1; JUN; MAPK11; MAPK12; MAPK14; MAPK8; TP53
494835	GO:0010770	positive regulation of cell morphogenesis involved in differentiation	12170	135	2.25185	203	308	7	17	0.0929729	1.22896e-06	1.22896e-06	2	359	TGF-beta Signaling Pathway; Androgen receptor signaling pathway; Integrated Pancreatic Cancer Pathway	BAIAP2; CAMK2B; CRKL; LIMK1; MAPT; NOTCH1; RAC3	ARHGEF7; BAIAP2; CAMK2B; CDC42; CRKL; CTNNB1; DNM2; EP300; LIMK1; MAPT; NGF; NOTCH1; RAC3; RHOA; SMAD3; SMAD4; TGFB1
493858	GO:0009746	response to hexose	12170	138	2.30189	203	308	2	17	1	1.62602e-06	1.62602e-06	2	359	TGF-beta Signaling Pathway; Androgen receptor signaling pathway; Integrated Pancreatic Cancer Pathway	HNF1B; TJP1	EP300; KCNJ11; MAPK14; MEF2C; PIK3CA; PRKACA; PTEN; PTK2; PTK2B; RAF1; RAP1A; RHOA; SIN3A; TGFB1; TJP1; UNC13B; VAMP2
516377	GO:0071453	cellular response to oxygen levels	12170	125	2.08505	203	308	11	16	0.000749086	2.27266e-06	2.27266e-06	2	359	TGF-beta Signaling Pathway; Androgen receptor signaling pathway; Integrated Pancreatic Cancer Pathway	BCL2; CAV1; E2F1; ELN; GNB1; KCND2; NOTCH1; SUV39H1; TBL2; UBC; VLDLR	AKT1; CAV1; CBL; CREBBP; E2F1; ELN; EP300; KCND2; MDM2; NOTCH1; PTEN; SRC; SUV39H1; TBL2; TP53; UBB
508596	GO:0046332	SMAD binding	12170	55	0.91742	203	308	3	11	0.327795	2.31093e-06	2.31093e-06	2	359	TGF-beta Signaling Pathway; Androgen receptor signaling pathway; Integrated Pancreatic Cancer Pathway	AXIN1; PML; STUB1	AXIN1; CREBBP; CTNNB1; EP300; FOS; JUN; MEF2A; PML; SMAD3; SMAD4; STUB1
705377	WP2371	Parkinsons Disease Pathway	12170	34	0.567132	203	308	5	9	0.00909487	2.54095e-06	2.54095e-06	2	359	TGF-beta Signaling Pathway; Androgen receptor signaling pathway; Integrated Pancreatic Cancer Pathway	MAPK11; MAPK12; SEPT5; SLC6A3; UBE2L3	MAPK11; MAPK12; MAPK14; PARK2; SEPT5; SLC6A3; SNCA; UBB; UBE2L3
490342	GO:0007178	transmembrane receptor protein serine/threonine kinase signaling pathway	12170	144	2.40197	203	308	7	17	0.113727	2.88378e-06	2.88378e-06	2	359	TGF-beta Signaling Pathway; Androgen receptor signaling pathway; Integrated Pancreatic Cancer Pathway	ID1; MAPK3; PML; PRKCZ; PXN; STUB1; UBC	CBL; FOS; ID1; JUN; MAPK14; MAPK3; PML; PRKCZ; PTK2; PXN; RHOA; SMAD3; SMAD4; SRC; STUB1; TGFB1; UBB
753175	GO:1900182	positive regulation of protein localization to nucleus	12170	112	1.8682	203	308	1	15	1	2.96616e-06	2.96616e-06	2	359	TGF-beta Signaling Pathway; Androgen receptor signaling pathway; Integrated Pancreatic Cancer Pathway	LEP	AKT1; CDH1; EP300; FYN; HDAC3; HSP90AA1; INS; JAK2; LEP; MAPK14; RHOA; SMAD3; SMAD4; SRC; TGFB1
755341	GO:2001235	positive regulation of apoptotic signaling pathway	12170	145	2.41865	203	308	10	17	0.00700063	3.1399e-06	3.1399e-06	2	359	TGF-beta Signaling Pathway; Androgen receptor signaling pathway; Integrated Pancreatic Cancer Pathway	BCL2; CAV1; DYNLL1; E2F1; LCK; NCK2; PAK2; PML; SFPQ; TP73	BCL2L1; CAV1; DYNLL1; E2F1; JAK2; LCK; MAPK8; NCK2; PAK2; PARK2; PML; PTEN; SFPQ; SMAD3; TP53; TP73; UBB
493861	GO:0009749	response to glucose	12170	113	1.88488	203	308	2	15	1	3.29728e-06	3.29728e-06	2	359	TGF-beta Signaling Pathway; Androgen receptor signaling pathway; Integrated Pancreatic Cancer Pathway	HNF1B; TJP1	EP300; KCNJ11; MAPK14; MEF2C; PIK3CA; PRKACA; PTEN; PTK2B; RAF1; RAP1A; SIN3A; TGFB1; TJP1; UNC13B; VAMP2
753173	GO:1900180	regulation of protein localization to nucleus	12170	182	3.03583	203	308	4	19	0.806387	3.58472e-06	3.58472e-06	2	359	TGF-beta Signaling Pathway; Androgen receptor signaling pathway; Integrated Pancreatic Cancer Pathway	AXIN1; CABP1; LEP; RGS19	AKT1; AXIN1; CABP1; CDH1; EP300; FYN; HDAC3; HSP90AA1; INS; JAK2; LEP; MAPK14; RGS19; RHOA; SIN3A; SMAD3; SMAD4; SRC; TGFB1
1458713	GO:1905475	regulation of protein localization to membrane	12170	114	1.90156	203	308	7	15	0.0529568	3.60271e-06	3.60271e-06	2	359	TGF-beta Signaling Pathway; Androgen receptor signaling pathway; Integrated Pancreatic Cancer Pathway	BCL2; CSK; DLG1; DYNLL1; E2F1; GDI1; TP73	AKT1; BCL2L1; CSK; DLG1; DYNLL1; E2F1; GDI1; MAPK8; NRXN1; PARK2; STX3; STX4; TGFB1; TP53; TP73
751212	GO:0036294	cellular response to decreased oxygen levels	12170	115	1.91824	203	308	10	15	0.0016168	4.02709e-06	4.02709e-06	2	359	TGF-beta Signaling Pathway; Androgen receptor signaling pathway; Integrated Pancreatic Cancer Pathway	BCL2; E2F1; ELN; GNB1; KCND2; NOTCH1; SUV39H1; TBL2; UBC; VLDLR	AKT1; CBL; CREBBP; E2F1; ELN; EP300; KCND2; MDM2; NOTCH1; PTEN; SRC; SUV39H1; TBL2; TP53; UBB
1270428	R-HSA-2559580	Oxidative Stress Induced Senescence	12170	72	1.20099	203	308	7	12	0.00813409	4.47408e-06	4.47408e-06	2	359	TGF-beta Signaling Pathway; Androgen receptor signaling pathway; Integrated Pancreatic Cancer Pathway	E2F1; MAPK1; MAPK11; MAPK3; RBBP4; TNRC6B; UBC	E2F1; FOS; JUN; MAPK11; MAPK14; MAPK3; MAPK8; MDM2; RBBP4; TNRC6B; TP53; UBB
1458231	WP2870	Extracellular vesicle-mediated signaling in recipient cells	12170	27	0.45037	203	308	3	8	0.11202	4.51425e-06	4.51425e-06	2	359	TGF-beta Signaling Pathway; Androgen receptor signaling pathway; Integrated Pancreatic Cancer Pathway	AXIN1; KRAS; MET	AKT1; AXIN1; CTNNB1; HRAS; RAF1; SMAD3; SMAD4; TGFB1
1269523	R-HSA-170834	Signaling by TGF-beta Receptor Complex	12170	61	1.0175	203	308	4	11	0.15805	6.07621e-06	6.07621e-06	2	359	TGF-beta Signaling Pathway; Androgen receptor signaling pathway; Integrated Pancreatic Cancer Pathway	HDAC1; PRKCZ; STUB1; UBC	CBL; HDAC1; NCOR1; NCOR2; PRKCZ; RHOA; SMAD3; SMAD4; STUB1; TGFB1; UBB
1269537	R-HSA-2122947	NOTCH1 Intracellular Domain Regulates Transcription	12170	38	0.633854	203	308	4	9	0.0597846	6.30465e-06	6.30465e-06	2	359	TGF-beta Signaling Pathway; Androgen receptor signaling pathway; Integrated Pancreatic Cancer Pathway	HDAC1; KAT2B; NOTCH1; UBC	CREBBP; EP300; HDAC1; HDAC3; KAT2B; NCOR1; NCOR2; NOTCH1; UBB
1458268	WP3286	Copper homeostasis	12170	38	0.633854	203	308	1	9	0.933763	6.30465e-06	6.30465e-06	2	359	TGF-beta Signaling Pathway; Androgen receptor signaling pathway; Integrated Pancreatic Cancer Pathway	MAPT	AKT1; APP; CCND1; JUN; MAPT; MDM2; PIK3CA; PTEN; TP53
516250	GO:0071326	cellular response to monosaccharide stimulus	12170	75	1.25103	203	308	3	12	0.514548	6.75662e-06	6.75662e-06	2	359	TGF-beta Signaling Pathway; Androgen receptor signaling pathway; Integrated Pancreatic Cancer Pathway	ELN; LEP; TJP1	ELN; EP300; KCNJ11; LEP; MEF2C; PIK3CA; PRKACA; RAF1; RAP1A; SIN3A; TJP1; UNC13B
1458224	WP3874	Canonical and Non-Canonical TGF-B signaling	12170	13	0.216845	203	308	0	6	1	7.07509e-06	7.07509e-06	2	359	TGF-beta Signaling Pathway; Androgen receptor signaling pathway; Integrated Pancreatic Cancer Pathway		LOX; MAPK14; MAPK8; SMAD3; SMAD4; TGFB1
169345	notch_pathway	Notch signaling pathway	12170	50	0.834018	203	308	5	10	0.0325994	7.42856e-06	7.42856e-06	2	359	TGF-beta Signaling Pathway; Androgen receptor signaling pathway; Integrated Pancreatic Cancer Pathway	CTBP1; DNM1; HDAC1; NOTCH1; NOTCH3	CBL; CCND1; CTBP1; DNM1; EP300; HDAC1; NCOR1; NCOR2; NOTCH1; NOTCH3
502829	GO:0033613	activating transcription factor binding	12170	51	0.850698	203	308	1	10	1	8.86266e-06	8.86266e-06	2	359	TGF-beta Signaling Pathway; Androgen receptor signaling pathway; Integrated Pancreatic Cancer Pathway	HDAC1	CREBBP; CTNNB1; EP300; HDAC1; JUN; MEF2A; MEF2C; NCOR1; SIN3A; SMAD3
516380	GO:0071456	cellular response to hypoxia	12170	107	1.7848	203	308	10	14	0.0010343	8.95717e-06	8.95717e-06	2	359	TGF-beta Signaling Pathway; Androgen receptor signaling pathway; Integrated Pancreatic Cancer Pathway	BCL2; E2F1; ELN; GNB1; KCND2; NOTCH1; SUV39H1; TBL2; UBC; VLDLR	AKT1; CREBBP; E2F1; ELN; EP300; KCND2; MDM2; NOTCH1; PTEN; SRC; SUV39H1; TBL2; TP53; UBB
496873	GO:0017053	transcriptional repressor complex	12170	64	1.06754	203	308	5	11	0.0661369	9.52467e-06	9.52467e-06	2	359	TGF-beta Signaling Pathway; Androgen receptor signaling pathway; Integrated Pancreatic Cancer Pathway	CTBP1; GATA1; HDAC1; RBBP4; SUV39H1	CCND1; CTBP1; GATA1; HDAC1; HDAC3; JUN; NCOR1; NCOR2; RBBP4; SIN3A; SUV39H1
1270262	R-HSA-109581	Apoptosis	12170	141	2.35193	203	308	10	16	0.00575314	9.78553e-06	9.78553e-06	2	359	TGF-beta Signaling Pathway; Androgen receptor signaling pathway; Integrated Pancreatic Cancer Pathway	ADD1; BCL2; DYNLL1; E2F1; MAPT; PAK2; SPTAN1; TJP1; TP73; UBC	ADD1; AKT1; BCL2L1; CDH1; CTNNB1; DYNLL1; E2F1; MAPK8; MAPT; PAK2; PTK2; SPTAN1; TJP1; TP53; TP73; UBB
506431	GO:0043393	regulation of protein binding	12170	142	2.36861	203	308	9	16	0.0184888	1.07288e-05	1.07288e-05	2	359	TGF-beta Signaling Pathway; Androgen receptor signaling pathway; Integrated Pancreatic Cancer Pathway	ADD1; BCL2; CAV1; ID1; LRPAP1; MAPK3; RAN; SORL1; STUB1	ADD1; APP; ARHGEF7; CAV1; CDC42; EP300; ID1; MAPK3; MAPK8; MEF2C; PARK2; PRKACA; PSEN1; SORL1; SRC; STUB1
502460	GO:0033240	positive regulation of cellular amine metabolic process	12170	198	3.30271	203	308	10	19	0.0380578	1.15231e-05	1.15231e-05	2	359	TGF-beta Signaling Pathway; Androgen receptor signaling pathway; Integrated Pancreatic Cancer Pathway	AXIN1; BCL2; CAV1; GATA1; LCK; LEP; MAPK1; MAPK3; NOS1; PAK2	AKT1; AXIN1; CALM1; CAV1; CDC42; GATA1; INS; JAK2; LCK; LEP; MAPK3; PAK2; PIK3CA; PTK2B; RAF1; SNCA; SYK; TGFB1; TP53
1270261	R-HSA-5357801	Programmed Cell Death	12170	143	2.38529	203	308	10	16	0.00638931	1.15642e-05	1.15642e-05	2	359	TGF-beta Signaling Pathway; Androgen receptor signaling pathway; Integrated Pancreatic Cancer Pathway	ADD1; BCL2; DYNLL1; E2F1; MAPT; PAK2; SPTAN1; TJP1; TP73; UBC	ADD1; AKT1; BCL2L1; CDH1; CTNNB1; DYNLL1; E2F1; MAPK8; MAPT; PAK2; PTK2; SPTAN1; TJP1; TP53; TP73; UBB
505926	GO:0042826	histone deacetylase binding	12170	96	1.60131	203	308	4	13	0.363874	1.43914e-05	1.43914e-05	2	359	TGF-beta Signaling Pathway; Androgen receptor signaling pathway; Integrated Pancreatic Cancer Pathway	HDAC1; KAT2B; RBBP4; SFPQ	CCND1; HDAC1; HDAC3; HSP90AA1; KAT2B; MAPK8; MEF2A; MEF2C; NCOR1; NCOR2; PARK2; RBBP4; SFPQ
516246	GO:0071322	cellular response to carbohydrate stimulus	12170	81	1.35111	203	308	3	12	0.564505	1.43914e-05	1.43914e-05	2	359	TGF-beta Signaling Pathway; Androgen receptor signaling pathway; Integrated Pancreatic Cancer Pathway	ELN; LEP; TJP1	ELN; EP300; KCNJ11; LEP; MEF2C; PIK3CA; PRKACA; RAF1; RAP1A; SIN3A; TJP1; UNC13B
487308	GO:0001085	RNA polymerase II transcription factor binding	12170	97	1.618	203	308	2	13	0.949944	1.60679e-05	1.60679e-05	2	359	TGF-beta Signaling Pathway; Androgen receptor signaling pathway; Integrated Pancreatic Cancer Pathway	GATA1; HDAC1	CREBBP; CTNNB1; EP300; GATA1; HDAC1; JUN; MEF2A; NCOR1; SIN3A; SMAD3; SMAD4; STAT3; TP53
739007	WP2431	Spinal Cord Injury	12170	98	1.63468	203	308	7	13	0.0296107	1.78747e-05	1.78747e-05	2	359	TGF-beta Signaling Pathway; Androgen receptor signaling pathway; Integrated Pancreatic Cancer Pathway	E2F1; LEP; MAPK1; MAPK3; MBP; NOS1; PTPRZ1	CCND1; CDC42; E2F1; FOS; LEP; MAPK3; MBP; PTPRZ1; RHOA; RHOB; RTN4R; TGFB1; TP53
1458715	GO:1905477	positive regulation of protein localization to membrane	12170	83	1.38447	203	308	5	12	0.124166	1.80068e-05	1.80068e-05	2	359	TGF-beta Signaling Pathway; Androgen receptor signaling pathway; Integrated Pancreatic Cancer Pathway	BCL2; DLG1; DYNLL1; E2F1; TP73	AKT1; DLG1; DYNLL1; E2F1; MAPK8; NRXN1; PARK2; STX3; STX4; TGFB1; TP53; TP73
1270335	R-HSA-525793	Myogenesis	12170	23	0.383648	203	308	2	7	0.298977	1.80068e-05	1.80068e-05	2	359	TGF-beta Signaling Pathway; Androgen receptor signaling pathway; Integrated Pancreatic Cancer Pathway	MAPK11; MAPK12	CDC42; CTNNB1; MAPK11; MAPK12; MAPK14; MEF2A; MEF2C
1458220	WP3594	Circadian rythm related genes	12170	168	2.8023	203	308	11	17	0.00559657	1.98369e-05	1.98369e-05	2	359	TGF-beta Signaling Pathway; Androgen receptor signaling pathway; Integrated Pancreatic Cancer Pathway	CSNK1D; HDAC1; HNF1B; KCND2; LEP; OPRL1; PML; SFPQ; SUV39H1; UBC; UBE3A	CHRNB2; CSNK1D; EP300; HDAC1; HDAC3; JUN; KCND2; LEP; MAPK8; NCOR1; OPRL1; PML; PTEN; SFPQ; SIN3A; SUV39H1; TP53
473	ko04330	Notch signaling pathway	12170	44	0.733936	203	308	5	9	0.0216227	2.00629e-05	2.00629e-05	2	359	TGF-beta Signaling Pathway; Androgen receptor signaling pathway; Integrated Pancreatic Cancer Pathway	CTBP1; HDAC1; KAT2B; NOTCH1; NOTCH3	CREBBP; CTBP1; EP300; HDAC1; KAT2B; NCOR2; NOTCH1; NOTCH3; PSEN1
512305	GO:0051427	hormone receptor binding	12170	134	2.23517	203	308	6	15	0.185586	2.33234e-05	2.33234e-05	2	359	TGF-beta Signaling Pathway; Androgen receptor signaling pathway; Integrated Pancreatic Cancer Pathway	FHL2; FOXP1; FOXP2; LEP; NCOA6; RAN	CTNNB1; EP300; FHL2; FOXP1; FOXP2; FYN; JAK2; LEP; NCOA6; NCOR1; NCOR2; PTPN11; SRC; STAT1; STAT3
754917	GO:2000811	negative regulation of anoikis	12170	16	0.266886	203	308	3	6	0.0426735	2.56742e-05	2.56742e-05	2	359	TGF-beta Signaling Pathway; Androgen receptor signaling pathway; Integrated Pancreatic Cancer Pathway	BCL2; CAV1; NOTCH1	BCL2L1; CAV1; NOTCH1; PIK3CA; PTK2; SRC
512059	GO:0051149	positive regulation of muscle cell differentiation	12170	72	1.20099	203	308	5	11	0.0905441	2.75535e-05	2.75535e-05	2	359	TGF-beta Signaling Pathway; Androgen receptor signaling pathway; Integrated Pancreatic Cancer Pathway	BCL2; FOXP1; MAPK11; MAPK12; TBX1	CDC42; CTNNB1; EP300; FOXP1; MAPK11; MAPK12; MAPK14; MEF2A; MEF2C; TBX1; TGFB1
749777	hsa04390	Hippo signaling pathway	12170	120	2.00164	203	308	7	14	0.0635791	3.08154e-05	3.08154e-05	2	359	TGF-beta Signaling Pathway; Androgen receptor signaling pathway; Integrated Pancreatic Cancer Pathway	AXIN1; CSNK1D; DLG1; DLG4; ID1; PRKCZ; TP73	ACTB; AXIN1; CCND1; CDH1; CSNK1D; CTNNB1; DLG1; DLG3; ID1; PRKCZ; SMAD3; SMAD4; TGFB1; TP73
1268883	R-HSA-2644603	Signaling by NOTCH1 in Cancer	12170	47	0.783977	203	308	4	9	0.0945697	3.42537e-05	3.42537e-05	2	359	TGF-beta Signaling Pathway; Androgen receptor signaling pathway; Integrated Pancreatic Cancer Pathway	HDAC1; KAT2B; NOTCH1; UBC	CREBBP; EP300; HDAC1; HDAC3; KAT2B; NCOR1; NCOR2; NOTCH1; UBB
1269529	R-HSA-2173795	Downregulation of SMAD2/3:SMAD4 transcriptional activity	12170	17	0.283566	203	308	2	6	0.210753	3.73201e-05	3.73201e-05	2	359	TGF-beta Signaling Pathway; Androgen receptor signaling pathway; Integrated Pancreatic Cancer Pathway	HDAC1; UBC	HDAC1; NCOR1; NCOR2; SMAD3; SMAD4; UBB
496301	GO:0016234	inclusion body	12170	61	1.0175	203	308	3	10	0.375176	4.02675e-05	4.02675e-05	2	359	TGF-beta Signaling Pathway; Androgen receptor signaling pathway; Integrated Pancreatic Cancer Pathway	MAPT; MIOX; STUB1	CDH1; HSPB7; MAPT; MIOX; NEFH; NEFM; PARK2; PSEN1; SNCA; STUB1
516257	GO:0071333	cellular response to glucose stimulus	12170	61	1.0175	203	308	1	10	1	4.02675e-05	4.02675e-05	2	359	TGF-beta Signaling Pathway; Androgen receptor signaling pathway; Integrated Pancreatic Cancer Pathway	TJP1	EP300; KCNJ11; MEF2C; PIK3CA; PRKACA; RAF1; RAP1A; SIN3A; TJP1; UNC13B
1270427	R-HSA-2559585	Oncogene Induced Senescence	12170	26	0.433689	203	308	6	7	0.000422497	4.03995e-05	4.03995e-05	2	359	TGF-beta Signaling Pathway; Androgen receptor signaling pathway; Integrated Pancreatic Cancer Pathway	E2F1; ID1; MAPK1; MAPK3; TNRC6B; UBC	E2F1; ID1; MAPK3; MDM2; TNRC6B; TP53; UBB
512057	GO:0051147	regulation of muscle cell differentiation	12170	142	2.36861	203	308	7	15	0.110732	4.45016e-05	4.45016e-05	2	359	TGF-beta Signaling Pathway; Androgen receptor signaling pathway; Integrated Pancreatic Cancer Pathway	BCL2; FOXP1; HDAC1; MAPK11; MAPK12; NOTCH1; TBX1	CDC42; CTNNB1; EP300; FOXP1; HDAC1; HDAC3; MAPK11; MAPK12; MAPK14; MEF2A; MEF2C; NOTCH1; SMAD4; TBX1; TGFB1
502718	GO:0033500	carbohydrate homeostasis	12170	142	2.36861	203	308	2	15	1	4.45016e-05	4.45016e-05	2	359	TGF-beta Signaling Pathway; Androgen receptor signaling pathway; Integrated Pancreatic Cancer Pathway	LEP; TJP1	AKT1; EP300; INS; KCNJ11; LEP; MEF2C; PIK3CA; PRKACA; PTPN11; RAF1; RAP1A; SIN3A; STAT3; TJP1; UNC13B
138067	p53regulationpathway	p53 pathway	12170	50	0.834018	203	308	2	9	0.623259	5.48961e-05	5.48961e-05	2	359	TGF-beta Signaling Pathway; Androgen receptor signaling pathway; Integrated Pancreatic Cancer Pathway	CSNK1D; KAT2B	AKT1; CREBBP; CSNK1D; EP300; KAT2B; MAPK14; MAPK8; MDM2; TP53
511	ko05014	Amyotrophic lateral sclerosis (ALS)	12170	38	0.633854	203	308	5	8	0.0135572	5.56488e-05	5.56488e-05	2	359	TGF-beta Signaling Pathway; Androgen receptor signaling pathway; Integrated Pancreatic Cancer Pathway	BCL2; MAPK11; MAPK12; NOS1; RAB5A	BCL2L1; MAPK11; MAPK12; MAPK14; NEFH; NEFM; RAB5A; TP53
505244	GO:0042059	negative regulation of epidermal growth factor receptor signaling pathway	12170	38	0.633854	203	308	3	8	0.185586	5.56488e-05	5.56488e-05	2	359	TGF-beta Signaling Pathway; Androgen receptor signaling pathway; Integrated Pancreatic Cancer Pathway	HGS; RNF126; UBC	ARHGEF7; CBL; CDC42; GRB2; HGS; PSEN1; RNF126; UBB
1428069	GO:1905269	positive regulation of chromatin organization	12170	78	1.30107	203	308	5	11	0.110732	5.60611e-05	5.60611e-05	2	359	TGF-beta Signaling Pathway; Androgen receptor signaling pathway; Integrated Pancreatic Cancer Pathway	CTBP1; KAT2B; MAPK3; NOS1; PML	AUTS2; CTBP1; CTNNB1; EP300; KAT2B; MAPK3; PML; SIN3A; SMAD4; TGFB1; TP53
500896	GO:0031647	regulation of protein stability	12170	183	3.05251	203	308	8	17	0.117948	5.60631e-05	5.60631e-05	2	359	TGF-beta Signaling Pathway; Androgen receptor signaling pathway; Integrated Pancreatic Cancer Pathway	BCL2; ID1; KHDRBS1; KRAS; MAPK1; PML; STUB1; TESC	AHSP; CDC42; EP300; HDAC3; HSP90AA1; ID1; KHDRBS1; MDM2; PARK2; PML; PTEN; SMAD3; SNCA; SRC; STUB1; STXBP1; TESC
511651	GO:0050679	positive regulation of epithelial cell proliferation	12170	128	2.13509	203	308	6	14	0.164914	6.04614e-05	6.04614e-05	2	359	TGF-beta Signaling Pathway; Androgen receptor signaling pathway; Integrated Pancreatic Cancer Pathway	CAV1; FOXP1; FOXP2; ID1; NOTCH1; TBX1	AKT1; CAV1; CCND1; CDC42; CTNNB1; FOXP1; FOXP2; HRAS; ID1; JUN; NOTCH1; SCN5A; TBX1; TGFB1
198832	WP236	Adipogenesis	12170	111	1.85152	203	308	3	13	0.71858	6.2158e-05	6.2158e-05	2	359	TGF-beta Signaling Pathway; Androgen receptor signaling pathway; Integrated Pancreatic Cancer Pathway	E2F1; LEP; NDN	CTNNB1; E2F1; INS; LEP; MEF2A; MEF2C; NCOR1; NCOR2; NDN; SMAD3; STAT1; STAT3; TGFB1
754152	GO:1901185	negative regulation of ERBB signaling pathway	12170	39	0.650534	203	308	3	8	0.193237	6.62916e-05	6.62916e-05	2	359	TGF-beta Signaling Pathway; Androgen receptor signaling pathway; Integrated Pancreatic Cancer Pathway	HGS; RNF126; UBC	ARHGEF7; CBL; CDC42; GRB2; HGS; PSEN1; RNF126; UBB
505454	GO:0042307	positive regulation of protein import into nucleus	12170	81	1.35111	203	308	1	11	1	7.81036e-05	7.81036e-05	2	359	TGF-beta Signaling Pathway; Androgen receptor signaling pathway; Integrated Pancreatic Cancer Pathway	LEP	CDH1; EP300; HDAC3; HSP90AA1; JAK2; LEP; MAPK14; RHOA; SMAD3; SMAD4; TGFB1
504250	GO:0035065	regulation of histone acetylation	12170	53	0.884059	203	308	4	9	0.117948	8.54784e-05	8.54784e-05	2	359	TGF-beta Signaling Pathway; Androgen receptor signaling pathway; Integrated Pancreatic Cancer Pathway	CTBP1; KAT2B; MAPK3; NOS1	AUTS2; CTBP1; EP300; KAT2B; MAPK3; SIN3A; SMAD4; SNCA; TGFB1
1270426	R-HSA-2559583	Cellular Senescence	12170	133	2.21849	203	308	8	14	0.0375265	9.0863e-05	9.0863e-05	2	359	TGF-beta Signaling Pathway; Androgen receptor signaling pathway; Integrated Pancreatic Cancer Pathway	E2F1; ID1; MAPK1; MAPK11; MAPK3; RBBP4; TNRC6B; UBC	E2F1; FOS; ID1; JUN; MAPK11; MAPK14; MAPK3; MAPK8; MDM2; RBBP4; STAT3; TNRC6B; TP53; UBB
1310696	GO:1904591	positive regulation of protein import	12170	84	1.40115	203	308	1	11	1	0.000106981	0.000106981	2	359	TGF-beta Signaling Pathway; Androgen receptor signaling pathway; Integrated Pancreatic Cancer Pathway	LEP	CDH1; EP300; HDAC3; HSP90AA1; JAK2; LEP; MAPK14; RHOA; SMAD3; SMAD4; TGFB1
510691	GO:0048634	regulation of muscle organ development	12170	137	2.28521	203	308	7	14	0.0969108	0.000122213	0.000122213	2	359	TGF-beta Signaling Pathway; Androgen receptor signaling pathway; Integrated Pancreatic Cancer Pathway	BCL2; FOXP1; HDAC1; MAPK11; NOTCH1; TBX1; TP73	CTNNB1; FOXP1; HDAC1; HDAC3; MAPK11; MAPK14; MEF2C; NOTCH1; PTEN; SMAD3; SMAD4; TBX1; TGFB1; TP73
754812	GO:1901861	regulation of muscle tissue development	12170	137	2.28521	203	308	7	14	0.0969108	0.000122213	0.000122213	2	359	TGF-beta Signaling Pathway; Androgen receptor signaling pathway; Integrated Pancreatic Cancer Pathway	BCL2; FOXP1; HDAC1; MAPK11; NOTCH1; TBX1; TP73	CTNNB1; FOXP1; HDAC1; HDAC3; MAPK11; MAPK14; MEF2C; NOTCH1; PTEN; SMAD3; SMAD4; TBX1; TGFB1; TP73
496276	GO:0016202	regulation of striated muscle tissue development	12170	102	1.7014	203	308	6	12	0.0905441	0.00012587	0.00012587	2	359	TGF-beta Signaling Pathway; Androgen receptor signaling pathway; Integrated Pancreatic Cancer Pathway	BCL2; FOXP1; MAPK11; NOTCH1; TBX1; TP73	CTNNB1; FOXP1; MAPK11; MAPK14; MEF2C; NOTCH1; PTEN; SMAD3; SMAD4; TBX1; TGFB1; TP73
1458219	WP3668	Hypothesized Pathways in Pathogenesis of Cardiovascular Disease	12170	21	0.350288	203	308	2	6	0.271279	0.00012587	0.00012587	2	359	TGF-beta Signaling Pathway; Androgen receptor signaling pathway; Integrated Pancreatic Cancer Pathway	MAPK1; MAPK3	MAPK14; MAPK3; MAPK8; SHC1; SMAD3; SMAD4
502163	GO:0032941	secretion by tissue	12170	56	0.9341	203	308	4	9	0.131936	0.000128671	0.000128671	2	359	TGF-beta Signaling Pathway; Androgen receptor signaling pathway; Integrated Pancreatic Cancer Pathway	CAV1; DHODH; SLC6A3; TP73	CAV1; CCND1; DHODH; NCOR1; NCOR2; SLC6A3; TP73; VAMP2; VAMP3
198891	WP268	Notch Signaling Pathway	12170	43	0.717256	203	308	5	8	0.0202083	0.000131176	0.000131176	2	359	TGF-beta Signaling Pathway; Androgen receptor signaling pathway; Integrated Pancreatic Cancer Pathway	CTBP1; HDAC1; KAT2B; NOTCH1; NOTCH3	CREBBP; CTBP1; HDAC1; KAT2B; NCOR2; NOTCH1; NOTCH3; PSEN1
500346	GO:0031056	regulation of histone modification	12170	120	2.00164	203	308	5	13	0.284326	0.000133165	0.000133165	2	359	TGF-beta Signaling Pathway; Androgen receptor signaling pathway; Integrated Pancreatic Cancer Pathway	CTBP1; KAT2B; MAPK3; NOS1; PML	AUTS2; CTBP1; CTNNB1; EP300; KAT2B; MAPK3; MAPK8; PML; SIN3A; SMAD4; SNCA; TGFB1; TP53
512015	GO:0051101	regulation of DNA binding	12170	87	1.45119	203	308	3	11	0.597664	0.000145665	0.000145665	2	359	TGF-beta Signaling Pathway; Androgen receptor signaling pathway; Integrated Pancreatic Cancer Pathway	E2F1; GATA1; ID1	CALM1; CTNNB1; E2F1; EP300; GATA1; ID1; JAK2; JUN; PARK2; SIN3A; TGFB1
1270287	R-HSA-75153	Apoptotic execution phase	12170	44	0.733936	203	308	5	8	0.0216227	0.000153582	0.000153582	2	359	TGF-beta Signaling Pathway; Androgen receptor signaling pathway; Integrated Pancreatic Cancer Pathway	ADD1; MAPT; PAK2; SPTAN1; TJP1	ADD1; CDH1; CTNNB1; MAPT; PAK2; PTK2; SPTAN1; TJP1
500348	GO:0031058	positive regulation of histone modification	12170	72	1.20099	203	308	5	10	0.0905441	0.000154489	0.000154489	2	359	TGF-beta Signaling Pathway; Androgen receptor signaling pathway; Integrated Pancreatic Cancer Pathway	CTBP1; KAT2B; MAPK3; NOS1; PML	AUTS2; CTBP1; CTNNB1; EP300; KAT2B; MAPK3; PML; SMAD4; TGFB1; TP53
1383083	R-HSA-6804758	Regulation of TP53 Activity through Acetylation	12170	22	0.366968	203	308	3	6	0.0777534	0.000163007	0.000163007	2	359	TGF-beta Signaling Pathway; Androgen receptor signaling pathway; Integrated Pancreatic Cancer Pathway	HDAC1; PML; RBBP4	AKT1; EP300; HDAC1; PML; RBBP4; TP53
505453	GO:0042306	regulation of protein import into nucleus	12170	141	2.35193	203	308	4	14	0.626311	0.000163007	0.000163007	2	359	TGF-beta Signaling Pathway; Androgen receptor signaling pathway; Integrated Pancreatic Cancer Pathway	AXIN1; CABP1; LEP; RGS19	AXIN1; CABP1; CDH1; EP300; HDAC3; HSP90AA1; JAK2; LEP; MAPK14; RGS19; RHOA; SMAD3; SMAD4; TGFB1
519395	GO:2000756	regulation of peptidyl-lysine acetylation	12170	58	0.967461	203	308	4	9	0.143043	0.00016596	0.00016596	2	359	TGF-beta Signaling Pathway; Androgen receptor signaling pathway; Integrated Pancreatic Cancer Pathway	CTBP1; KAT2B; MAPK3; NOS1	AUTS2; CTBP1; EP300; KAT2B; MAPK3; SIN3A; SMAD4; SNCA; TGFB1
1270345	R-HSA-381340	Transcriptional regulation of white adipocyte differentiation	12170	73	1.21767	203	308	5	10	0.0925891	0.000172048	0.000172048	2	359	TGF-beta Signaling Pathway; Androgen receptor signaling pathway; Integrated Pancreatic Cancer Pathway	LEP; MED15; MED21; MED31; NCOA6	CREBBP; EP300; HDAC3; LEP; MED15; MED31; NCOA6; NCOR1; NCOR2; TGFB1
516255	GO:0071331	cellular response to hexose stimulus	12170	73	1.21767	203	308	1	10	1	0.000172048	0.000172048	2	359	TGF-beta Signaling Pathway; Androgen receptor signaling pathway; Integrated Pancreatic Cancer Pathway	TJP1	EP300; KCNJ11; MEF2C; PIK3CA; PRKACA; RAF1; RAP1A; SIN3A; TJP1; UNC13B
198799	WP363	Wnt Signaling Pathway Netpath	12170	45	0.750616	203	308	4	8	0.086391	0.00017762	0.00017762	2	359	TGF-beta Signaling Pathway; Androgen receptor signaling pathway; Integrated Pancreatic Cancer Pathway	AXIN1; CSNK1D; CTBP1; MAPK1	AKT1; AXIN1; CCND1; CSNK1D; CTBP1; CTNNB1; MAPK8; RHOA
513601	GO:0060043	regulation of cardiac muscle cell proliferation	12170	33	0.550452	203	308	4	7	0.0424616	0.000181789	0.000181789	2	359	TGF-beta Signaling Pathway; Androgen receptor signaling pathway; Integrated Pancreatic Cancer Pathway	FOXP1; MAPK11; NOTCH1; TP73	FOXP1; MAPK11; MAPK14; MEF2C; NOTCH1; PTEN; TP73
487325	GO:0001102	RNA polymerase II activating transcription factor binding	12170	33	0.550452	203	308	0	7	1	0.000181789	0.000181789	2	359	TGF-beta Signaling Pathway; Androgen receptor signaling pathway; Integrated Pancreatic Cancer Pathway		CREBBP; CTNNB1; EP300; JUN; NCOR1; SIN3A; SMAD3
1269535	R-HSA-1980143	Signaling by NOTCH1	12170	59	0.984141	203	308	4	9	0.147065	0.000188581	0.000188581	2	359	TGF-beta Signaling Pathway; Androgen receptor signaling pathway; Integrated Pancreatic Cancer Pathway	HDAC1; KAT2B; NOTCH1; UBC	CREBBP; EP300; HDAC1; HDAC3; KAT2B; NCOR1; NCOR2; NOTCH1; UBB
504442	GO:0035258	steroid hormone receptor binding	12170	74	1.23435	203	308	5	10	0.0958282	0.000191544	0.000191544	2	359	TGF-beta Signaling Pathway; Androgen receptor signaling pathway; Integrated Pancreatic Cancer Pathway	FHL2; FOXP1; FOXP2; NCOA6; RAN	CTNNB1; EP300; FHL2; FOXP1; FOXP2; NCOA6; NCOR1; NCOR2; SRC; STAT3
487589	GO:0001678	cellular glucose homeostasis	12170	74	1.23435	203	308	1	10	1	0.000191544	0.000191544	2	359	TGF-beta Signaling Pathway; Androgen receptor signaling pathway; Integrated Pancreatic Cancer Pathway	TJP1	EP300; KCNJ11; MEF2C; PIK3CA; PRKACA; RAF1; RAP1A; SIN3A; TJP1; UNC13B
506069	GO:0042975	peroxisome proliferator activated receptor binding	12170	14	0.233525	203	308	2	5	0.172359	0.000199042	0.000199042	2	359	TGF-beta Signaling Pathway; Androgen receptor signaling pathway; Integrated Pancreatic Cancer Pathway	IKBKG; NCOA6	CREBBP; EP300; MDM2; NCOA6; NCOR1
755350	GO:2001244	positive regulation of intrinsic apoptotic signaling pathway	12170	46	0.767297	203	308	5	8	0.0244966	0.000206176	0.000206176	2	359	TGF-beta Signaling Pathway; Androgen receptor signaling pathway; Integrated Pancreatic Cancer Pathway	BCL2; CAV1; LCK; NCK2; SFPQ	BCL2L1; CAV1; LCK; NCK2; PARK2; SFPQ; TP53; UBB
518856	GO:2000209	regulation of anoikis	12170	23	0.383648	203	308	3	6	0.0841955	0.000207384	0.000207384	2	359	TGF-beta Signaling Pathway; Androgen receptor signaling pathway; Integrated Pancreatic Cancer Pathway	BCL2; CAV1; NOTCH1	BCL2L1; CAV1; NOTCH1; PIK3CA; PTK2; SRC
513457	GO:0055024	regulation of cardiac muscle tissue development	12170	60	1.00082	203	308	4	9	0.152818	0.000212085	0.000212085	2	359	TGF-beta Signaling Pathway; Androgen receptor signaling pathway; Integrated Pancreatic Cancer Pathway	FOXP1; MAPK11; NOTCH1; TP73	FOXP1; MAPK11; MAPK14; MEF2C; NOTCH1; PTEN; SMAD4; TGFB1; TP73
1270288	R-HSA-111465	Apoptotic cleavage of cellular proteins	12170	34	0.567132	203	308	4	7	0.0451685	0.00021761	0.00021761	2	359	TGF-beta Signaling Pathway; Androgen receptor signaling pathway; Integrated Pancreatic Cancer Pathway	ADD1; MAPT; SPTAN1; TJP1	ADD1; CDH1; CTNNB1; MAPT; PTK2; SPTAN1; TJP1
920977	WP2446	Retinoblastoma (RB) in Cancer	12170	76	1.26771	203	308	6	10	0.0363375	0.000235767	0.000235767	2	359	TGF-beta Signaling Pathway; Androgen receptor signaling pathway; Integrated Pancreatic Cancer Pathway	E2F1; HDAC1; RBBP4; RFC5; SMARCA2; SUV39H1	CCND1; E2F1; HDAC1; MDM2; RAF1; RBBP4; SIN3A; SMARCA2; SUV39H1; TP53
1268839	R-HSA-1592230	Mitochondrial biogenesis	12170	47	0.783977	203	308	3	8	0.256291	0.000236937	0.000236937	2	359	TGF-beta Signaling Pathway; Androgen receptor signaling pathway; Integrated Pancreatic Cancer Pathway	MAPK11; MAPK12; NCOA6	CREBBP; HDAC3; MAPK11; MAPK12; MAPK14; MEF2C; NCOA6; NCOR1
1470923	R-HSA-6785807	Interleukin-4 and 13 signaling	12170	93	1.55127	203	308	2	11	0.923138	0.000253723	0.000253723	2	359	TGF-beta Signaling Pathway; Androgen receptor signaling pathway; Integrated Pancreatic Cancer Pathway	BCL2; NDN	AKT1; BCL2L1; CCND1; FOS; HSP90AA1; JAK2; NDN; STAT1; STAT3; TGFB1; TP53
502890	GO:0033673	negative regulation of kinase activity	12170	188	3.13591	203	308	10	16	0.0290267	0.000261184	0.000261184	2	359	TGF-beta Signaling Pathway; Androgen receptor signaling pathway; Integrated Pancreatic Cancer Pathway	CAV1; CSK; KAT2B; LRRC4; MAPT; MVP; PAK2; SORL1; TESC; TP73	AKT1; CAV1; CBL; CSK; KAT2B; LRRC4; MAPT; MVP; PAK2; PARK2; PSEN1; PTEN; RTN4R; SORL1; TESC; TP73
137912	hedgehog_glipathway	Hedgehog signaling events mediated by Gli proteins	12170	35	0.583813	203	308	4	7	0.0484354	0.000261184	0.000261184	2	359	TGF-beta Signaling Pathway; Androgen receptor signaling pathway; Integrated Pancreatic Cancer Pathway	CSNK1D; GNB1; HDAC1; RBBP4	AKT1; CREBBP; CSNK1D; HDAC1; PRKACA; RBBP4; SIN3A
500155	GO:0030857	negative regulation of epithelial cell differentiation	12170	35	0.583813	203	308	4	7	0.0484354	0.000261184	0.000261184	2	359	TGF-beta Signaling Pathway; Androgen receptor signaling pathway; Integrated Pancreatic Cancer Pathway	CAV1; FOXP1; ID1; NOTCH1	CAV1; CCND1; CTNNB1; FOXP1; ID1; NOTCH1; STAT1
1310694	GO:1904589	regulation of protein import	12170	148	2.46869	203	308	4	14	0.657394	0.000261426	0.000261426	2	359	TGF-beta Signaling Pathway; Androgen receptor signaling pathway; Integrated Pancreatic Cancer Pathway	AXIN1; CABP1; LEP; RGS19	AXIN1; CABP1; CDH1; EP300; HDAC3; HSP90AA1; JAK2; LEP; MAPK14; RGS19; RHOA; SMAD3; SMAD4; TGFB1
503800	GO:0034599	cellular response to oxidative stress	12170	168	2.8023	203	308	5	15	0.564505	0.00026602	0.00026602	2	359	TGF-beta Signaling Pathway; Androgen receptor signaling pathway; Integrated Pancreatic Cancer Pathway	BCL2; KAT2B; MAPT; PML; PXN	DNM2; EP300; FOS; JAK2; KAT2B; MAPT; MDM2; NEFH; PML; PXN; RHOB; SIN3A; SNCA; SRC; TP53
514645	GO:0061097	regulation of protein tyrosine kinase activity	12170	48	0.800657	203	308	4	8	0.098678	0.000271697	0.000271697	2	359	TGF-beta Signaling Pathway; Androgen receptor signaling pathway; Integrated Pancreatic Cancer Pathway	CAV1; MVP; NCK2; PAK2	APP; CAV1; CBL; MVP; NCK2; PAK2; PSEN1; SHC1
516084	GO:0071158	positive regulation of cell cycle arrest	12170	78	1.30107	203	308	4	10	0.248712	0.000287797	0.000287797	2	359	TGF-beta Signaling Pathway; Androgen receptor signaling pathway; Integrated Pancreatic Cancer Pathway	E2F1; PML; TP73; UBC	E2F1; EP300; MDM2; PML; PRKACA; PRKACG; TGFB1; TP53; TP73; UBB
491841	GO:0007006	mitochondrial membrane organization	12170	79	1.31775	203	308	5	10	0.112057	0.000315854	0.000315854	2	359	TGF-beta Signaling Pathway; Androgen receptor signaling pathway; Integrated Pancreatic Cancer Pathway	BCL2; DYNLL1; E2F1; RHOT2; TP73	BCL2L1; DYNLL1; E2F1; HSP90AA1; MAPK8; RHOT2; SNCA; STAT3; TP53; TP73
512063	GO:0051153	regulation of striated muscle cell differentiation	12170	79	1.31775	203	308	5	10	0.112057	0.000315854	0.000315854	2	359	TGF-beta Signaling Pathway; Androgen receptor signaling pathway; Integrated Pancreatic Cancer Pathway	BCL2; FOXP1; HDAC1; NOTCH1; TBX1	EP300; FOXP1; HDAC1; HDAC3; MAPK14; MEF2C; NOTCH1; SMAD4; TBX1; TGFB1
516082	GO:0071156	regulation of cell cycle arrest	12170	96	1.60131	203	308	4	11	0.363874	0.000325765	0.000325765	2	359	TGF-beta Signaling Pathway; Androgen receptor signaling pathway; Integrated Pancreatic Cancer Pathway	E2F1; PML; TP73; UBC	CCND1; E2F1; EP300; MDM2; PML; PRKACA; PRKACG; TGFB1; TP53; TP73; UBB
777640	GO:1901983	regulation of protein acetylation	12170	64	1.06754	203	308	4	9	0.172359	0.000334819	0.000334819	2	359	TGF-beta Signaling Pathway; Androgen receptor signaling pathway; Integrated Pancreatic Cancer Pathway	CTBP1; KAT2B; MAPK3; NOS1	AUTS2; CTBP1; EP300; KAT2B; MAPK3; SIN3A; SMAD4; SNCA; TGFB1
506533	GO:0043502	regulation of muscle adaptation	12170	64	1.06754	203	308	3	9	0.404215	0.000334819	0.000334819	2	359	TGF-beta Signaling Pathway; Androgen receptor signaling pathway; Integrated Pancreatic Cancer Pathway	CAMK2B; GTF2I; P2RX4	CAMK2B; CAMK2G; EP300; MEF2A; MEF2C; P2RX4; SCN5A; SMAD3; SMAD4
1129553	GO:1903729	regulation of plasma membrane organization	12170	64	1.06754	203	308	2	9	0.724462	0.000334819	0.000334819	2	359	TGF-beta Signaling Pathway; Androgen receptor signaling pathway; Integrated Pancreatic Cancer Pathway	CSK; DLG1	AKT1; BCL2L1; CSK; DLG1; DNM2; NRXN1; STX3; STX4; TGFB1
492388	GO:0008013	beta-catenin binding	12170	65	1.08422	203	308	4	9	0.17819	0.00037316	0.00037316	2	359	TGF-beta Signaling Pathway; Androgen receptor signaling pathway; Integrated Pancreatic Cancer Pathway	AXIN1; CTNND2; PXN; RGS19	AXIN1; CDH1; CTNND2; EP300; PARK2; PSEN1; PXN; RGS19; SMAD3
982463	GO:1902895	positive regulation of pri-miRNA transcription from RNA polymerase II promoter	12170	16	0.266886	203	308	0	5	1	0.00037316	0.00037316	2	359	TGF-beta Signaling Pathway; Androgen receptor signaling pathway; Integrated Pancreatic Cancer Pathway		FOS; JUN; SMAD3; STAT3; TGFB1
198847	WP399	Wnt Signaling Pathway and Pluripotency	12170	82	1.36779	203	308	3	10	0.56983	0.000421021	0.000421021	2	359	TGF-beta Signaling Pathway; Androgen receptor signaling pathway; Integrated Pancreatic Cancer Pathway	AXIN1; CTBP1; PRKCZ	AXIN1; CCND1; CREBBP; CTBP1; CTNNB1; EP300; JUN; PRKCZ; RHOA; TP53
1270268	R-HSA-109606	Intrinsic Pathway for Apoptosis	12170	38	0.633854	203	308	4	7	0.0597846	0.000421248	0.000421248	2	359	TGF-beta Signaling Pathway; Androgen receptor signaling pathway; Integrated Pancreatic Cancer Pathway	BCL2; DYNLL1; E2F1; TP73	AKT1; BCL2L1; DYNLL1; E2F1; MAPK8; TP53; TP73
505286	GO:0042110	T cell activation	12170	177	2.95242	203	308	8	15	0.110732	0.000454546	0.000454546	2	359	TGF-beta Signaling Pathway; Androgen receptor signaling pathway; Integrated Pancreatic Cancer Pathway	BCL2; DLG1; FOXP1; LCK; LEP; NCK2; P2RX7; WAS	CTNNB1; DLG1; FOXP1; FYN; INS; LCK; LEP; NCK2; NCOR1; PSEN1; RHOA; SMAD3; SYK; TGFB1; WAS
504251	GO:0035066	positive regulation of histone acetylation	12170	27	0.45037	203	308	3	6	0.11202	0.000490125	0.000490125	2	359	TGF-beta Signaling Pathway; Androgen receptor signaling pathway; Integrated Pancreatic Cancer Pathway	KAT2B; MAPK3; NOS1	AUTS2; EP300; KAT2B; MAPK3; SMAD4; TGFB1
518451	GO:0090311	regulation of protein deacetylation	12170	27	0.45037	203	308	2	6	0.354867	0.000490125	0.000490125	2	359	TGF-beta Signaling Pathway; Androgen receptor signaling pathway; Integrated Pancreatic Cancer Pathway	CTBP1; PML	CTBP1; EP300; MAPK8; PML; TGFB1; TP53
672460	WP2064	Neural Crest Differentiation	12170	84	1.40115	203	308	6	10	0.0501513	0.000505686	0.000505686	2	359	TGF-beta Signaling Pathway; Androgen receptor signaling pathway; Integrated Pancreatic Cancer Pathway	AXIN1; HDAC1; ID1; MBP; NOTCH1; NOTCH3	AXIN1; CDH1; CTNNB1; HDAC1; HDAC3; ID1; MBP; NOTCH1; NOTCH3; RHOB
488446	GO:0002573	myeloid leukocyte differentiation	12170	84	1.40115	203	308	2	10	0.86086	0.000505686	0.000505686	2	359	TGF-beta Signaling Pathway; Androgen receptor signaling pathway; Integrated Pancreatic Cancer Pathway	FOXP1; GATA1	CDC42; CTNNB1; FOXP1; GATA1; JUN; MAPK14; MEF2C; PSEN1; SRC; TGFB1
138073	cmyb_pathway	C-MYB transcription factor network	12170	68	1.13426	203	308	4	9	0.193237	0.000517257	0.000517257	2	359	TGF-beta Signaling Pathway; Androgen receptor signaling pathway; Integrated Pancreatic Cancer Pathway	BCL2; GATA1; SMARCA2; SND1	CCND1; CREBBP; EP300; GATA1; NCOR1; SIN3A; SMARCA2; SND1; UBE2I
993418	GO:1903076	regulation of protein localization to plasma membrane	12170	53	0.884059	203	308	2	8	0.639753	0.000518244	0.000518244	2	359	TGF-beta Signaling Pathway; Androgen receptor signaling pathway; Integrated Pancreatic Cancer Pathway	CSK; DLG1	AKT1; BCL2L1; CSK; DLG1; NRXN1; STX3; STX4; TGFB1
516402	GO:0071478	cellular response to radiation	12170	120	2.00164	203	308	3	12	0.758804	0.000522199	0.000522199	2	359	TGF-beta Signaling Pathway; Androgen receptor signaling pathway; Integrated Pancreatic Cancer Pathway	GNB1; PDE6G; TP73	BCL2L1; CREBBP; DNM2; EP300; GRB2; MAPK14; MDM2; PDE6G; RHOB; TGFB1; TP53; TP73
492364	GO:0007623	circadian rhythm	12170	121	2.01832	203	308	7	12	0.0658076	0.000564567	0.000564567	2	359	TGF-beta Signaling Pathway; Androgen receptor signaling pathway; Integrated Pancreatic Cancer Pathway	CSNK1D; HDAC1; HNF1B; ID1; KCND2; LEP; PML	CSNK1D; EP300; HDAC1; HDAC3; ID1; JUN; KCND2; LEP; NCOR1; PML; PTEN; TP53
672450	WP1971	Integrated Cancer Pathway	12170	40	0.667214	203	308	2	7	0.5524	0.000572673	0.000572673	2	359	TGF-beta Signaling Pathway; Androgen receptor signaling pathway; Integrated Pancreatic Cancer Pathway	BCL2; E2F1	AKT1; E2F1; MDM2; PTEN; SMAD3; STAT1; TP53
506649	GO:0043618	regulation of transcription from RNA polymerase II promoter in response to stress	12170	54	0.90074	203	308	3	8	0.317834	0.000586193	0.000586193	2	359	TGF-beta Signaling Pathway; Androgen receptor signaling pathway; Integrated Pancreatic Cancer Pathway	NCK2; NOTCH1; UBC	CREBBP; EP300; JUN; NCK2; NOTCH1; SIN3A; TP53; UBB
519397	GO:2000758	positive regulation of peptidyl-lysine acetylation	12170	28	0.46705	203	308	3	6	0.116395	0.000590252	0.000590252	2	359	TGF-beta Signaling Pathway; Androgen receptor signaling pathway; Integrated Pancreatic Cancer Pathway	KAT2B; MAPK3; NOS1	AUTS2; EP300; KAT2B; MAPK3; SMAD4; TGFB1
1269524	R-HSA-2173789	TGF-beta receptor signaling activates SMADs	12170	28	0.46705	203	308	2	6	0.367438	0.000590252	0.000590252	2	359	TGF-beta Signaling Pathway; Androgen receptor signaling pathway; Integrated Pancreatic Cancer Pathway	STUB1; UBC	CBL; SMAD3; SMAD4; STUB1; TGFB1; UBB
510922	GO:0048873	homeostasis of number of cells within a tissue	12170	28	0.46705	203	308	6	4	0.000601485	0.0246282	0.000601485	2	359	TGF-beta Signaling Pathway; Androgen receptor signaling pathway; Integrated Pancreatic Cancer Pathway	ADD1; BCL2; GATA1; KRAS; P2RX7; RAC3	ADD1; GATA1; PTPN11; RAC3
137968	alk1pathway	ALK1 signaling events	12170	18	0.300247	203	308	4	5	0.00813409	0.000651235	0.000651235	2	359	TGF-beta Signaling Pathway; Androgen receptor signaling pathway; Integrated Pancreatic Cancer Pathway	CAV1; ID1; MAPK1; MAPK3	CAV1; ID1; MAPK3; SMAD4; TGFB1
500353	GO:0031063	regulation of histone deacetylation	12170	18	0.300247	203	308	2	5	0.225945	0.000651235	0.000651235	2	359	TGF-beta Signaling Pathway; Androgen receptor signaling pathway; Integrated Pancreatic Cancer Pathway	CTBP1; PML	CTBP1; MAPK8; PML; TGFB1; TP53
1458211	WP3657	Hematopoietic Stem Cell Gene Regulation by GABP alpha/beta Complex	12170	18	0.300247	203	308	1	5	0.686239	0.000651235	0.000651235	2	359	TGF-beta Signaling Pathway; Androgen receptor signaling pathway; Integrated Pancreatic Cancer Pathway	BCL2	BCL2L1; CREBBP; EP300; PTEN; SMAD4
198811	WP179	Cell Cycle	12170	87	1.45119	203	308	2	10	0.879748	0.000656172	0.000656172	2	359	TGF-beta Signaling Pathway; Androgen receptor signaling pathway; Integrated Pancreatic Cancer Pathway	E2F1; HDAC1	CDH1; E2F1; EP300; HDAC1; HDAC3; MDM2; SMAD3; SMAD4; TGFB1; TP53
496939	GO:0046677	response to antibiotic	12170	41	0.683895	203	308	1	7	0.967535	0.000656172	0.000656172	2	359	TGF-beta Signaling Pathway; Androgen receptor signaling pathway; Integrated Pancreatic Cancer Pathway	ID1	EP300; HSP90AA1; ID1; JAK2; MDM2; MEF2C; TP53
755348	GO:2001242	regulation of intrinsic apoptotic signaling pathway	12170	124	2.06836	203	308	6	12	0.15204	0.000692743	0.000692743	2	359	TGF-beta Signaling Pathway; Androgen receptor signaling pathway; Integrated Pancreatic Cancer Pathway	BCL2; CAV1; LCK; NCK2; SFPQ; TP73	AKT1; BCL2L1; CAV1; INS; LCK; NCK2; PARK2; SFPQ; SRC; TP53; TP73; UBB
1270270	R-HSA-114452	Activation of BH3-only proteins	12170	29	0.48373	203	308	4	6	0.0303528	0.000712079	0.000712079	2	359	TGF-beta Signaling Pathway; Androgen receptor signaling pathway; Integrated Pancreatic Cancer Pathway	BCL2; DYNLL1; E2F1; TP73	AKT1; DYNLL1; E2F1; MAPK8; TP53; TP73
499682	GO:0030278	regulation of ossification	12170	144	2.40197	203	308	7	13	0.113727	0.000714456	0.000714456	2	359	TGF-beta Signaling Pathway; Androgen receptor signaling pathway; Integrated Pancreatic Cancer Pathway	BCL2; GATA1; ID1; MAPK1; MAPK3; NOTCH1; P2RX7	CTNNB1; GATA1; GPM6B; ID1; MAPK14; MAPK3; MEF2C; NOTCH1; PRKACA; PTK2; PTK2B; SMAD3; TGFB1
849976	GO:1902275	regulation of chromatin organization	12170	144	2.40197	203	308	5	13	0.411322	0.000714456	0.000714456	2	359	TGF-beta Signaling Pathway; Androgen receptor signaling pathway; Integrated Pancreatic Cancer Pathway	CTBP1; KAT2B; MAPK3; NOS1; PML	AUTS2; CTBP1; CTNNB1; EP300; KAT2B; MAPK3; MAPK8; PML; SIN3A; SMAD4; SNCA; TGFB1; TP53
496528	GO:0016580	Sin3 complex	12170	10	0.166804	203	308	2	4	0.116395	0.000726182	0.000726182	2	359	TGF-beta Signaling Pathway; Androgen receptor signaling pathway; Integrated Pancreatic Cancer Pathway	HDAC1; RBBP4	HDAC1; NCOR1; RBBP4; SIN3A
492331	GO:0007589	body fluid secretion	12170	56	0.9341	203	308	3	8	0.335669	0.00073369	0.00073369	2	359	TGF-beta Signaling Pathway; Androgen receptor signaling pathway; Integrated Pancreatic Cancer Pathway	CAV1; DHODH; SLC6A3	CAV1; CCND1; DHODH; NCOR1; NCOR2; SLC6A3; VAMP2; VAMP3
1272301	GO:1904375	regulation of protein localization to cell periphery	12170	56	0.9341	203	308	2	8	0.663512	0.00073369	0.00073369	2	359	TGF-beta Signaling Pathway; Androgen receptor signaling pathway; Integrated Pancreatic Cancer Pathway	CSK; DLG1	AKT1; BCL2L1; CSK; DLG1; NRXN1; STX3; STX4; TGFB1
138036	foxopathway	FoxO family signaling	12170	42	0.700575	203	308	3	7	0.213687	0.000751577	0.000751577	2	359	TGF-beta Signaling Pathway; Androgen receptor signaling pathway; Integrated Pancreatic Cancer Pathway	CSNK1D; KAT2B; RAN	AKT1; CREBBP; CSNK1D; CTNNB1; EP300; KAT2B; MAPK8
512014	GO:0051100	negative regulation of binding	12170	107	1.7848	203	308	8	11	0.0141958	0.000780308	0.000780308	2	359	TGF-beta Signaling Pathway; Androgen receptor signaling pathway; Integrated Pancreatic Cancer Pathway	CAV1; E2F1; GATA1; ID1; LRPAP1; MAPK3; SORL1; STUB1	CAV1; E2F1; GATA1; ID1; JAK2; JUN; MAPK3; MAPK8; SIN3A; SORL1; STUB1
138045	hif1_tfpathway	HIF-1-alpha transcription factor network	12170	57	0.950781	203	308	1	8	1	0.000822738	0.000822738	2	359	TGF-beta Signaling Pathway; Androgen receptor signaling pathway; Integrated Pancreatic Cancer Pathway	LEP	AKT1; CREBBP; EP300; FOS; JUN; LEP; SMAD3; SMAD4
487943	GO:0002053	positive regulation of mesenchymal cell proliferation	12170	19	0.316927	203	308	3	5	0.0597846	0.000824736	0.000824736	2	359	TGF-beta Signaling Pathway; Androgen receptor signaling pathway; Integrated Pancreatic Cancer Pathway	FOXP1; FOXP2; TBX1	CTNNB1; FOXP1; FOXP2; STAT1; TBX1
491978	GO:0007176	regulation of epidermal growth factor-activated receptor activity	12170	19	0.316927	203	308	1	5	0.701639	0.000824736	0.000824736	2	359	TGF-beta Signaling Pathway; Androgen receptor signaling pathway; Integrated Pancreatic Cancer Pathway	NCK2	APP; CBL; NCK2; PSEN1; SHC1
1270423	R-HSA-3371571	HSF1-dependent transactivation	12170	19	0.316927	203	308	1	5	0.701639	0.000824736	0.000824736	2	359	TGF-beta Signaling Pathway; Androgen receptor signaling pathway; Integrated Pancreatic Cancer Pathway	CAMK2B	CAMK2B; CAMK2G; CREBBP; EP300; HSP90AA1
500918	GO:0031669	cellular response to nutrient levels	12170	127	2.11841	203	308	8	12	0.0303528	0.000827463	0.000827463	2	359	TGF-beta Signaling Pathway; Androgen receptor signaling pathway; Integrated Pancreatic Cancer Pathway	BCL2; CADPS2; CAV1; ELN; LEP; TBL2; ULK1; VLDLR	CADPS2; CAV1; CBL; ELN; GABARAPL1; GABARAPL2; JUN; LEP; MDM2; TBL2; TP53; ULK1
754747	GO:1901796	regulation of signal transduction by p53 class mediator	12170	127	2.11841	203	308	7	12	0.0770938	0.000827463	0.000827463	2	359	TGF-beta Signaling Pathway; Androgen receptor signaling pathway; Integrated Pancreatic Cancer Pathway	HDAC1; MAPK11; PML; RBBP4; RFC5; TP73; UBC	AKT1; EP300; HDAC1; MAPK11; MAPK14; MDM2; PARK2; PML; RBBP4; TP53; TP73; UBB
510275	GO:0048145	regulation of fibroblast proliferation	12170	73	1.21767	203	308	5	9	0.0925891	0.000827463	0.000827463	2	359	TGF-beta Signaling Pathway; Androgen receptor signaling pathway; Integrated Pancreatic Cancer Pathway	E2F1; MED31; PLA2G1B; PML; PTPRZ1	CTNNB1; E2F1; JUN; MED31; PLA2G1B; PML; PTPRZ1; TGFB1; TP53
752694	GO:0097193	intrinsic apoptotic signaling pathway	12170	108	1.80148	203	308	6	11	0.108554	0.000827463	0.000827463	2	359	TGF-beta Signaling Pathway; Androgen receptor signaling pathway; Integrated Pancreatic Cancer Pathway	BCL2; E2F1; ITPR1; MAPT; PML; TP73	BCL2L1; E2F1; EP300; HRAS; ITPR1; JAK2; MAPT; PML; SCN2A; TP53; TP73
920975	WP2447	Amyotrophic lateral sclerosis (ALS)	12170	30	0.500411	203	308	3	6	0.130161	0.000827463	0.000827463	2	359	TGF-beta Signaling Pathway; Androgen receptor signaling pathway; Integrated Pancreatic Cancer Pathway	BCL2; NOS1; RAB5A	BCL2L1; MAPK14; NEFH; NEFM; RAB5A; TP53
500174	GO:0030879	mammary gland development	12170	108	1.80148	203	308	5	11	0.224707	0.000827463	0.000827463	2	359	TGF-beta Signaling Pathway; Androgen receptor signaling pathway; Integrated Pancreatic Cancer Pathway	CAV1; DHODH; MAPK1; PML; SLC6A3	AKT1; CAV1; CCND1; DHODH; JAK2; NCOR1; NCOR2; PML; SLC6A3; SRC; TGFB1
500890	GO:0031641	regulation of myelination	12170	30	0.500411	203	308	1	6	0.844453	0.000827463	0.000827463	2	359	TGF-beta Signaling Pathway; Androgen receptor signaling pathway; Integrated Pancreatic Cancer Pathway	DLG1	AKT1; CTNNB1; DLG1; FIG4; MTMR2; PTEN
475	ko04350	TGF-beta signaling pathway	12170	58	0.967461	203	308	3	8	0.353484	0.000899639	0.000899639	2	359	TGF-beta Signaling Pathway; Androgen receptor signaling pathway; Integrated Pancreatic Cancer Pathway	ID1; MAPK1; MAPK3	CREBBP; EP300; ID1; MAPK3; RHOA; SMAD3; SMAD4; TGFB1
506651	GO:0043620	regulation of DNA-templated transcription in response to stress	12170	58	0.967461	203	308	3	8	0.353484	0.000899639	0.000899639	2	359	TGF-beta Signaling Pathway; Androgen receptor signaling pathway; Integrated Pancreatic Cancer Pathway	NCK2; NOTCH1; UBC	CREBBP; EP300; JUN; NCK2; NOTCH1; SIN3A; TP53; UBB
508868	GO:0046620	regulation of organ growth	12170	74	1.23435	203	308	4	9	0.225945	0.000904994	0.000904994	2	359	TGF-beta Signaling Pathway; Androgen receptor signaling pathway; Integrated Pancreatic Cancer Pathway	FOXP1; MAPK11; NOTCH1; TP73	AKT1; FOXP1; MAPK11; MAPK14; MEF2C; NOTCH1; PTEN; PTK2; TP73
500196	GO:0030901	midbrain development	12170	74	1.23435	203	308	2	9	0.792004	0.000904994	0.000904994	2	359	TGF-beta Signaling Pathway; Androgen receptor signaling pathway; Integrated Pancreatic Cancer Pathway	DYNLL1; MBP	ACTB; CALM1; CDC42; CTNNB1; DYNLL1; INA; MBP; RHOA; SOS1
502094	GO:0032872	regulation of stress-activated MAPK cascade	12170	169	2.81898	203	308	7	14	0.178344	0.000907828	0.000907828	2	359	TGF-beta Signaling Pathway; Androgen receptor signaling pathway; Integrated Pancreatic Cancer Pathway	AXIN1; DLG1; LEP; MAPK1; MAPK3; MAPK8IP2; TP73	AKT1; AXIN1; CDC42; DLG1; HDAC3; HRAS; LEP; MAPK3; MAPK8IP2; NCOR1; PARK2; PTK2B; SYK; TP73
137939	p53downstreampathway	Direct p53 effectors	12170	110	1.83484	203	308	7	11	0.0460939	0.000958076	0.000958076	2	359	TGF-beta Signaling Pathway; Androgen receptor signaling pathway; Integrated Pancreatic Cancer Pathway	BCL2; CAV1; DGCR8; HTT; MET; PML; TP73	CAV1; CREBBP; DGCR8; EP300; HTT; JUN; MDM2; PML; PTEN; TP53; TP73
492017	GO:0007219	Notch signaling pathway	12170	92	1.53459	203	308	6	10	0.0670125	0.000974974	0.000974974	2	359	TGF-beta Signaling Pathway; Androgen receptor signaling pathway; Integrated Pancreatic Cancer Pathway	HNF1B; IL2RA; KAT2B; NOTCH1; NOTCH3; UBC	APP; CREBBP; EP300; IL2RA; KAT2B; NOTCH1; NOTCH3; PSEN1; TGFB1; UBB
138062	hdac_classii_pathway	Signaling events mediated by HDAC Class II	12170	31	0.517091	203	308	3	6	0.134996	0.000979064	0.000979064	2	359	TGF-beta Signaling Pathway; Androgen receptor signaling pathway; Integrated Pancreatic Cancer Pathway	GATA1; GNB1; RAN	GATA1; HDAC3; HSP90AA1; MEF2C; NCOR2; UBE2I
509110	GO:0046902	regulation of mitochondrial membrane permeability	12170	59	0.984141	203	308	5	8	0.0529568	0.00100055	0.00100055	2	359	TGF-beta Signaling Pathway; Androgen receptor signaling pathway; Integrated Pancreatic Cancer Pathway	BCL2; DYNLL1; E2F1; RHOT2; TP73	BCL2L1; DYNLL1; E2F1; MAPK8; RHOT2; STAT3; TP53; TP73
920976	WP2572	Primary Focal Segmental Glomerulosclerosis FSGS	12170	59	0.984141	203	308	3	8	0.359569	0.00100055	0.00100055	2	359	TGF-beta Signaling Pathway; Androgen receptor signaling pathway; Integrated Pancreatic Cancer Pathway	CAMK2B; DNM1; NOTCH1	AKT1; CAMK2B; CTNNB1; DNM1; FYN; NOTCH1; PTK2; TGFB1
1269651	R-HSA-350054	Notch-HLH transcription pathway	12170	11	0.183484	203	308	3	4	0.0196992	0.00102662	0.00102662	2	359	TGF-beta Signaling Pathway; Androgen receptor signaling pathway; Integrated Pancreatic Cancer Pathway	KAT2B; NOTCH1; NOTCH3	CREBBP; KAT2B; NOTCH1; NOTCH3
500355	GO:0031065	positive regulation of histone deacetylation	12170	11	0.183484	203	308	2	4	0.130161	0.00102662	0.00102662	2	359	TGF-beta Signaling Pathway; Androgen receptor signaling pathway; Integrated Pancreatic Cancer Pathway	CTBP1; PML	CTBP1; PML; TGFB1; TP53
1269871	R-HSA-400253	Circadian Clock	12170	60	1.00082	203	308	3	8	0.367438	0.00110645	0.00110645	2	359	TGF-beta Signaling Pathway; Androgen receptor signaling pathway; Integrated Pancreatic Cancer Pathway	CSNK1D; NCOA6; UBC	CREBBP; CSNK1D; EP300; HDAC3; MEF2C; NCOA6; NCOR1; UBB
755342	GO:2001236	regulation of extrinsic apoptotic signaling pathway	12170	132	2.20181	203	308	6	12	0.178344	0.00114045	0.00114045	2	359	TGF-beta Signaling Pathway; Androgen receptor signaling pathway; Integrated Pancreatic Cancer Pathway	BCL2; CAV1; GATA1; HTT; PAK2; PML	AKT1; BCL2L1; CAV1; FYN; GATA1; HTT; PAK2; PML; PTEN; RAF1; SRC; STX4
513628	GO:0060070	canonical Wnt signaling pathway	12170	77	1.28439	203	308	3	9	0.535857	0.0011901	0.0011901	2	359	TGF-beta Signaling Pathway; Androgen receptor signaling pathway; Integrated Pancreatic Cancer Pathway	AXIN1; CAV1; RAB5A	AXIN1; CAV1; CCND1; CDC42; CTNNB1; PSEN1; PTEN; RAB5A; SMAD3
505673	GO:0042542	response to hydrogen peroxide	12170	95	1.58463	203	308	3	10	0.630267	0.00123628	0.00123628	2	359	TGF-beta Signaling Pathway; Androgen receptor signaling pathway; Integrated Pancreatic Cancer Pathway	BCL2; HBA1; HBA2	EP300; HBA1; HBA2; HBB; JUN; MDM2; PTK2B; RHOB; SHC1; SRC
753031	GO:1900034	regulation of cellular response to heat	12170	61	1.0175	203	308	5	8	0.0588426	0.00123747	0.00123747	2	359	TGF-beta Signaling Pathway; Androgen receptor signaling pathway; Integrated Pancreatic Cancer Pathway	CAMK2B; HSPB8; MAPK1; MAPK3; MAPT	CAMK2B; CAMK2G; CREBBP; EP300; HSP90AA1; HSPB8; MAPK3; MAPT
513454	GO:0055021	regulation of cardiac muscle tissue growth	12170	46	0.767297	203	308	4	7	0.0905441	0.00124774	0.00124774	2	359	TGF-beta Signaling Pathway; Androgen receptor signaling pathway; Integrated Pancreatic Cancer Pathway	FOXP1; MAPK11; NOTCH1; TP73	FOXP1; MAPK11; MAPK14; MEF2C; NOTCH1; PTEN; TP73
500917	GO:0031668	cellular response to extracellular stimulus	12170	154	2.56878	203	308	9	13	0.0269224	0.00126733	0.00126733	2	359	TGF-beta Signaling Pathway; Androgen receptor signaling pathway; Integrated Pancreatic Cancer Pathway	BCL2; CADPS2; CAV1; ELN; LEP; P2RX7; TBL2; ULK1; VLDLR	CADPS2; CAV1; CBL; ELN; FOS; GABARAPL1; GABARAPL2; JUN; LEP; MDM2; TBL2; TP53; ULK1
505247	GO:0042063	gliogenesis	12170	154	2.56878	203	308	9	13	0.0269224	0.00126733	0.00126733	2	359	TGF-beta Signaling Pathway; Androgen receptor signaling pathway; Integrated Pancreatic Cancer Pathway	CSK; KRAS; MAPK1; MAPK3; MAPT; NDN; NLGN3; NOTCH1; PTPRZ1	AKT1; CSK; CTNNB1; MAPK3; MAPT; NDN; NOTCH1; PTEN; PTK2B; PTPN11; PTPRZ1; STAT3; TGFB1
505801	GO:0042692	muscle cell differentiation	12170	197	3.28603	203	308	11	15	0.0153285	0.00127271	0.00127271	2	359	TGF-beta Signaling Pathway; Androgen receptor signaling pathway; Integrated Pancreatic Cancer Pathway	AXIN1; CACNA1H; CHRNB1; FHL2; FLNC; FOXP1; KRAS; MAPK12; NOS1; NOTCH1; TBX1	AKT1; AXIN1; CACNA1H; CHRNB1; CTNNB1; FHL2; FLNC; FOXP1; MAPK12; MAPK14; MEF2A; MEF2C; NKX2-6; NOTCH1; TBX1
138010	glypican_1pathway	Glypican 1 network	12170	21	0.350288	203	308	1	5	0.729999	0.00127488	0.00127488	2	359	TGF-beta Signaling Pathway; Androgen receptor signaling pathway; Integrated Pancreatic Cancer Pathway	LCK	APP; FYN; LCK; SRC; TGFB1
777642	GO:1901985	positive regulation of protein acetylation	12170	33	0.550452	203	308	3	6	0.149472	0.00134278	0.00134278	2	359	TGF-beta Signaling Pathway; Androgen receptor signaling pathway; Integrated Pancreatic Cancer Pathway	KAT2B; MAPK3; NOS1	AUTS2; EP300; KAT2B; MAPK3; SMAD4; TGFB1
512013	GO:0051099	positive regulation of binding	12170	115	1.91824	203	308	4	11	0.503184	0.00134761	0.00134761	2	359	TGF-beta Signaling Pathway; Androgen receptor signaling pathway; Integrated Pancreatic Cancer Pathway	ADD1; CAV1; KAT2B; RAN	ADD1; ARHGEF7; CALM1; CAV1; CTNNB1; EP300; JAK2; KAT2B; MEF2C; PARK2; TGFB1
1458229	WP3584	MECP2 and Associated Rett Syndrome	12170	47	0.783977	203	308	4	7	0.0945697	0.00140942	0.00140942	2	359	TGF-beta Signaling Pathway; Androgen receptor signaling pathway; Integrated Pancreatic Cancer Pathway	E2F1; HDAC1; MBP; UBE3A	AKT1; E2F1; HDAC1; MBP; MEF2C; NCOR1; SIN3A
501701	GO:0032469	endoplasmic reticulum calcium ion homeostasis	12170	12	0.200164	203	308	3	4	0.0231897	0.0014498	0.0014498	2	359	TGF-beta Signaling Pathway; Androgen receptor signaling pathway; Integrated Pancreatic Cancer Pathway	BCL2; ITPR1; PML	APP; ITPR1; PML; PSEN1
989117	GO:1903052	positive regulation of proteolysis involved in cellular protein catabolic process	12170	136	2.26853	203	308	5	12	0.366931	0.0014652	0.0014652	2	359	TGF-beta Signaling Pathway; Androgen receptor signaling pathway; Integrated Pancreatic Cancer Pathway	AXIN1; CAV1; CSNK1D; STUB1; UBC	AKT1; AXIN1; CAV1; CSNK1D; MDM2; PARK2; PSEN1; PTEN; PTK2; PTK2B; STUB1; UBB
137934	e2f_pathway	E2F transcription factor network	12170	63	1.05086	203	308	6	8	0.0184888	0.00151185	0.00151185	2	359	TGF-beta Signaling Pathway; Androgen receptor signaling pathway; Integrated Pancreatic Cancer Pathway	E2F1; HDAC1; KAT2B; RBBP4; SMARCA2; TP73	CREBBP; E2F1; EP300; HDAC1; KAT2B; RBBP4; SMARCA2; TP73
982276	GO:0090559	regulation of membrane permeability	12170	63	1.05086	203	308	5	8	0.0635791	0.00151185	0.00151185	2	359	TGF-beta Signaling Pathway; Androgen receptor signaling pathway; Integrated Pancreatic Cancer Pathway	BCL2; DYNLL1; E2F1; RHOT2; TP73	BCL2L1; DYNLL1; E2F1; MAPK8; RHOT2; STAT3; TP53; TP73
504441	GO:0035257	nuclear hormone receptor binding	12170	117	1.9516	203	308	5	11	0.269167	0.00154748	0.00154748	2	359	TGF-beta Signaling Pathway; Androgen receptor signaling pathway; Integrated Pancreatic Cancer Pathway	FHL2; FOXP1; FOXP2; NCOA6; RAN	CTNNB1; EP300; FHL2; FOXP1; FOXP2; NCOA6; NCOR1; NCOR2; SRC; STAT1; STAT3
518694	GO:2000045	regulation of G1/S transition of mitotic cell cycle	12170	117	1.9516	203	308	5	11	0.269167	0.00154748	0.00154748	2	359	TGF-beta Signaling Pathway; Androgen receptor signaling pathway; Integrated Pancreatic Cancer Pathway	BCL2; E2F1; PML; TP73; UBC	AKT1; CCND1; CREBBP; E2F1; EP300; MDM2; PML; PTEN; TP53; TP73; UBB
198802	WP1591	Heart Development	12170	34	0.567132	203	308	3	6	0.15805	0.00155857	0.00155857	2	359	TGF-beta Signaling Pathway; Androgen receptor signaling pathway; Integrated Pancreatic Cancer Pathway	MAPK1; NOTCH1; TBX1	CTNNB1; MEF2C; NOTCH1; PTPN11; SMAD4; TBX1
1269527	R-HSA-2173793	Transcriptional activity of SMAD2/SMAD3:SMAD4 heterotrimer	12170	34	0.567132	203	308	2	6	0.457835	0.00155857	0.00155857	2	359	TGF-beta Signaling Pathway; Androgen receptor signaling pathway; Integrated Pancreatic Cancer Pathway	HDAC1; UBC	HDAC1; NCOR1; NCOR2; SMAD3; SMAD4; UBB
982461	GO:1902893	regulation of pri-miRNA transcription from RNA polymerase II promoter	12170	22	0.366968	203	308	0	5	1	0.00155857	0.00155857	2	359	TGF-beta Signaling Pathway; Androgen receptor signaling pathway; Integrated Pancreatic Cancer Pathway		FOS; JUN; SMAD3; STAT3; TGFB1
515235	GO:0070302	regulation of stress-activated protein kinase signaling cascade	12170	180	3.00247	203	308	8	14	0.115722	0.00162145	0.00162145	2	359	TGF-beta Signaling Pathway; Androgen receptor signaling pathway; Integrated Pancreatic Cancer Pathway	AXIN1; DLG1; LEP; MAPK1; MAPK3; MAPK8IP2; MET; TP73	AKT1; AXIN1; CDC42; DLG1; HDAC3; HRAS; LEP; MAPK3; MAPK8IP2; NCOR1; PARK2; PTK2B; SYK; TP73
518766	GO:2000117	negative regulation of cysteine-type endopeptidase activity	12170	81	1.35111	203	308	2	9	0.843211	0.00166234	0.00166234	2	359	TGF-beta Signaling Pathway; Androgen receptor signaling pathway; Integrated Pancreatic Cancer Pathway	HTT; PAK2	AKT1; EP300; HTT; MDM2; NGF; PAK2; RAF1; SNCA; SRC
487929	GO:0002039	p53 binding	12170	49	0.817338	203	308	3	7	0.274963	0.001777	0.001777	2	359	TGF-beta Signaling Pathway; Androgen receptor signaling pathway; Integrated Pancreatic Cancer Pathway	GATA1; HTT; TP73	CREBBP; EP300; GATA1; HTT; MDM2; TP53; TP73
516403	GO:0071479	cellular response to ionizing radiation	12170	49	0.817338	203	308	0	7	1	0.001777	0.001777	2	359	TGF-beta Signaling Pathway; Androgen receptor signaling pathway; Integrated Pancreatic Cancer Pathway		BCL2L1; DNM2; GRB2; MAPK14; RHOB; TGFB1; TP53
1144982	GO:1903844	regulation of cellular response to transforming growth factor beta stimulus	12170	82	1.36779	203	308	4	9	0.274963	0.00181684	0.00181684	2	359	TGF-beta Signaling Pathway; Androgen receptor signaling pathway; Integrated Pancreatic Cancer Pathway	AXIN1; CAV1; STUB1; UBC	AXIN1; CAV1; DNM2; SMAD3; SMAD4; STUB1; TGFB1; TP53; UBB
494084	GO:0010001	glial cell differentiation	12170	120	2.00164	203	308	8	11	0.0231897	0.00188463	0.00188463	2	359	TGF-beta Signaling Pathway; Androgen receptor signaling pathway; Integrated Pancreatic Cancer Pathway	CSK; KRAS; MAPK1; MAPK3; MAPT; NLGN3; NOTCH1; PTPRZ1	AKT1; CSK; CTNNB1; MAPK3; MAPT; NOTCH1; PTEN; PTPN11; PTPRZ1; STAT3; TGFB1
506447	GO:0043409	negative regulation of MAPK cascade	12170	120	2.00164	203	308	6	11	0.139133	0.00188463	0.00188463	2	359	TGF-beta Signaling Pathway; Androgen receptor signaling pathway; Integrated Pancreatic Cancer Pathway	CAV1; CSK; DLG1; P2RX7; SORL1; TP73	AKT1; CAV1; CSK; DLG1; HDAC3; NCOR1; PARK2; PTEN; SMAD4; SORL1; TP73
518765	GO:2000116	regulation of cysteine-type endopeptidase activity	12170	183	3.05251	203	308	5	14	0.609345	0.00189581	0.00189581	2	359	TGF-beta Signaling Pathway; Androgen receptor signaling pathway; Integrated Pancreatic Cancer Pathway	HTT; LCK; MAPT; PAK2; PML	AKT1; EP300; HTT; JAK2; LCK; MAPT; MDM2; NGF; PAK2; PML; RAF1; SMAD3; SNCA; SRC
514343	GO:0060788	ectodermal placode formation	12170	13	0.216845	203	308	2	4	0.15805	0.00195218	0.00195218	2	359	TGF-beta Signaling Pathway; Androgen receptor signaling pathway; Integrated Pancreatic Cancer Pathway	AXIN1; HDAC1	AXIN1; CDC42; CTNNB1; HDAC1
515750	GO:0070822	Sin3-type complex	12170	13	0.216845	203	308	2	4	0.15805	0.00195218	0.00195218	2	359	TGF-beta Signaling Pathway; Androgen receptor signaling pathway; Integrated Pancreatic Cancer Pathway	HDAC1; RBBP4	HDAC1; NCOR1; RBBP4; SIN3A
518783	GO:2000134	negative regulation of G1/S transition of mitotic cell cycle	12170	83	1.38447	203	308	5	9	0.124166	0.00195396	0.00195396	2	359	TGF-beta Signaling Pathway; Androgen receptor signaling pathway; Integrated Pancreatic Cancer Pathway	BCL2; E2F1; PML; TP73; UBC	CCND1; E2F1; EP300; MDM2; PML; PTEN; TP53; TP73; UBB
513976	GO:0060420	regulation of heart growth	12170	50	0.834018	203	308	4	7	0.10935	0.00197388	0.00197388	2	359	TGF-beta Signaling Pathway; Androgen receptor signaling pathway; Integrated Pancreatic Cancer Pathway	FOXP1; MAPK11; NOTCH1; TP73	FOXP1; MAPK11; MAPK14; MEF2C; NOTCH1; PTEN; TP73
510716	GO:0048661	positive regulation of smooth muscle cell proliferation	12170	66	1.1009	203	308	2	8	0.736761	0.00198898	0.00198898	2	359	TGF-beta Signaling Pathway; Androgen receptor signaling pathway; Integrated Pancreatic Cancer Pathway	FOXP1; NOTCH3	AKT1; FOXP1; JAK2; JUN; MDM2; NOTCH3; SHC1; STAT1
510822	GO:0048771	tissue remodeling	12170	66	1.1009	203	308	2	8	0.736761	0.00198898	0.00198898	2	359	TGF-beta Signaling Pathway; Androgen receptor signaling pathway; Integrated Pancreatic Cancer Pathway	CAV1; ELN	CAV1; CTNNB1; ELN; MDM2; MEF2C; PTK2B; SRC; TGFB1
492337	GO:0007595	lactation	12170	36	0.600493	203	308	3	6	0.172359	0.00206068	0.00206068	2	359	TGF-beta Signaling Pathway; Androgen receptor signaling pathway; Integrated Pancreatic Cancer Pathway	CAV1; DHODH; SLC6A3	CAV1; CCND1; DHODH; NCOR1; NCOR2; SLC6A3
502095	GO:0032873	negative regulation of stress-activated MAPK cascade	12170	36	0.600493	203	308	2	6	0.488261	0.00206068	0.00206068	2	359	TGF-beta Signaling Pathway; Androgen receptor signaling pathway; Integrated Pancreatic Cancer Pathway	DLG1; TP73	AKT1; DLG1; HDAC3; NCOR1; PARK2; TP73
518150	GO:0090003	regulation of establishment of protein localization to plasma membrane	12170	36	0.600493	203	308	2	6	0.488261	0.00206068	0.00206068	2	359	TGF-beta Signaling Pathway; Androgen receptor signaling pathway; Integrated Pancreatic Cancer Pathway	CSK; DLG1	AKT1; BCL2L1; CSK; DLG1; NRXN1; STX4
510695	GO:0048639	positive regulation of developmental growth	12170	142	2.36861	203	308	6	12	0.210753	0.00206149	0.00206149	2	359	TGF-beta Signaling Pathway; Androgen receptor signaling pathway; Integrated Pancreatic Cancer Pathway	BCL2; LEP; LIMK1; MAPT; NOTCH1; SLC6A3	AKT1; EP300; LEP; LIMK1; MAPK14; MAPT; MEF2C; NOTCH1; PARK2; SH3PXD2B; SLC6A3; UNC13A
500822	GO:0031571	mitotic G1 DNA damage checkpoint	12170	67	1.11758	203	308	4	8	0.186861	0.00218946	0.00218946	2	359	TGF-beta Signaling Pathway; Androgen receptor signaling pathway; Integrated Pancreatic Cancer Pathway	E2F1; PML; TP73; UBC	CCND1; E2F1; EP300; MDM2; PML; TP53; TP73; UBB
500154	GO:0030856	regulation of epithelial cell differentiation	12170	103	1.71808	203	308	7	10	0.0363375	0.00219117	0.00219117	2	359	TGF-beta Signaling Pathway; Androgen receptor signaling pathway; Integrated Pancreatic Cancer Pathway	BCL2; CAV1; FOXP1; ID1; MAFG; NOTCH1; PRKX	CAV1; CCND1; CTNNB1; FOXP1; FOXP4; ID1; MAFG; NOTCH1; PRKX; STAT1
510715	GO:0048660	regulation of smooth muscle cell proliferation	12170	103	1.71808	203	308	3	10	0.671133	0.00219117	0.00219117	2	359	TGF-beta Signaling Pathway; Androgen receptor signaling pathway; Integrated Pancreatic Cancer Pathway	CAV1; FOXP1; NOTCH3	AKT1; CAV1; CTNNB1; FOXP1; JAK2; JUN; MDM2; NOTCH3; SHC1; STAT1
499683	GO:0030279	negative regulation of ossification	12170	51	0.850698	203	308	4	7	0.112057	0.00220247	0.00220247	2	359	TGF-beta Signaling Pathway; Androgen receptor signaling pathway; Integrated Pancreatic Cancer Pathway	BCL2; GATA1; ID1; NOTCH1	GATA1; ID1; MEF2C; NOTCH1; PTK2B; SMAD3; TGFB1
492272	GO:0007519	skeletal muscle tissue development	12170	104	1.73476	203	308	5	10	0.20562	0.00235177	0.00235177	2	359	TGF-beta Signaling Pathway; Androgen receptor signaling pathway; Integrated Pancreatic Cancer Pathway	CAV1; ELN; FOXP1; FOXP2; NOTCH1	CAV1; ELN; EP300; FOS; FOXP1; FOXP2; MAPK14; MEF2C; NCOR1; NOTCH1
1270029	R-HSA-400206	Regulation of lipid metabolism by Peroxisome proliferator-activated receptor alpha (PPARalpha)	12170	104	1.73476	203	308	5	10	0.20562	0.00235177	0.00235177	2	359	TGF-beta Signaling Pathway; Androgen receptor signaling pathway; Integrated Pancreatic Cancer Pathway	FHL2; MED15; MED21; MED31; NCOA6	CREBBP; EP300; FHL2; HDAC3; MED15; MED31; NCOA6; NCOR1; NCOR2; SIN3A
463	ko04110	Cell cycle	12170	104	1.73476	203	308	2	10	0.996824	0.00235177	0.00235177	2	359	TGF-beta Signaling Pathway; Androgen receptor signaling pathway; Integrated Pancreatic Cancer Pathway	E2F1; HDAC1	CCND1; CREBBP; E2F1; EP300; HDAC1; MDM2; SMAD3; SMAD4; TGFB1; TP53
506346	GO:0043281	regulation of cysteine-type endopeptidase activity involved in apoptotic process	12170	166	2.76894	203	308	4	13	0.735988	0.00239969	0.00239969	2	359	TGF-beta Signaling Pathway; Androgen receptor signaling pathway; Integrated Pancreatic Cancer Pathway	LCK; MAPT; PAK2; PML	AKT1; EP300; JAK2; LCK; MAPT; MDM2; NGF; PAK2; PML; RAF1; SMAD3; SNCA; SRC
138085	ar_pathway	Coregulation of Androgen receptor activity	12170	52	0.867379	203	308	3	7	0.298977	0.00245564	0.00245564	2	359	TGF-beta Signaling Pathway; Androgen receptor signaling pathway; Integrated Pancreatic Cancer Pathway	FHL2; NCOA6; UBE3A	AKT1; CCND1; CTNNB1; FHL2; NCOA6; PTK2B; UBE2I
507946	GO:0045598	regulation of fat cell differentiation	12170	86	1.43451	203	308	3	9	0.589852	0.00246882	0.00246882	2	359	TGF-beta Signaling Pathway; Androgen receptor signaling pathway; Integrated Pancreatic Cancer Pathway	AXIN1; E2F1; LEP	AKT1; AXIN1; E2F1; INS; LEP; MAPK14; SH3PXD2B; SMAD3; TGFB1
495017	GO:0010952	positive regulation of peptidase activity	12170	125	2.08505	203	308	5	11	0.310392	0.00254705	0.00254705	2	359	TGF-beta Signaling Pathway; Androgen receptor signaling pathway; Integrated Pancreatic Cancer Pathway	CAV1; LCK; MAPK12; MAPT; PML	APP; CAV1; JAK2; LCK; MAPK12; MAPT; NGF; PML; SMAD3; SNCA; STAT3
488953	GO:0003159	morphogenesis of an endothelium	12170	14	0.233525	203	308	1	4	0.626311	0.00255618	0.00255618	2	359	TGF-beta Signaling Pathway; Androgen receptor signaling pathway; Integrated Pancreatic Cancer Pathway	NOTCH1	CTNNB1; NOTCH1; RHOA; RHOB
504443	GO:0035259	glucocorticoid receptor binding	12170	14	0.233525	203	308	1	4	0.626311	0.00255618	0.00255618	2	359	TGF-beta Signaling Pathway; Androgen receptor signaling pathway; Integrated Pancreatic Cancer Pathway	NCOA6	EP300; NCOA6; NCOR2; STAT3
500647	GO:0031396	regulation of protein ubiquitination	12170	190	3.16927	203	308	8	14	0.134078	0.00261899	0.00261899	2	359	TGF-beta Signaling Pathway; Androgen receptor signaling pathway; Integrated Pancreatic Cancer Pathway	AXIN1; CAV1; LIMK1; PML; STUB1; UBC; UBE2L3; UBE3A	AXIN1; CAV1; FYN; HSP90AA1; LIMK1; PARK2; PML; PSEN1; PTEN; PTK2; PTK2B; STUB1; UBB; UBE2L3
486819	GO:0000302	response to reactive oxygen species	12170	168	2.8023	203	308	5	13	0.564505	0.00264821	0.00264821	2	359	TGF-beta Signaling Pathway; Androgen receptor signaling pathway; Integrated Pancreatic Cancer Pathway	BCL2; HBA1; HBA2; NOS1; PXN	DNM2; EP300; FOS; HBA1; HBA2; HBB; JUN; MDM2; PTK2B; PXN; RHOB; SHC1; SRC
488133	GO:0002260	lymphocyte homeostasis	12170	38	0.633854	203	308	4	6	0.0597846	0.00268603	0.00268603	2	359	TGF-beta Signaling Pathway; Androgen receptor signaling pathway; Integrated Pancreatic Cancer Pathway	BCL2; CACNA1F; IL2RA; P2RX7	AKT1; CACNA1F; IL2RA; MEF2C; SOS1; TGFB1
487299	GO:0001076	transcription factor activity, RNA polymerase II transcription factor binding	12170	126	2.10173	203	308	7	11	0.0744832	0.00268603	0.00268603	2	359	TGF-beta Signaling Pathway; Androgen receptor signaling pathway; Integrated Pancreatic Cancer Pathway	CTBP1; HDAC1; MED15; MED21; MED31; NOTCH1; SMARCA2	CREBBP; CTBP1; HDAC1; JUN; MED15; MED31; MEF2A; NOTCH1; SIN3A; SMAD4; SMARCA2
494289	GO:0010212	response to ionizing radiation	12170	126	2.10173	203	308	4	11	0.576822	0.00268603	0.00268603	2	359	TGF-beta Signaling Pathway; Androgen receptor signaling pathway; Integrated Pancreatic Cancer Pathway	BCL2; CAV1; PML; TP73	BCL2L1; CAV1; CCND1; DNM2; GRB2; MAPK14; PML; RHOB; TGFB1; TP53; TP73
494534	GO:0010464	regulation of mesenchymal cell proliferation	12170	25	0.417009	203	308	3	5	0.0969108	0.00268863	0.00268863	2	359	TGF-beta Signaling Pathway; Androgen receptor signaling pathway; Integrated Pancreatic Cancer Pathway	FOXP1; FOXP2; TBX1	CTNNB1; FOXP1; FOXP2; STAT1; TBX1
512594	GO:0051721	protein phosphatase 2A binding	12170	25	0.417009	203	308	3	5	0.0969108	0.00268863	0.00268863	2	359	TGF-beta Signaling Pathway; Androgen receptor signaling pathway; Integrated Pancreatic Cancer Pathway	BCL2; MAPT; SLC6A3	AKT1; MAPT; SHC1; SLC6A3; TP53
137925	aurora_a_pathway	Aurora A signaling	12170	25	0.417009	203	308	1	5	0.779306	0.00268863	0.00268863	2	359	TGF-beta Signaling Pathway; Androgen receptor signaling pathway; Integrated Pancreatic Cancer Pathway	RAN	AKT1; ARHGEF7; MDM2; PRKACA; TP53
1269873	R-HSA-1368082	RORA activates gene expression	12170	25	0.417009	203	308	1	5	0.779306	0.00268863	0.00268863	2	359	TGF-beta Signaling Pathway; Androgen receptor signaling pathway; Integrated Pancreatic Cancer Pathway	NCOA6	CREBBP; EP300; HDAC3; NCOA6; NCOR1
1039918	GO:1903364	positive regulation of cellular protein catabolic process	12170	147	2.45201	203	308	5	12	0.42657	0.00269964	0.00269964	2	359	TGF-beta Signaling Pathway; Androgen receptor signaling pathway; Integrated Pancreatic Cancer Pathway	AXIN1; CAV1; CSNK1D; STUB1; UBC	AKT1; AXIN1; CAV1; CSNK1D; MDM2; PARK2; PSEN1; PTEN; PTK2; PTK2B; STUB1; UBB
1269506	R-HSA-5687128	MAPK6/MAPK4 signaling	12170	70	1.16763	203	308	3	8	0.463614	0.00282057	0.00282057	2	359	TGF-beta Signaling Pathway; Androgen receptor signaling pathway; Integrated Pancreatic Cancer Pathway	PAK2; TNRC6B; UBC	CDC42; JUN; PAK2; PRKACA; PRKACB; PRKACG; TNRC6B; UBB
506227	GO:0043154	negative regulation of cysteine-type endopeptidase activity involved in apoptotic process	12170	70	1.16763	203	308	1	8	1	0.00282057	0.00282057	2	359	TGF-beta Signaling Pathway; Androgen receptor signaling pathway; Integrated Pancreatic Cancer Pathway	PAK2	AKT1; EP300; MDM2; NGF; PAK2; RAF1; SNCA; SRC
1129562	GO:1903747	regulation of establishment of protein localization to mitochondrion	12170	107	1.7848	203	308	7	10	0.0422693	0.00283542	0.00283542	2	359	TGF-beta Signaling Pathway; Androgen receptor signaling pathway; Integrated Pancreatic Cancer Pathway	BCL2; DYNLL1; E2F1; MAPT; TP73; UBE2L3; ZDHHC8	AKT1; DYNLL1; E2F1; MAPK8; MAPT; PARK2; TP53; TP73; UBE2L3; ZDHHC8
1383076	R-HSA-5633007	Regulation of TP53 Activity	12170	128	2.13509	203	308	7	11	0.0779271	0.00300564	0.00300564	2	359	TGF-beta Signaling Pathway; Androgen receptor signaling pathway; Integrated Pancreatic Cancer Pathway	HDAC1; MAPK11; PML; RBBP4; RFC5; TP73; UBC	AKT1; EP300; HDAC1; MAPK11; MAPK14; MDM2; PML; RBBP4; TP53; TP73; UBB
515236	GO:0070303	negative regulation of stress-activated protein kinase signaling cascade	12170	39	0.650534	203	308	2	6	0.535857	0.00301557	0.00301557	2	359	TGF-beta Signaling Pathway; Androgen receptor signaling pathway; Integrated Pancreatic Cancer Pathway	DLG1; TP73	AKT1; DLG1; HDAC3; NCOR1; PARK2; TP73
137972	hdac_classiii_pathway	Signaling events mediated by HDAC Class III	12170	26	0.433689	203	308	2	5	0.342838	0.00315848	0.00315848	2	359	TGF-beta Signaling Pathway; Androgen receptor signaling pathway; Integrated Pancreatic Cancer Pathway	FHL2; KAT2B	CREBBP; EP300; FHL2; KAT2B; TP53
518538	GO:0090398	cellular senescence	12170	26	0.433689	203	308	2	5	0.342838	0.00315848	0.00315848	2	359	TGF-beta Signaling Pathway; Androgen receptor signaling pathway; Integrated Pancreatic Cancer Pathway	CAV1; PML	CAV1; HRAS; MAPK14; PML; TP53
488999	GO:0003205	cardiac chamber development	12170	129	2.15177	203	308	3	11	0.808002	0.00316156	0.00316156	2	359	TGF-beta Signaling Pathway; Androgen receptor signaling pathway; Integrated Pancreatic Cancer Pathway	FHL2; NOTCH1; TBX1	DNM2; FHL2; MDM2; MEF2C; NOTCH1; SCN5A; SMAD4; SOS1; TBX1; TGFB1; TP53
506617	GO:0043586	tongue development	12170	15	0.250205	203	308	2	4	0.185586	0.00319431	0.00319431	2	359	TGF-beta Signaling Pathway; Androgen receptor signaling pathway; Integrated Pancreatic Cancer Pathway	HDAC1; TBX1	CTNNB1; HDAC1; NKX2-6; TBX1
514647	GO:0061099	negative regulation of protein tyrosine kinase activity	12170	15	0.250205	203	308	2	4	0.185586	0.00319431	0.00319431	2	359	TGF-beta Signaling Pathway; Androgen receptor signaling pathway; Integrated Pancreatic Cancer Pathway	CAV1; MVP	CAV1; CBL; MVP; PSEN1
1269526	R-HSA-2173791	TGF-beta receptor signaling in EMT (epithelial to mesenchymal transition)	12170	15	0.250205	203	308	2	4	0.185586	0.00319431	0.00319431	2	359	TGF-beta Signaling Pathway; Androgen receptor signaling pathway; Integrated Pancreatic Cancer Pathway	PRKCZ; UBC	PRKCZ; RHOA; TGFB1; UBB
499630	GO:0030220	platelet formation	12170	15	0.250205	203	308	1	4	0.639753	0.00319431	0.00319431	2	359	TGF-beta Signaling Pathway; Androgen receptor signaling pathway; Integrated Pancreatic Cancer Pathway	GATA1	EP300; GATA1; MEF2C; PTPN11
494658	GO:0010594	regulation of endothelial cell migration	12170	90	1.50123	203	308	3	9	0.609345	0.00321036	0.00321036	2	359	TGF-beta Signaling Pathway; Androgen receptor signaling pathway; Integrated Pancreatic Cancer Pathway	FOXP1; MET; NOTCH1	AKT1; FOXP1; MAPK14; NOTCH1; PTK2; PTK2B; RHOA; RHOB; TGFB1
488952	GO:0003158	endothelium development	12170	72	1.20099	203	308	4	8	0.21134	0.0032493	0.0032493	2	359	TGF-beta Signaling Pathway; Androgen receptor signaling pathway; Integrated Pancreatic Cancer Pathway	ID1; MET; NOTCH1; TJP1	CTNNB1; ID1; NOTCH1; RAP1A; RHOA; RHOB; SMAD4; TJP1
506430	GO:0043392	negative regulation of DNA binding	12170	40	0.667214	203	308	3	6	0.199256	0.00334213	0.00334213	2	359	TGF-beta Signaling Pathway; Androgen receptor signaling pathway; Integrated Pancreatic Cancer Pathway	E2F1; GATA1; ID1	E2F1; GATA1; ID1; JAK2; JUN; SIN3A
500741	GO:0031490	chromatin DNA binding	12170	73	1.21767	203	308	4	8	0.219293	0.003541	0.003541	2	359	TGF-beta Signaling Pathway; Androgen receptor signaling pathway; Integrated Pancreatic Cancer Pathway	GATA1; HDAC1; NOTCH1; RBBP4	ACTB; EP300; GATA1; HDAC1; NOTCH1; RBBP4; SMAD3; STAT3
502359	GO:0033138	positive regulation of peptidyl-serine phosphorylation	12170	73	1.21767	203	308	3	8	0.49262	0.003541	0.003541	2	359	TGF-beta Signaling Pathway; Androgen receptor signaling pathway; Integrated Pancreatic Cancer Pathway	AXIN1; BCL2; CAV1	AKT1; AXIN1; CAV1; CDC42; PIK3CA; RAF1; SNCA; TGFB1
491372	GO:0006469	negative regulation of protein kinase activity	12170	175	2.91906	203	308	8	13	0.106318	0.00362378	0.00362378	2	359	TGF-beta Signaling Pathway; Androgen receptor signaling pathway; Integrated Pancreatic Cancer Pathway	CAV1; KAT2B; LRRC4; MVP; PAK2; SORL1; TESC; TP73	AKT1; CAV1; CBL; KAT2B; LRRC4; MVP; PAK2; PSEN1; PTEN; RTN4R; SORL1; TESC; TP73
509048	GO:0046825	regulation of protein export from nucleus	12170	27	0.45037	203	308	0	5	1	0.00365478	0.00365478	2	359	TGF-beta Signaling Pathway; Androgen receptor signaling pathway; Integrated Pancreatic Cancer Pathway		MDM2; PRKACA; PRKACG; PTPN11; TP53
501590	GO:0032355	response to estradiol	12170	132	2.20181	203	308	2	11	1	0.00370306	0.00370306	2	359	TGF-beta Signaling Pathway; Androgen receptor signaling pathway; Integrated Pancreatic Cancer Pathway	LEP; OPRL1	CCND1; CTNNB1; KCNJ11; LEP; NCOR2; NEFH; OPRL1; PTEN; SLC6A1; STAT3; TGFB1
502356	GO:0033135	regulation of peptidyl-serine phosphorylation	12170	92	1.53459	203	308	4	9	0.3404	0.00370724	0.00370724	2	359	TGF-beta Signaling Pathway; Androgen receptor signaling pathway; Integrated Pancreatic Cancer Pathway	AXIN1; BCL2; CAV1; NCK2	AKT1; AXIN1; CAV1; CDC42; NCK2; PIK3CA; RAF1; SNCA; TGFB1
506427	GO:0043388	positive regulation of DNA binding	12170	41	0.683895	203	308	0	6	1	0.00378415	0.00378415	2	359	TGF-beta Signaling Pathway; Androgen receptor signaling pathway; Integrated Pancreatic Cancer Pathway		CALM1; CTNNB1; EP300; JAK2; PARK2; TGFB1
508165	GO:0045844	positive regulation of striated muscle tissue development	12170	57	0.950781	203	308	4	7	0.136956	0.00392272	0.00392272	2	359	TGF-beta Signaling Pathway; Androgen receptor signaling pathway; Integrated Pancreatic Cancer Pathway	BCL2; FOXP1; NOTCH1; TBX1	CTNNB1; FOXP1; MAPK14; MEF2C; NOTCH1; TBX1; TGFB1
510921	GO:0048872	homeostasis of number of cells	12170	155	2.58546	203	308	8	12	0.068296	0.00403229	0.00403229	2	359	TGF-beta Signaling Pathway; Androgen receptor signaling pathway; Integrated Pancreatic Cancer Pathway	ADD1; BCL2; CACNA1F; GATA1; IL2RA; KRAS; P2RX7; RAC3	ADD1; AHSP; AKT1; CACNA1F; GATA1; IL2RA; JAK2; MEF2C; PTPN11; RAC3; SOS1; TGFB1
499629	GO:0030219	megakaryocyte differentiation	12170	16	0.266886	203	308	2	4	0.199256	0.00403229	0.00403229	2	359	TGF-beta Signaling Pathway; Androgen receptor signaling pathway; Integrated Pancreatic Cancer Pathway	GATA1; TESC	EP300; GATA1; PTPN11; TESC
516620	GO:0071696	ectodermal placode development	12170	16	0.266886	203	308	2	4	0.199256	0.00403229	0.00403229	2	359	TGF-beta Signaling Pathway; Androgen receptor signaling pathway; Integrated Pancreatic Cancer Pathway	AXIN1; HDAC1	AXIN1; CDC42; CTNNB1; HDAC1
518452	GO:0090312	positive regulation of protein deacetylation	12170	16	0.266886	203	308	2	4	0.199256	0.00403229	0.00403229	2	359	TGF-beta Signaling Pathway; Androgen receptor signaling pathway; Integrated Pancreatic Cancer Pathway	CTBP1; PML	CTBP1; PML; TGFB1; TP53
751260	GO:0036344	platelet morphogenesis	12170	16	0.266886	203	308	1	4	0.657394	0.00403229	0.00403229	2	359	TGF-beta Signaling Pathway; Androgen receptor signaling pathway; Integrated Pancreatic Cancer Pathway	GATA1	EP300; GATA1; MEF2C; PTPN11
514093	GO:0060538	skeletal muscle organ development	12170	113	1.88488	203	308	5	10	0.247212	0.00404783	0.00404783	2	359	TGF-beta Signaling Pathway; Androgen receptor signaling pathway; Integrated Pancreatic Cancer Pathway	CAV1; ELN; FOXP1; FOXP2; NOTCH1	CAV1; ELN; EP300; FOS; FOXP1; FOXP2; MAPK14; MEF2C; NCOR1; NOTCH1
492814	GO:0061136	regulation of proteasomal protein catabolic process	12170	113	1.88488	203	308	3	10	0.72987	0.00404783	0.00404783	2	359	TGF-beta Signaling Pathway; Androgen receptor signaling pathway; Integrated Pancreatic Cancer Pathway	CAV1; CSNK1D; STUB1	AKT1; CAV1; CSNK1D; GABARAPL2; MDM2; PARK2; PRKACA; PSEN1; STUB1; UBB
495016	GO:0010951	negative regulation of endopeptidase activity	12170	178	2.9691	203	308	6	13	0.367438	0.00416681	0.00416681	2	359	TGF-beta Signaling Pathway; Androgen receptor signaling pathway; Integrated Pancreatic Cancer Pathway	HTT; PAK2; PCSK1N; SERPINB8; SERPIND1; SORL1	AKT1; APP; EP300; HTT; MDM2; NGF; PAK2; RAF1; SERPINB8; SERPIND1; SNCA; SORL1; SRC
753710	GO:1900739	regulation of protein insertion into mitochondrial membrane involved in apoptotic signaling pathway	12170	28	0.46705	203	308	4	5	0.0272498	0.00423822	0.00423822	2	359	TGF-beta Signaling Pathway; Androgen receptor signaling pathway; Integrated Pancreatic Cancer Pathway	BCL2; DYNLL1; E2F1; TP73	DYNLL1; E2F1; MAPK8; TP53; TP73
515923	GO:0070997	neuron death	12170	42	0.700575	203	308	2	6	0.564505	0.00423822	0.00423822	2	359	TGF-beta Signaling Pathway; Androgen receptor signaling pathway; Integrated Pancreatic Cancer Pathway	BCL2; CIT	APP; BCL2L1; CBL; CIT; PSEN1; SCN2A
488973	GO:0003179	heart valve morphogenesis	12170	28	0.46705	203	308	1	5	0.820311	0.00423822	0.00423822	2	359	TGF-beta Signaling Pathway; Androgen receptor signaling pathway; Integrated Pancreatic Cancer Pathway	NOTCH1	MDM2; MEF2C; NOTCH1; SMAD4; TGFB1
500897	GO:0031648	protein destabilization	12170	28	0.46705	203	308	1	5	0.820311	0.00423822	0.00423822	2	359	TGF-beta Signaling Pathway; Androgen receptor signaling pathway; Integrated Pancreatic Cancer Pathway	ID1	ID1; MDM2; PARK2; SNCA; SRC
712094	WP2406	Cardiac Progenitor Differentiation	12170	42	0.700575	203	308	1	6	0.977972	0.00423822	0.00423822	2	359	TGF-beta Signaling Pathway; Androgen receptor signaling pathway; Integrated Pancreatic Cancer Pathway	NOTCH1	INS; MAPK14; MEF2C; NOTCH1; SCN5A; TGFB1
506522	GO:0043491	protein kinase B signaling	12170	28	0.46705	203	308	0	5	1	0.00423822	0.00423822	2	359	TGF-beta Signaling Pathway; Androgen receptor signaling pathway; Integrated Pancreatic Cancer Pathway		AKT1; EP300; PIK3CA; PTEN; TGFB1
516224	GO:0071300	cellular response to retinoic acid	12170	58	0.967461	203	308	4	7	0.143043	0.00426938	0.00426938	2	359	TGF-beta Signaling Pathway; Androgen receptor signaling pathway; Integrated Pancreatic Cancer Pathway	ELN; LEP; TBX1; TESC	ELN; EP300; LEP; MEF2C; PTK2B; TBX1; TESC
754814	GO:1901863	positive regulation of muscle tissue development	12170	58	0.967461	203	308	4	7	0.143043	0.00426938	0.00426938	2	359	TGF-beta Signaling Pathway; Androgen receptor signaling pathway; Integrated Pancreatic Cancer Pathway	BCL2; FOXP1; NOTCH1; TBX1	CTNNB1; FOXP1; MAPK14; MEF2C; NOTCH1; TBX1; TGFB1
750743	GO:0001191	transcriptional repressor activity, RNA polymerase II transcription factor binding	12170	77	1.28439	203	308	4	8	0.241196	0.00487026	0.00487026	2	359	TGF-beta Signaling Pathway; Androgen receptor signaling pathway; Integrated Pancreatic Cancer Pathway	CTBP1; HDAC1; NOTCH1; SMARCA2	CREBBP; CTBP1; HDAC1; JUN; MEF2A; NOTCH1; SIN3A; SMARCA2
505683	GO:0042552	myelination	12170	77	1.28439	203	308	1	8	1	0.00487026	0.00487026	2	359	TGF-beta Signaling Pathway; Androgen receptor signaling pathway; Integrated Pancreatic Cancer Pathway	MBP	AKT1; FIG4; MALL; MBP; MTMR2; PTEN; SCN2A; TGFB1
508593	GO:0046329	negative regulation of JNK cascade	12170	29	0.48373	203	308	1	5	0.833026	0.00494605	0.00494605	2	359	TGF-beta Signaling Pathway; Androgen receptor signaling pathway; Integrated Pancreatic Cancer Pathway	TP73	AKT1; HDAC3; NCOR1; PARK2; TP73
518784	GO:2000136	regulation of cell proliferation involved in heart morphogenesis	12170	17	0.283566	203	308	2	4	0.210753	0.00501116	0.00501116	2	359	TGF-beta Signaling Pathway; Androgen receptor signaling pathway; Integrated Pancreatic Cancer Pathway	NOTCH1; TBX1	CTNNB1; NOTCH1; SMAD4; TBX1
1383082	R-HSA-6804760	Regulation of TP53 Activity through Methylation	12170	17	0.283566	203	308	1	4	0.671133	0.00501116	0.00501116	2	359	TGF-beta Signaling Pathway; Androgen receptor signaling pathway; Integrated Pancreatic Cancer Pathway	UBC	EP300; MDM2; TP53; UBB
509050	GO:0046827	positive regulation of protein export from nucleus	12170	17	0.283566	203	308	0	4	1	0.00501116	0.00501116	2	359	TGF-beta Signaling Pathway; Androgen receptor signaling pathway; Integrated Pancreatic Cancer Pathway		MDM2; PRKACA; PRKACG; TP53
501668	GO:0032436	positive regulation of proteasomal ubiquitin-dependent protein catabolic process	12170	60	1.00082	203	308	3	7	0.367438	0.005151	0.005151	2	359	TGF-beta Signaling Pathway; Androgen receptor signaling pathway; Integrated Pancreatic Cancer Pathway	CAV1; CSNK1D; STUB1	AKT1; CAV1; CSNK1D; MDM2; PARK2; PSEN1; STUB1
504510	GO:0035326	enhancer binding	12170	78	1.30107	203	308	4	8	0.248712	0.00522271	0.00522271	2	359	TGF-beta Signaling Pathway; Androgen receptor signaling pathway; Integrated Pancreatic Cancer Pathway	GATA1; HDAC1; RBBP4; SFPQ	ACTB; GATA1; HDAC1; JUN; MEF2C; RBBP4; SFPQ; SMAD3
494536	GO:0010466	negative regulation of peptidase activity	12170	183	3.05251	203	308	6	13	0.389111	0.00522271	0.00522271	2	359	TGF-beta Signaling Pathway; Androgen receptor signaling pathway; Integrated Pancreatic Cancer Pathway	HTT; PAK2; PCSK1N; SERPINB8; SERPIND1; SORL1	AKT1; APP; EP300; HTT; MDM2; NGF; PAK2; RAF1; SERPINB8; SERPIND1; SNCA; SORL1; SRC
510276	GO:0048146	positive regulation of fibroblast proliferation	12170	44	0.733936	203	308	4	6	0.0826608	0.00529128	0.00529128	2	359	TGF-beta Signaling Pathway; Androgen receptor signaling pathway; Integrated Pancreatic Cancer Pathway	E2F1; PLA2G1B; PML; PTPRZ1	E2F1; JUN; PLA2G1B; PML; PTPRZ1; TGFB1
514725	GO:0061180	mammary gland epithelium development	12170	44	0.733936	203	308	2	6	0.579916	0.00529128	0.00529128	2	359	TGF-beta Signaling Pathway; Androgen receptor signaling pathway; Integrated Pancreatic Cancer Pathway	MAPK1; PML	AKT1; CCND1; JAK2; PML; SRC; TGFB1
494696	GO:0010632	regulation of epithelial cell migration	12170	139	2.31857	203	308	3	11	0.86086	0.00540745	0.00540745	2	359	TGF-beta Signaling Pathway; Androgen receptor signaling pathway; Integrated Pancreatic Cancer Pathway	FOXP1; MET; NOTCH1	AKT1; FOXP1; JUN; MAPK14; NOTCH1; PTK2; PTK2B; RHOA; RHOB; SRC; TGFB1
503455	GO:0034250	positive regulation of cellular amide metabolic process	12170	98	1.63468	203	308	4	9	0.375176	0.00556581	0.00556581	2	359	TGF-beta Signaling Pathway; Androgen receptor signaling pathway; Integrated Pancreatic Cancer Pathway	KHDRBS1; MAPK1; MAPK3; NCK2	EP300; KHDRBS1; MAPK3; NCK2; NCOR1; NCOR2; PTK2B; RHOA; TGFB1
491912	GO:0007093	mitotic cell cycle checkpoint	12170	162	2.70222	203	308	5	12	0.528474	0.00569385	0.00569385	2	359	TGF-beta Signaling Pathway; Androgen receptor signaling pathway; Integrated Pancreatic Cancer Pathway	DLG1; E2F1; PML; TP73; UBC	BCL2L1; CCND1; DLG1; E2F1; EP300; HRAS; MDM2; PML; TGFB1; TP53; TP73; UBB
799419	GO:0061515	myeloid cell development	12170	30	0.500411	203	308	2	5	0.395784	0.00570886	0.00570886	2	359	TGF-beta Signaling Pathway; Androgen receptor signaling pathway; Integrated Pancreatic Cancer Pathway	FOXP1; GATA1	EP300; FOXP1; GATA1; PTPN11; SRC
488805	GO:0003007	heart morphogenesis	12170	185	3.08587	203	308	3	13	1	0.00573446	0.00573446	2	359	TGF-beta Signaling Pathway; Androgen receptor signaling pathway; Integrated Pancreatic Cancer Pathway	FHL2; NOTCH1; TBX1	FHL2; JUN; MDM2; MEF2C; NOTCH1; PSEN1; PTK2; SMAD3; SMAD4; SOS1; TBX1; TGFB1; TP53
512065	GO:0051155	positive regulation of striated muscle cell differentiation	12170	45	0.750616	203	308	3	6	0.240132	0.00592127	0.00592127	2	359	TGF-beta Signaling Pathway; Androgen receptor signaling pathway; Integrated Pancreatic Cancer Pathway	BCL2; FOXP1; TBX1	EP300; FOXP1; MAPK14; MEF2C; TBX1; TGFB1
508592	GO:0046328	regulation of JNK cascade	12170	141	2.35193	203	308	3	11	0.869252	0.00602541	0.00602541	2	359	TGF-beta Signaling Pathway; Androgen receptor signaling pathway; Integrated Pancreatic Cancer Pathway	AXIN1; MAPK8IP2; TP73	AKT1; AXIN1; CDC42; HDAC3; HRAS; MAPK8IP2; NCOR1; PARK2; PTK2B; SYK; TP73
492051	GO:0007272	ensheathment of neurons	12170	80	1.33443	203	308	1	8	1	0.00609736	0.00609736	2	359	TGF-beta Signaling Pathway; Androgen receptor signaling pathway; Integrated Pancreatic Cancer Pathway	MBP	AKT1; FIG4; MALL; MBP; MTMR2; PTEN; SCN2A; TGFB1
503309	GO:0034103	regulation of tissue remodeling	12170	62	1.03418	203	308	4	7	0.16234	0.00611329	0.00611329	2	359	TGF-beta Signaling Pathway; Androgen receptor signaling pathway; Integrated Pancreatic Cancer Pathway	CSK; LEP; P2RX7; PML	CSK; LEP; PML; SRC; SYK; SYT7; TGFB1
513459	GO:0055026	negative regulation of cardiac muscle tissue development	12170	18	0.300247	203	308	2	4	0.225945	0.00611329	0.00611329	2	359	TGF-beta Signaling Pathway; Androgen receptor signaling pathway; Integrated Pancreatic Cancer Pathway	MAPK11; TP73	MAPK11; PTEN; SMAD4; TP73
513445	GO:0055012	ventricular cardiac muscle cell differentiation	12170	18	0.300247	203	308	1	4	0.686239	0.00611329	0.00611329	2	359	TGF-beta Signaling Pathway; Androgen receptor signaling pathway; Integrated Pancreatic Cancer Pathway	FHL2	FHL2; MEF2A; MEF2C; NKX2-6
1129308	GO:0098751	bone cell development	12170	18	0.300247	203	308	1	4	0.686239	0.00611329	0.00611329	2	359	TGF-beta Signaling Pathway; Androgen receptor signaling pathway; Integrated Pancreatic Cancer Pathway	FOXP1	EP300; FOXP1; PTPN11; SRC
514519	GO:0060964	regulation of gene silencing by miRNA	12170	18	0.300247	203	308	0	4	1	0.00611329	0.00611329	2	359	TGF-beta Signaling Pathway; Androgen receptor signaling pathway; Integrated Pancreatic Cancer Pathway		NCOR1; NCOR2; STAT3; TGFB1
515344	GO:0070412	R-SMAD binding	12170	18	0.300247	203	308	0	4	1	0.00611329	0.00611329	2	359	TGF-beta Signaling Pathway; Androgen receptor signaling pathway; Integrated Pancreatic Cancer Pathway		FOS; JUN; SMAD3; SMAD4
781978	GO:1901989	positive regulation of cell cycle phase transition	12170	62	1.03418	203	308	0	7	1	0.00611329	0.00611329	2	359	TGF-beta Signaling Pathway; Androgen receptor signaling pathway; Integrated Pancreatic Cancer Pathway		APP; CCND1; CREBBP; MDM2; PTEN; SIN3A; TGFB1
489000	GO:0003206	cardiac chamber morphogenesis	12170	100	1.66804	203	308	3	9	0.657394	0.00628708	0.00628708	2	359	TGF-beta Signaling Pathway; Androgen receptor signaling pathway; Integrated Pancreatic Cancer Pathway	FHL2; NOTCH1; TBX1	FHL2; MDM2; MEF2C; NOTCH1; SMAD4; SOS1; TBX1; TGFB1; TP53
487327	GO:0001104	RNA polymerase II transcription cofactor activity	12170	81	1.35111	203	308	6	8	0.0447394	0.0064548	0.0064548	2	359	TGF-beta Signaling Pathway; Androgen receptor signaling pathway; Integrated Pancreatic Cancer Pathway	CTBP1; HDAC1; MED15; MED21; MED31; SMARCA2	CREBBP; CTBP1; HDAC1; MED15; MED31; MEF2A; SIN3A; SMARCA2
494885	GO:0010821	regulation of mitochondrion organization	12170	188	3.13591	203	308	9	13	0.0665053	0.0064548	0.0064548	2	359	TGF-beta Signaling Pathway; Androgen receptor signaling pathway; Integrated Pancreatic Cancer Pathway	BCL2; DHODH; DYNLL1; E2F1; HTT; MAPT; TP73; UBE2L3; ZDHHC8	AKT1; BCL2L1; DHODH; DYNLL1; E2F1; HTT; MAPK8; MAPT; PARK2; TP53; TP73; UBE2L3; ZDHHC8
511703	GO:0050732	negative regulation of peptidyl-tyrosine phosphorylation	12170	31	0.517091	203	308	3	5	0.134996	0.0064548	0.0064548	2	359	TGF-beta Signaling Pathway; Androgen receptor signaling pathway; Integrated Pancreatic Cancer Pathway	CAV1; MVP; PRKCZ	CAV1; CBL; MVP; PRKCZ; PSEN1
496181	GO:0045727	positive regulation of translation	12170	81	1.35111	203	308	4	8	0.270125	0.0064548	0.0064548	2	359	TGF-beta Signaling Pathway; Androgen receptor signaling pathway; Integrated Pancreatic Cancer Pathway	KHDRBS1; MAPK1; MAPK3; NCK2	EP300; KHDRBS1; MAPK3; NCK2; NCOR1; NCOR2; PTK2B; TGFB1
754932	GO:2000826	regulation of heart morphogenesis	12170	31	0.517091	203	308	2	5	0.411322	0.0064548	0.0064548	2	359	TGF-beta Signaling Pathway; Androgen receptor signaling pathway; Integrated Pancreatic Cancer Pathway	NOTCH1; TBX1	CTNNB1; NOTCH1; SMAD4; TBX1; TGFB1
488964	GO:0003170	heart valve development	12170	31	0.517091	203	308	1	5	0.854511	0.0064548	0.0064548	2	359	TGF-beta Signaling Pathway; Androgen receptor signaling pathway; Integrated Pancreatic Cancer Pathway	NOTCH1	MDM2; MEF2C; NOTCH1; SMAD4; TGFB1
494783	GO:0010718	positive regulation of epithelial to mesenchymal transition	12170	31	0.517091	203	308	1	5	0.854511	0.0064548	0.0064548	2	359	TGF-beta Signaling Pathway; Androgen receptor signaling pathway; Integrated Pancreatic Cancer Pathway	NOTCH1	CTNNB1; NOTCH1; SMAD3; SMAD4; TGFB1
507548	GO:0045165	cell fate commitment	12170	189	3.15259	203	308	9	13	0.0682664	0.00674938	0.00674938	2	359	TGF-beta Signaling Pathway; Androgen receptor signaling pathway; Integrated Pancreatic Cancer Pathway	AXIN1; BCL2; DMRT3; GATA1; HNF1B; NOTCH1; NOTCH3; PML; TBX1	AXIN1; CDC42; CTNNB1; DMRT3; GATA1; MEF2C; NOTCH1; NOTCH3; PML; PSEN1; SH3PXD2B; SMAD4; TBX1
500386	GO:0031099	regeneration	12170	144	2.40197	203	308	4	11	0.639753	0.00695801	0.00695801	2	359	TGF-beta Signaling Pathway; Androgen receptor signaling pathway; Integrated Pancreatic Cancer Pathway	BCL2; CAV1; NOTCH1; ULK1	CAV1; CCND1; JAK2; JUN; MAPK14; NEFH; NOTCH1; RAP1A; SHC1; TGFB1; ULK1
1347086	GO:1904888	cranial skeletal system development	12170	47	0.783977	203	308	1	6	1	0.00722338	0.00722338	2	359	TGF-beta Signaling Pathway; Androgen receptor signaling pathway; Integrated Pancreatic Cancer Pathway	TBX1	CTNNB1; MEF2C; SH3PXD2B; SMAD3; TBX1; TGFB1
504168	GO:0034976	response to endoplasmic reticulum stress	12170	191	3.18595	203	308	9	13	0.0710028	0.00733716	0.00733716	2	359	TGF-beta Signaling Pathway; Androgen receptor signaling pathway; Integrated Pancreatic Cancer Pathway	ADD1; BCL2; GOSR2; ITPR1; NCK2; NPLOC4; PML; STUB1; TBL2	ADD1; CCND1; EP300; ITPR1; JUN; NCK2; NPLOC4; PARK2; PML; SHC1; STUB1; TBL2; TP53
512283	GO:0051402	neuron apoptotic process	12170	32	0.533772	203	308	2	5	0.425513	0.00733716	0.00733716	2	359	TGF-beta Signaling Pathway; Androgen receptor signaling pathway; Integrated Pancreatic Cancer Pathway	BCL2; CIT	APP; BCL2L1; CIT; PSEN1; SCN2A
513597	GO:0060039	pericardium development	12170	19	0.316927	203	308	1	4	0.701639	0.00733716	0.00733716	2	359	TGF-beta Signaling Pathway; Androgen receptor signaling pathway; Integrated Pancreatic Cancer Pathway	NOTCH1	NKX2-6; NOTCH1; SMAD3; SOS1
500589	GO:0031330	negative regulation of cellular catabolic process	12170	168	2.8023	203	308	4	12	0.739711	0.00740092	0.00740092	2	359	TGF-beta Signaling Pathway; Androgen receptor signaling pathway; Integrated Pancreatic Cancer Pathway	BCL2; LEP; MET; PML	AKT1; BCL2L1; GABARAPL2; HRAS; INS; LEP; MTMR2; PML; PSEN1; SNCA; STAT3; TP53
505720	GO:0042594	response to starvation	12170	124	2.06836	203	308	7	10	0.0706329	0.00755926	0.00755926	2	359	TGF-beta Signaling Pathway; Androgen receptor signaling pathway; Integrated Pancreatic Cancer Pathway	BCL2; CADPS2; CAV1; DHODH; TBL2; ULK1; VLDLR	CADPS2; CAV1; CBL; DHODH; GABARAPL1; GABARAPL2; JUN; TBL2; TP53; ULK1
499851	GO:0030512	negative regulation of transforming growth factor beta receptor signaling pathway	12170	48	0.800657	203	308	3	6	0.268301	0.00793214	0.00793214	2	359	TGF-beta Signaling Pathway; Androgen receptor signaling pathway; Integrated Pancreatic Cancer Pathway	CAV1; STUB1; UBC	CAV1; DNM2; SMAD3; STUB1; TGFB1; UBB
503601	GO:0034399	nuclear periphery	12170	104	1.73476	203	308	6	9	0.0961726	0.00798808	0.00798808	2	359	TGF-beta Signaling Pathway; Androgen receptor signaling pathway; Integrated Pancreatic Cancer Pathway	MAPT; PML; PRKCZ; RGS12; SFPQ; SUV39H1	JAK2; MAPT; NCOR2; PML; PRKCZ; RGS12; SFPQ; SUV39H1; TP53
492859	GO:0019887	protein kinase regulator activity	12170	125	2.08505	203	308	5	10	0.310392	0.00798808	0.00798808	2	359	TGF-beta Signaling Pathway; Androgen receptor signaling pathway; Integrated Pancreatic Cancer Pathway	KAT2B; LRRC4; MAPK8IP2; PAK2; TESC	CALM1; CCND1; KAT2B; LRRC4; MAPK8IP2; PAK2; PIK3CA; RTN4R; TESC; TGFB1
491705	GO:0006839	mitochondrial transport	12170	147	2.45201	203	308	5	11	0.42657	0.00801373	0.00801373	2	359	TGF-beta Signaling Pathway; Androgen receptor signaling pathway; Integrated Pancreatic Cancer Pathway	BCL2; DYNLL1; E2F1; RHOT2; TP73	BCL2L1; DYNLL1; E2F1; HSP90AA1; MAPK8; PARK2; PSEN1; RHOT2; STAT3; TP53; TP73
491967	GO:0007162	negative regulation of cell adhesion	12170	170	2.83566	203	308	5	12	0.564675	0.00811747	0.00811747	2	359	TGF-beta Signaling Pathway; Androgen receptor signaling pathway; Integrated Pancreatic Cancer Pathway	DLG1; IL2RA; NOTCH1; PRKG1; PTPRZ1	CDH1; DLG1; IL2RA; JAK2; NOTCH1; PRKG1; PTEN; PTK2; PTPN11; PTPRZ1; SRC; TGFB1
993420	GO:1903078	positive regulation of protein localization to plasma membrane	12170	33	0.550452	203	308	1	5	0.879052	0.00833491	0.00833491	2	359	TGF-beta Signaling Pathway; Androgen receptor signaling pathway; Integrated Pancreatic Cancer Pathway	DLG1	AKT1; DLG1; NRXN1; STX3; STX4
138020	pi3kciaktpathway	Class I PI3K signaling events mediated by Akt	12170	33	0.550452	203	308	0	5	1	0.00833491	0.00833491	2	359	TGF-beta Signaling Pathway; Androgen receptor signaling pathway; Integrated Pancreatic Cancer Pathway		AKT1; HSP90AA1; PRKACA; RAF1; SRC
754183	GO:1901216	positive regulation of neuron death	12170	66	1.1009	203	308	3	7	0.424	0.0083891	0.0083891	2	359	TGF-beta Signaling Pathway; Androgen receptor signaling pathway; Integrated Pancreatic Cancer Pathway	MAPT; NOS1; PTPRZ1	CDC42; CTNNB1; JUN; MAPT; PARK2; PTPRZ1; TP53
1339139	R-HSA-5619507	Activation of HOX genes during differentiation	12170	66	1.1009	203	308	2	7	0.736761	0.0083891	0.0083891	2	359	TGF-beta Signaling Pathway; Androgen receptor signaling pathway; Integrated Pancreatic Cancer Pathway	NCOA6; RBBP4	CREBBP; EP300; HDAC3; JUN; NCOA6; NCOR1; RBBP4
494698	GO:0010634	positive regulation of epithelial cell migration	12170	85	1.41783	203	308	2	8	0.866031	0.00847944	0.00847944	2	359	TGF-beta Signaling Pathway; Androgen receptor signaling pathway; Integrated Pancreatic Cancer Pathway	FOXP1; MET	AKT1; FOXP1; JUN; MAPK14; PTK2B; RHOB; SRC; TGFB1
781981	GO:1901992	positive regulation of mitotic cell cycle phase transition	12170	49	0.817338	203	308	0	6	1	0.00869513	0.00869513	2	359	TGF-beta Signaling Pathway; Androgen receptor signaling pathway; Integrated Pancreatic Cancer Pathway		APP; CCND1; CREBBP; MDM2; SIN3A; TGFB1
1458193	WP3658	Wnt/beta-catenin Signaling Pathway in Leukemia	12170	20	0.333607	203	308	1	4	0.71858	0.00874798	0.00874798	2	359	TGF-beta Signaling Pathway; Androgen receptor signaling pathway; Integrated Pancreatic Cancer Pathway	PML	AKT1; CCND1; CTNNB1; PML
510793	GO:0048738	cardiac muscle tissue development	12170	127	2.11841	203	308	3	10	0.796037	0.00882222	0.00882222	2	359	TGF-beta Signaling Pathway; Androgen receptor signaling pathway; Integrated Pancreatic Cancer Pathway	FHL2; FOXP1; NOTCH1	CDC42; FHL2; FOXP1; MEF2A; MEF2C; NKX2-6; NOTCH1; PTEN; SMAD4; TGFB1
493584	GO:0009411	response to UV	12170	106	1.76812	203	308	3	9	0.686239	0.00894275	0.00894275	2	359	TGF-beta Signaling Pathway; Androgen receptor signaling pathway; Integrated Pancreatic Cancer Pathway	BCL2; PML; TP73	AKT1; CCND1; CREBBP; EP300; MAPK8; MDM2; PML; TP53; TP73
518241	GO:0090101	negative regulation of transmembrane receptor protein serine/threonine kinase signaling pathway	12170	86	1.43451	203	308	4	8	0.298977	0.00903306	0.00903306	2	359	TGF-beta Signaling Pathway; Androgen receptor signaling pathway; Integrated Pancreatic Cancer Pathway	CAV1; NOTCH1; STUB1; UBC	CAV1; DNM2; NOTCH1; SMAD3; STUB1; TGFB1; TP53; UBB
754751	GO:1901800	positive regulation of proteasomal protein catabolic process	12170	67	1.11758	203	308	3	7	0.430921	0.00903306	0.00903306	2	359	TGF-beta Signaling Pathway; Androgen receptor signaling pathway; Integrated Pancreatic Cancer Pathway	CAV1; CSNK1D; STUB1	AKT1; CAV1; CSNK1D; MDM2; PARK2; PSEN1; STUB1
169352	wnt_beta_catenin_pathway	Regulation of Wnt-mediated beta catenin signaling and target gene transcription	12170	67	1.11758	203	308	2	7	0.739711	0.00903306	0.00903306	2	359	TGF-beta Signaling Pathway; Androgen receptor signaling pathway; Integrated Pancreatic Cancer Pathway	CTBP1; HDAC1	CCND1; CDH1; CTBP1; CTNNB1; EP300; HDAC1; JUN
494624	GO:0010559	regulation of glycoprotein biosynthetic process	12170	34	0.567132	203	308	5	5	0.00909487	0.00931852	0.00909487	2	359	TGF-beta Signaling Pathway; Androgen receptor signaling pathway; Integrated Pancreatic Cancer Pathway	AATF; BCL2; GATA1; KAT2B; NECAB3	CTNNB1; EP300; GATA1; KAT2B; NECAB3
510763	GO:0048708	astrocyte differentiation	12170	34	0.567132	203	308	5	5	0.00909487	0.00931852	0.00909487	2	359	TGF-beta Signaling Pathway; Androgen receptor signaling pathway; Integrated Pancreatic Cancer Pathway	KRAS; MAPK1; MAPK3; MAPT; NOTCH1	MAPK3; MAPT; NOTCH1; PTPN11; STAT3
754000	GO:1901030	positive regulation of mitochondrial outer membrane permeabilization involved in apoptotic signaling pathway	12170	34	0.567132	203	308	4	5	0.0451685	0.00931852	0.00931852	2	359	TGF-beta Signaling Pathway; Androgen receptor signaling pathway; Integrated Pancreatic Cancer Pathway	BCL2; DYNLL1; E2F1; TP73	DYNLL1; E2F1; MAPK8; TP53; TP73
508082	GO:0045742	positive regulation of epidermal growth factor receptor signaling pathway	12170	34	0.567132	203	308	2	5	0.457835	0.00931852	0.00931852	2	359	TGF-beta Signaling Pathway; Androgen receptor signaling pathway; Integrated Pancreatic Cancer Pathway	PDE6G; UBC	AKT1; CBL; PDE6G; SOS1; UBB
508164	GO:0045843	negative regulation of striated muscle tissue development	12170	34	0.567132	203	308	2	5	0.457835	0.00931852	0.00931852	2	359	TGF-beta Signaling Pathway; Androgen receptor signaling pathway; Integrated Pancreatic Cancer Pathway	MAPK11; TP73	MAPK11; PTEN; SMAD4; TGFB1; TP73
1400662	GO:1905207	regulation of cardiocyte differentiation	12170	34	0.567132	203	308	1	5	0.890597	0.00931852	0.00931852	2	359	TGF-beta Signaling Pathway; Androgen receptor signaling pathway; Integrated Pancreatic Cancer Pathway	FOXP1	CTNNB1; FOXP1; MEF2C; SMAD4; TGFB1
487672	GO:0001776	leukocyte homeostasis	12170	50	0.834018	203	308	4	6	0.10935	0.00947835	0.00947835	2	359	TGF-beta Signaling Pathway; Androgen receptor signaling pathway; Integrated Pancreatic Cancer Pathway	BCL2; CACNA1F; IL2RA; P2RX7	AKT1; CACNA1F; IL2RA; MEF2C; SOS1; TGFB1
487380	GO:0001158	enhancer sequence-specific DNA binding	12170	68	1.13426	203	308	4	7	0.193237	0.00976249	0.00976249	2	359	TGF-beta Signaling Pathway; Androgen receptor signaling pathway; Integrated Pancreatic Cancer Pathway	GATA1; HDAC1; RBBP4; SFPQ	ACTB; GATA1; HDAC1; JUN; MEF2C; RBBP4; SFPQ
487270	GO:0001047	core promoter binding	12170	129	2.15177	203	308	5	10	0.328145	0.00976341	0.00976341	2	359	TGF-beta Signaling Pathway; Androgen receptor signaling pathway; Integrated Pancreatic Cancer Pathway	E2F1; GATA1; HDAC1; NOTCH1; SFPQ	E2F1; EP300; FOS; GATA1; HDAC1; MEF2C; NOTCH1; SFPQ; STAT1; TP53
1268766	R-HSA-112315	Transmission across Chemical Synapses	12170	175	2.91906	203	308	18	43	6.14107e-07	8.06606e-27	8.06606e-27	5	280	Transmission across Chemical Synapses; Neurotransmitter Receptor Binding And Downstream Transmission In The Postsynaptic Cell; ligand-gated ion channel activity	CACNA1B; CAMK2B; CHRNA4; CHRNA7; DLG1; DLG4; DNAJC5; EPB41L1; GABRA5; GABRB3; GABRG3; GNB1; GNG13; MAPK1; NSF; SLC5A7; SLC6A3; STX1A	CACNG3; CACNG8; CALM1; CAMK2B; CAMK2G; CHAT; CHRNA2; CHRNA3; CHRNA4; CHRNA5; CHRNA6; CHRNB2; CHRNB3; CHRNB4; CHRNE; DLG1; DLG3; DNAJC5; EPB41L1; GABRA2; GABRA4; GABRA5; GABRB1; GABRB2; GABRG2; GNG13; HRAS; KCNJ2; MDM2; NSF; PRKACA; PRKACB; PRKACG; RAF1; SLC5A7; SLC6A1; SLC6A13; SLC6A3; SNAP25; STX1A; STXBP1; UNC13B; VAMP2
1268786	R-HSA-112314	Neurotransmitter Receptor Binding And Downstream Transmission In The Postsynaptic Cell	12170	116	1.93492	203	308	13	32	2.78555e-05	3.66033e-21	3.66033e-21	5	280	Transmission across Chemical Synapses; Neurotransmitter Receptor Binding And Downstream Transmission In The Postsynaptic Cell; ligand-gated ion channel activity	CAMK2B; CHRNA4; CHRNA7; DLG1; DLG4; EPB41L1; GABRA5; GABRB3; GABRG3; GNB1; GNG13; MAPK1; NSF	CACNG3; CACNG8; CALM1; CAMK2B; CAMK2G; CHRNA2; CHRNA3; CHRNA4; CHRNA5; CHRNA6; CHRNB2; CHRNB3; CHRNB4; CHRNE; DLG1; DLG3; EPB41L1; GABRA2; GABRA4; GABRA5; GABRB1; GABRB2; GABRG2; GNG13; HRAS; KCNJ2; MDM2; NSF; PRKACA; PRKACB; PRKACG; RAF1
495527	GO:0015276	ligand-gated ion channel activity	12170	117	1.9516	203	308	15	29	6.448e-07	2.62939e-18	2.62939e-18	5	280	Transmission across Chemical Synapses; Neurotransmitter Receptor Binding And Downstream Transmission In The Postsynaptic Cell; ligand-gated ion channel activity	CFTR; CHRNA4; CHRNA7; CHRNB1; DLG1; DLG4; GABRA5; GABRB3; GABRD; GABRG3; HCN2; HCN4; ITPR1; P2RX4; P2RX7	CALM1; CFTR; CHRNA2; CHRNA3; CHRNA4; CHRNA5; CHRNA6; CHRNB1; CHRNB2; CHRNB3; CHRNB4; CHRNE; DLG1; DLG3; GABRA2; GABRA4; GABRA5; GABRB1; GABRB2; GABRD; GABRG2; HCN2; HCN4; ITPR1; KCNJ11; KCNJ2; KCNJ8; P2RX4; PTK2B
502	ko04912	GnRH signaling pathway	12170	77	1.28439	203	308	8	24	0.00253901	1.61516e-17	1.61516e-17	5	280	Transmission across Chemical Synapses; Neurotransmitter Receptor Binding And Downstream Transmission In The Postsynaptic Cell; ligand-gated ion channel activity	CACNA1F; CAMK2B; ITPR1; KRAS; MAPK1; MAPK11; MAPK12; MAPK3	CACNA1D; CACNA1F; CACNA1S; CALM1; CAMK2B; CAMK2G; CDC42; GRB2; HRAS; ITPR1; JUN; MAPK11; MAPK12; MAPK14; MAPK3; MAPK8; PRKACA; PRKACB; PRKACG; PTK2B; RAF1; SOS1; SOS2; SRC
217716	hsa04725	Cholinergic synapse	12170	94	1.56795	203	308	13	25	2.91181e-06	1.26482e-16	1.26482e-16	5	280	Transmission across Chemical Synapses; Neurotransmitter Receptor Binding And Downstream Transmission In The Postsynaptic Cell; ligand-gated ion channel activity	BCL2; CACNA1B; CACNA1F; CAMK2B; CHRNA4; CHRNA7; GNB1; GNG13; ITPR1; KRAS; MAPK1; MAPK3; SLC5A7	AKT1; CACNA1D; CACNA1F; CACNA1S; CAMK2B; CAMK2G; CHAT; CHRNA3; CHRNA4; CHRNA6; CHRNB2; CHRNB4; FOS; FYN; GNG13; HRAS; ITPR1; JAK2; KCNJ2; MAPK3; PIK3CA; PRKACA; PRKACB; PRKACG; SLC5A7
377129	ko04727	GABAergic synapse	12170	72	1.20099	203	308	10	22	8.42337e-05	4.95594e-16	4.95594e-16	5	280	Transmission across Chemical Synapses; Neurotransmitter Receptor Binding And Downstream Transmission In The Postsynaptic Cell; ligand-gated ion channel activity	CACNA1B; CACNA1F; GABARAP; GABRA5; GABRB3; GABRD; GABRG3; GNB1; GNG13; NSF	CACNA1D; CACNA1F; CACNA1S; GABARAPL1; GABARAPL2; GABRA2; GABRA4; GABRA5; GABRB1; GABRB2; GABRD; GABRG2; GNG13; GPHN; NSF; PRKACA; PRKACB; PRKACG; SLC6A1; SLC6A13; SRC; TRAK2
952859	hsa04921	Oxytocin signaling pathway	12170	130	2.16845	203	308	7	25	0.0829331	2.51943e-13	2.51943e-13	5	280	Transmission across Chemical Synapses; Neurotransmitter Receptor Binding And Downstream Transmission In The Postsynaptic Cell; ligand-gated ion channel activity	CACNA1F; CAMK2B; CAMKK2; ITPR1; KRAS; MAPK1; MAPK3	ACTB; CACNA1D; CACNA1F; CACNA1S; CACNG3; CACNG8; CALM1; CAMK2B; CAMK2G; CAMKK2; CCND1; FOS; HRAS; ITPR1; JUN; KCNJ2; MAPK3; MEF2C; PIK3CA; PRKACA; PRKACB; PRKACG; RAF1; RHOA; SRC
1347038	GO:0099565	chemical synaptic transmission, postsynaptic	12170	53	0.884059	203	308	6	17	0.00933988	8.67322e-13	8.67322e-13	5	280	Transmission across Chemical Synapses; Neurotransmitter Receptor Binding And Downstream Transmission In The Postsynaptic Cell; ligand-gated ion channel activity	CHRNA4; CHRNA7; CHRNB1; GABRB3; MAPK8IP2; NLGN3	AKT1; CHRNA2; CHRNA3; CHRNA4; CHRNA5; CHRNA6; CHRNB1; CHRNB2; CHRNB3; CHRNB4; CHRNE; GABRA2; GABRA4; GABRG2; MAPK8IP2; MEF2C; SNCA
537443	hsa04723	Retrograde endocannabinoid signaling	12170	82	1.36779	203	308	13	20	6.448e-07	1.19111e-12	1.19111e-12	5	280	Transmission across Chemical Synapses; Neurotransmitter Receptor Binding And Downstream Transmission In The Postsynaptic Cell; ligand-gated ion channel activity	CACNA1B; CACNA1F; GABRA5; GABRB3; GABRD; GABRG3; GNB1; GNG13; ITPR1; MAPK1; MAPK11; MAPK12; MAPK3	CACNA1D; CACNA1F; CACNA1S; GABRA2; GABRA4; GABRA5; GABRB1; GABRB2; GABRD; GABRG2; GNG13; ITPR1; MAPK11; MAPK12; MAPK14; MAPK3; MAPK8; PRKACA; PRKACB; PRKACG
492052	GO:0007274	neuromuscular synaptic transmission	12170	23	0.383648	203	308	3	12	0.0841955	6.29122e-12	6.29122e-12	5	280	Transmission across Chemical Synapses; Neurotransmitter Receptor Binding And Downstream Transmission In The Postsynaptic Cell; ligand-gated ion channel activity	CHRNA4; CHRNB1; SLC5A7	CHRNA2; CHRNA3; CHRNA4; CHRNA5; CHRNA6; CHRNB1; CHRNB2; CHRNB3; CHRNB4; CHRNE; SLC5A7; STXBP1
512754	GO:0051899	membrane depolarization	12170	58	0.967461	203	308	10	16	1.69432e-05	5.1074e-11	5.1074e-11	5	280	Transmission across Chemical Synapses; Neurotransmitter Receptor Binding And Downstream Transmission In The Postsynaptic Cell; ligand-gated ion channel activity	CACNA1B; CACNA1F; CACNA1H; CAV1; CHRNA4; HCN2; HCN4; P2RX4; P2RX7; PRKCZ	CACNA1D; CACNA1F; CACNA1H; CACNA1S; CAV1; CHRNA4; CHRNA6; CHRNB2; HCN2; HCN4; JUN; KCNJ2; P2RX4; PRKCZ; SCN2A; SCN5A
1268789	R-HSA-622323	Presynaptic nicotinic acetylcholine receptors	12170	12	0.200164	203	308	1	9	0.597664	6.62597e-11	6.62597e-11	5	280	Transmission across Chemical Synapses; Neurotransmitter Receptor Binding And Downstream Transmission In The Postsynaptic Cell; ligand-gated ion channel activity	CHRNA4	CHRNA2; CHRNA3; CHRNA4; CHRNA5; CHRNA6; CHRNB2; CHRNB3; CHRNB4; CHRNE
1017634	hsa04024	cAMP signaling pathway	12170	158	2.6355	203	308	8	24	0.0731473	1.08752e-10	1.08752e-10	5	280	Transmission across Chemical Synapses; Neurotransmitter Receptor Binding And Downstream Transmission In The Postsynaptic Cell; ligand-gated ion channel activity	CACNA1F; CAMK2B; CFTR; HCN2; HCN4; MAPK1; MAPK3; RAC3	AKT1; CACNA1D; CACNA1F; CACNA1S; CALM1; CAMK2B; CAMK2G; CFTR; CREBBP; EP300; FOS; HCN2; HCN4; JUN; MAPK3; MAPK8; PIK3CA; PRKACA; PRKACB; PRKACG; RAC3; RAF1; RAP1A; RHOA
1268787	R-HSA-181431	Acetylcholine Binding And Downstream Events	12170	14	0.233525	203	308	2	9	0.172359	4.57294e-10	4.57294e-10	5	280	Transmission across Chemical Synapses; Neurotransmitter Receptor Binding And Downstream Transmission In The Postsynaptic Cell; ligand-gated ion channel activity	CHRNA4; CHRNA7	CHRNA2; CHRNA3; CHRNA4; CHRNA5; CHRNA6; CHRNB2; CHRNB3; CHRNB4; CHRNE
506344	GO:0043279	response to alkaloid	12170	135	2.25185	203	308	7	21	0.0929729	1.43586e-09	1.43586e-09	5	280	Transmission across Chemical Synapses; Neurotransmitter Receptor Binding And Downstream Transmission In The Postsynaptic Cell; ligand-gated ion channel activity	BCL2; CHRNA4; CHRNA7; CHRNB1; DHODH; NOS1; SLC6A3	BCL2L1; CHRNA2; CHRNA3; CHRNA4; CHRNA5; CHRNA6; CHRNB1; CHRNB2; CHRNB3; CHRNB4; CHRNE; DHODH; DNM2; KCNJ11; MDM2; NEFH; PTK2B; SHC1; SLC6A1; SLC6A3; SNCA
1268793	R-HSA-629594	Highly calcium permeable postsynaptic nicotinic acetylcholine receptors	12170	11	0.183484	203	308	2	8	0.130161	1.48369e-09	1.48369e-09	5	280	Transmission across Chemical Synapses; Neurotransmitter Receptor Binding And Downstream Transmission In The Postsynaptic Cell; ligand-gated ion channel activity	CHRNA4; CHRNA7	CHRNA2; CHRNA3; CHRNA4; CHRNA5; CHRNA6; CHRNB2; CHRNB3; CHRNB4
492391	GO:0008016	regulation of heart contraction	12170	188	3.13591	203	308	12	24	0.00399534	3.4438e-09	3.4438e-09	5	280	Transmission across Chemical Synapses; Neurotransmitter Receptor Binding And Downstream Transmission In The Postsynaptic Cell; ligand-gated ion channel activity	ABCC9; CACNA1B; CACNA1F; CACNA1H; CAV1; DLG1; HCN4; ITPR1; KCND2; NOS1; P2RX4; SNTA1	ABCC9; CACNA1D; CACNA1F; CACNA1H; CACNA1S; CACNG3; CACNG8; CALM1; CAV1; DLG1; HCN4; HSP90AA1; HSPB7; ITPR1; JAK2; KCND2; KCNJ11; KCNJ2; MDM2; MEF2A; P2RX4; PRKACA; SCN5A; SNTA1
490894	GO:0005892	acetylcholine-gated channel complex	12170	23	0.383648	203	308	3	10	0.0841955	4.28978e-09	4.28978e-09	5	280	Transmission across Chemical Synapses; Neurotransmitter Receptor Binding And Downstream Transmission In The Postsynaptic Cell; ligand-gated ion channel activity	CHRNA4; CHRNA7; CHRNB1	CHRNA2; CHRNA3; CHRNA4; CHRNA5; CHRNA6; CHRNB1; CHRNB2; CHRNB3; CHRNB4; CHRNE
505327	GO:0042165	neurotransmitter binding	12170	30	0.500411	203	308	3	11	0.130161	4.34605e-09	4.34605e-09	5	280	Transmission across Chemical Synapses; Neurotransmitter Receptor Binding And Downstream Transmission In The Postsynaptic Cell; ligand-gated ion channel activity	CHRNA4; CHRNA7; CHRNB1	CHRNA2; CHRNA3; CHRNA4; CHRNA5; CHRNA6; CHRNB1; CHRNB2; CHRNB3; CHRNB4; CHRNE; SLC6A13
501641	GO:0032409	regulation of transporter activity	12170	193	3.21931	203	308	16	24	5.17084e-05	5.57145e-09	5.57145e-09	5	280	Transmission across Chemical Synapses; Neurotransmitter Receptor Binding And Downstream Transmission In The Postsynaptic Cell; ligand-gated ion channel activity	BCL2; CABP1; CACNA1B; CACNA1F; CAV1; CFTR; DLG1; DLG4; HTT; MAPK8IP2; NLGN2; NLGN3; NOS1; OPRL1; PLCG2; TESC	CABP1; CACNA1D; CACNA1F; CACNA1S; CACNG3; CACNG8; CALM1; CAV1; CFTR; DLG1; DNM2; HTT; INS; KCNJ11; MAPK8IP2; MEF2C; NLGN2; NRXN1; OPRL1; PRKACA; PTK2B; SNCA; TESC; VAMP2
494734	GO:2000379	positive regulation of reactive oxygen species metabolic process	12170	81	1.35111	203	308	3	16	0.564505	7.31736e-09	7.31736e-09	5	280	Transmission across Chemical Synapses; Neurotransmitter Receptor Binding And Downstream Transmission In The Postsynaptic Cell; ligand-gated ion channel activity	LEP; MAPT; P2RX4	AKT1; DNM2; GRB2; HBB; HSP90AA1; INS; JAK2; LEP; MAPK14; MAPT; P2RX4; PTK2B; SMAD3; SNCA; TGFB1; TP53
499430	GO:0030594	neurotransmitter receptor activity	12170	70	1.16763	203	308	4	15	0.202063	8.01296e-09	8.01296e-09	5	280	Transmission across Chemical Synapses; Neurotransmitter Receptor Binding And Downstream Transmission In The Postsynaptic Cell; ligand-gated ion channel activity	CHRNA4; CHRNA7; CHRNB1; GABRB3	CHRNA2; CHRNA3; CHRNA4; CHRNA5; CHRNA6; CHRNB1; CHRNB2; CHRNB3; CHRNB4; CHRNE; GABRA2; GABRA4; GABRB1; GABRG2; PTK2B
504279	GO:0035094	response to nicotine	12170	50	0.834018	203	308	6	13	0.00747923	9.89329e-09	9.89329e-09	5	280	Transmission across Chemical Synapses; Neurotransmitter Receptor Binding And Downstream Transmission In The Postsynaptic Cell; ligand-gated ion channel activity	BCL2; CHRNA4; CHRNA7; CHRNB1; NOS1; SLC6A3	CHRNA2; CHRNA3; CHRNA4; CHRNA5; CHRNA6; CHRNB1; CHRNB2; CHRNB3; CHRNB4; CHRNE; KCNJ11; SHC1; SLC6A3
505328	GO:0042166	acetylcholine binding	12170	25	0.417009	203	308	3	10	0.0969108	1.00533e-08	1.00533e-08	5	280	Transmission across Chemical Synapses; Neurotransmitter Receptor Binding And Downstream Transmission In The Postsynaptic Cell; ligand-gated ion channel activity	CHRNA4; CHRNA7; CHRNB1	CHRNA2; CHRNA3; CHRNA4; CHRNA5; CHRNA6; CHRNB1; CHRNB2; CHRNB3; CHRNB4; CHRNE
503903	GO:0034703	cation channel complex	12170	153	2.5521	203	308	10	21	0.00939893	1.17001e-08	1.17001e-08	5	280	Transmission across Chemical Synapses; Neurotransmitter Receptor Binding And Downstream Transmission In The Postsynaptic Cell; ligand-gated ion channel activity	ABCC9; CACNA1B; CACNA1F; CACNA1H; DLG4; HCN2; HCN4; KCND2; NOS1; STX1A	ABCC9; CACNA1D; CACNA1F; CACNA1H; CACNA1S; CACNG3; CACNG8; CALM1; HCN2; HCN4; KCND2; KCNJ11; KCNJ2; KCNJ8; PRKACA; PTK2B; SCN2A; SCN5A; SNAP25; STX1A; VAMP2
488664	GO:0002791	regulation of peptide secretion	12170	185	3.08587	203	308	7	23	0.225945	1.21192e-08	1.21192e-08	5	280	Transmission across Chemical Synapses; Neurotransmitter Receptor Binding And Downstream Transmission In The Postsynaptic Cell; ligand-gated ion channel activity	CFTR; ITPR1; LEP; NCOA6; NLGN2; NOS1; STX1A	ARHGEF7; CACNA1D; CFTR; INS; ITPR1; JAK2; KCNJ11; LEP; NCOA6; NLGN2; NRXN1; PARK2; PRKACA; PRKACB; PRKACG; PTPN11; RAP1A; SNAP25; STX1A; STX4; STXBP1; SYT7; VAMP2
1269309	R-HSA-5621575	CD209 (DC-SIGN) signaling	12170	19	0.316927	203	308	2	9	0.240132	1.24368e-08	1.24368e-08	5	280	Transmission across Chemical Synapses; Neurotransmitter Receptor Binding And Downstream Transmission In The Postsynaptic Cell; ligand-gated ion channel activity	KRAS; PAK2	CREBBP; EP300; FYN; HRAS; PAK2; PRKACA; PRKACB; PRKACG; RAF1
487448	GO:0001508	action potential	12170	85	1.41783	203	308	9	16	0.0010343	1.37852e-08	1.37852e-08	5	280	Transmission across Chemical Synapses; Neurotransmitter Receptor Binding And Downstream Transmission In The Postsynaptic Cell; ligand-gated ion channel activity	CACNA1B; CACNA1F; CACNA1H; CHRNA4; HCN2; HCN4; KCND2; P2RX4; SNTA1	CACNA1D; CACNA1F; CACNA1H; CACNA1S; CHRNA4; CHRNB2; CHRNB4; HCN2; HCN4; KCND2; KCNJ2; KCNJ8; P2RX4; SCN2A; SCN5A; SNTA1
517936	GO:2000377	regulation of reactive oxygen species metabolic process	12170	140	2.33525	203	308	6	20	0.205235	1.45831e-08	1.45831e-08	5	280	Transmission across Chemical Synapses; Neurotransmitter Receptor Binding And Downstream Transmission In The Postsynaptic Cell; ligand-gated ion channel activity	AATF; BCL2; CAV1; LEP; MAPT; P2RX4	AKT1; CAV1; DNM2; GRB2; HBB; HSP90AA1; INS; JAK2; LEP; MAPK14; MAPT; P2RX4; PARK2; PTK2B; SMAD3; SNCA; STAT3; SYK; TGFB1; TP53
495661	GO:0015464	acetylcholine receptor activity	12170	27	0.45037	203	308	3	10	0.11202	2.20637e-08	2.20637e-08	5	280	Transmission across Chemical Synapses; Neurotransmitter Receptor Binding And Downstream Transmission In The Postsynaptic Cell; ligand-gated ion channel activity	CHRNA4; CHRNA7; CHRNB1	CHRNA2; CHRNA3; CHRNA4; CHRNA5; CHRNA6; CHRNB1; CHRNB2; CHRNB3; CHRNB4; CHRNE
492050	GO:0007271	synaptic transmission, cholinergic	12170	35	0.583813	203	308	4	11	0.0484354	2.26619e-08	2.26619e-08	5	280	Transmission across Chemical Synapses; Neurotransmitter Receptor Binding And Downstream Transmission In The Postsynaptic Cell; ligand-gated ion channel activity	CHRNA4; CHRNA7; CHRNB1; SLC5A7	CHRNA2; CHRNA3; CHRNA4; CHRNA5; CHRNA6; CHRNB1; CHRNB2; CHRNB3; CHRNB4; CHRNE; SLC5A7
496	ko04720	Long-term potentiation	12170	54	0.90074	203	308	5	13	0.0411379	2.37239e-08	2.37239e-08	5	280	Transmission across Chemical Synapses; Neurotransmitter Receptor Binding And Downstream Transmission In The Postsynaptic Cell; ligand-gated ion channel activity	CAMK2B; ITPR1; KRAS; MAPK1; MAPK3	CALM1; CAMK2B; CAMK2G; CREBBP; EP300; HRAS; ITPR1; MAPK3; PRKACA; PRKACB; PRKACG; RAF1; RAP1A
198901	WP706	Sudden Infant Death Syndrome (SIDS) Susceptibility Pathways	12170	130	2.16845	203	308	5	19	0.335669	2.50483e-08	2.50483e-08	5	280	Transmission across Chemical Synapses; Neurotransmitter Receptor Binding And Downstream Transmission In The Postsynaptic Cell; ligand-gated ion channel activity	CHRNA4; CHRNA7; HDAC1; SNTA1; TP73	CHAT; CHRNA4; CHRNB2; CHRNB4; CREBBP; CTNNB1; EP300; HDAC1; JUN; KCNJ8; MEF2C; NGF; PRKACA; PRKACB; SCN5A; SNAP25; SNTA1; TP73; VAMP2
499426	GO:0022898	regulation of transmembrane transporter activity	12170	162	2.70222	203	308	14	21	0.000119606	2.93517e-08	2.93517e-08	5	280	Transmission across Chemical Synapses; Neurotransmitter Receptor Binding And Downstream Transmission In The Postsynaptic Cell; ligand-gated ion channel activity	BCL2; CABP1; CAV1; CFTR; DLG1; DLG4; HTT; MAPK8IP2; NLGN2; NLGN3; NOS1; OPRL1; PLCG2; TESC	CABP1; CACNA1D; CACNG3; CACNG8; CALM1; CAV1; CFTR; DLG1; DNM2; HTT; INS; KCNJ11; MAPK8IP2; MEF2C; NLGN2; NRXN1; OPRL1; PRKACA; PTK2B; TESC; VAMP2
1339115	R-HSA-5576891	Cardiac conduction	12170	106	1.76812	203	308	7	17	0.0409152	4.33907e-08	4.33907e-08	5	280	Transmission across Chemical Synapses; Neurotransmitter Receptor Binding And Downstream Transmission In The Postsynaptic Cell; ligand-gated ion channel activity	ABCC9; CACNA1F; CAMK2B; ITPR1; KAT2B; KCND2; NOS1	ABCC9; CACNA1D; CACNA1F; CACNA1S; CACNG3; CACNG8; CALM1; CAMK2B; CAMK2G; ITPR1; KAT2B; KCND2; KCNJ11; KCNJ2; PRKACA; SCN2A; SCN5A
138039	retinoic_acid_pathway	Retinoic acid receptors-mediated signaling	12170	22	0.366968	203	308	4	9	0.0146113	5.10293e-08	5.10293e-08	5	280	Transmission across Chemical Synapses; Neurotransmitter Receptor Binding And Downstream Transmission In The Postsynaptic Cell; ligand-gated ion channel activity	HDAC1; KAT2B; MAPK1; MAPK3	AKT1; HDAC1; HDAC3; KAT2B; MAPK14; MAPK3; MAPK8; NCOR2; PRKACA
138060	txa2pathway	Thromboxane A2 receptor signaling	12170	38	0.633854	203	308	5	11	0.0135572	5.35115e-08	5.35115e-08	5	280	Transmission across Chemical Synapses; Neurotransmitter Receptor Binding And Downstream Transmission In The Postsynaptic Cell; ligand-gated ion channel activity	DNM1; GNB1; LCK; MAPK11; PRKCZ	AKT1; DNM1; FYN; LCK; MAPK11; MAPK14; PRKACA; PRKCZ; RHOA; SRC; SYK
511931	GO:0050998	nitric-oxide synthase binding	12170	16	0.266886	203	308	3	8	0.0426735	5.83315e-08	5.83315e-08	5	280	Transmission across Chemical Synapses; Neurotransmitter Receptor Binding And Downstream Transmission In The Postsynaptic Cell; ligand-gated ion channel activity	CAV1; DNM1; SNTA1	ACTB; CALM1; CAV1; CTNNB1; DNM1; DNM2; SCN5A; SNTA1
511930	GO:0050997	quaternary ammonium group binding	12170	48	0.800657	203	308	4	12	0.098678	6.01627e-08	6.01627e-08	5	280	Transmission across Chemical Synapses; Neurotransmitter Receptor Binding And Downstream Transmission In The Postsynaptic Cell; ligand-gated ion channel activity	CHRNA4; CHRNA7; CHRNB1; SLC5A7	CHAT; CHRNA2; CHRNA3; CHRNA4; CHRNA5; CHRNA6; CHRNB1; CHRNB2; CHRNB3; CHRNB4; CHRNE; SLC5A7
908257	hsa04261	Adrenergic signaling in cardiomyocytes	12170	124	2.06836	203	308	7	18	0.0706329	6.78866e-08	6.78866e-08	5	280	Transmission across Chemical Synapses; Neurotransmitter Receptor Binding And Downstream Transmission In The Postsynaptic Cell; ligand-gated ion channel activity	BCL2; CACNA1F; CAMK2B; MAPK1; MAPK11; MAPK12; MAPK3	AKT1; CACNA1D; CACNA1F; CACNA1S; CACNG3; CACNG8; CALM1; CAMK2B; CAMK2G; MAPK11; MAPK12; MAPK14; MAPK3; PIK3CA; PRKACA; PRKACB; PRKACG; SCN5A
501644	GO:0032412	regulation of ion transmembrane transporter activity	12170	156	2.60214	203	308	13	20	0.000310124	7.7486e-08	7.7486e-08	5	280	Transmission across Chemical Synapses; Neurotransmitter Receptor Binding And Downstream Transmission In The Postsynaptic Cell; ligand-gated ion channel activity	CABP1; CAV1; CFTR; DLG1; DLG4; HTT; MAPK8IP2; NLGN2; NLGN3; NOS1; OPRL1; PLCG2; TESC	CABP1; CACNA1D; CACNG3; CACNG8; CALM1; CAV1; CFTR; DLG1; DNM2; HTT; KCNJ11; MAPK8IP2; MEF2C; NLGN2; NRXN1; OPRL1; PRKACA; PTK2B; TESC; VAMP2
1269377	R-HSA-983231	Factors involved in megakaryocyte development and platelet production	12170	111	1.85152	203	308	4	17	0.472149	8.04941e-08	8.04941e-08	5	280	Transmission across Chemical Synapses; Neurotransmitter Receptor Binding And Downstream Transmission In The Postsynaptic Cell; ligand-gated ion channel activity	GATA1; HDAC1; MAFG; RAB5A	CDC42; CREBBP; EP300; GATA1; HBB; HBD; HBE1; HBG2; HDAC1; JAK2; MAFG; PRKACA; PRKACB; PRKACG; RAB5A; SIN3A; TP53
518397	GO:0090257	regulation of muscle system process	12170	190	3.16927	203	308	10	22	0.0308575	8.41813e-08	8.41813e-08	5	280	Transmission across Chemical Synapses; Neurotransmitter Receptor Binding And Downstream Transmission In The Postsynaptic Cell; ligand-gated ion channel activity	CAMK2B; CAV1; DLG1; GTF2I; HCN4; LCK; NOS1; P2RX4; PRKG1; SNTA1	CALM1; CAMK2B; CAMK2G; CAV1; CHRNA3; CHRNB4; DLG1; EP300; HCN4; HSP90AA1; KCNJ2; LCK; MEF2A; MEF2C; P2RX4; PRKACA; PRKG1; RHOA; SCN5A; SMAD3; SMAD4; SNTA1
483	ko04540	Gap junction	12170	73	1.21767	203	308	7	14	0.00854306	1.02476e-07	1.02476e-07	5	280	Transmission across Chemical Synapses; Neurotransmitter Receptor Binding And Downstream Transmission In The Postsynaptic Cell; ligand-gated ion channel activity	CSNK1D; ITPR1; KRAS; MAPK1; MAPK3; PRKG1; TJP1	CSNK1D; GRB2; HRAS; ITPR1; MAPK3; PRKACA; PRKACB; PRKACG; PRKG1; RAF1; SOS1; SOS2; SRC; TJP1
583255	hsa05033	Nicotine addiction	12170	32	0.533772	203	308	7	10	0.00013896	1.15902e-07	1.15902e-07	5	280	Transmission across Chemical Synapses; Neurotransmitter Receptor Binding And Downstream Transmission In The Postsynaptic Cell; ligand-gated ion channel activity	CACNA1B; CHRNA4; CHRNA7; GABRA5; GABRB3; GABRD; GABRG3	CHRNA4; CHRNA6; CHRNB2; GABRA2; GABRA4; GABRA5; GABRB1; GABRB2; GABRD; GABRG2
948277	hsa04750	Inflammatory mediator regulation of TRP channels	12170	76	1.26771	203	308	5	14	0.103282	1.64319e-07	1.64319e-07	5	280	Transmission across Chemical Synapses; Neurotransmitter Receptor Binding And Downstream Transmission In The Postsynaptic Cell; ligand-gated ion channel activity	CAMK2B; ITPR1; MAPK11; MAPK12; PLCG2	CALM1; CAMK2B; CAMK2G; ITPR1; MAPK11; MAPK12; MAPK14; MAPK8; NGF; PIK3CA; PRKACA; PRKACB; PRKACG; SRC
469185	ko04728	Dopaminergic synapse	12170	103	1.71808	203	308	8	16	0.0117214	1.74823e-07	1.74823e-07	5	280	Transmission across Chemical Synapses; Neurotransmitter Receptor Binding And Downstream Transmission In The Postsynaptic Cell; ligand-gated ion channel activity	CACNA1B; CAMK2B; GNB1; GNG13; ITPR1; MAPK11; MAPK12; SLC6A3	AKT1; CACNA1D; CALM1; CAMK2B; CAMK2G; FOS; GNG13; ITPR1; MAPK11; MAPK12; MAPK14; MAPK8; PRKACA; PRKACB; PRKACG; SLC6A3
525336	hsa04726	Serotonergic synapse	12170	90	1.50123	203	308	10	15	0.000321569	1.94171e-07	1.94171e-07	5	280	Transmission across Chemical Synapses; Neurotransmitter Receptor Binding And Downstream Transmission In The Postsynaptic Cell; ligand-gated ion channel activity	CACNA1B; CACNA1F; GABRB3; GNB1; GNG13; ITPR1; KCND2; KRAS; MAPK1; MAPK3	APP; CACNA1D; CACNA1F; CACNA1S; GABRB1; GABRB2; GNG13; HRAS; ITPR1; KCND2; MAPK3; PRKACA; PRKACB; PRKACG; RAF1
1270102	R-HSA-422356	Regulation of insulin secretion	12170	65	1.08422	203	308	4	13	0.17819	2.00683e-07	2.00683e-07	5	280	Transmission across Chemical Synapses; Neurotransmitter Receptor Binding And Downstream Transmission In The Postsynaptic Cell; ligand-gated ion channel activity	GNB1; GNG13; ITPR1; STX1A	CACNA1D; GNG13; INS; ITPR1; KCNJ11; PRKACA; PRKACB; PRKACG; RAP1A; SNAP25; STX1A; STXBP1; VAMP2
507331	GO:0044325	ion channel binding	12170	78	1.30107	203	308	7	14	0.0115737	2.28629e-07	2.28629e-07	5	280	Transmission across Chemical Synapses; Neurotransmitter Receptor Binding And Downstream Transmission In The Postsynaptic Cell; ligand-gated ion channel activity	ABCC9; CAV1; DLG1; HTT; NOS1; SNTA1; STX1A	ABCC9; CALM1; CAV1; CTNNB1; DLG1; FYN; HSP90AA1; HTT; KCNJ11; SCN5A; SNTA1; SRC; STX1A; VAMP2
948516	GO:1902710	GABA receptor complex	12170	13	0.216845	203	308	4	7	0.00280265	2.67592e-07	2.67592e-07	5	280	Transmission across Chemical Synapses; Neurotransmitter Receptor Binding And Downstream Transmission In The Postsynaptic Cell; ligand-gated ion channel activity	GABRA5; GABRB3; GABRD; GABRG3	GABRA2; GABRA4; GABRA5; GABRB1; GABRB2; GABRD; GABRG2
1272075	GO:0098802	plasma membrane receptor complex	12170	137	2.28521	203	308	6	18	0.194746	2.88966e-07	2.88966e-07	5	280	Transmission across Chemical Synapses; Neurotransmitter Receptor Binding And Downstream Transmission In The Postsynaptic Cell; ligand-gated ion channel activity	CHRNA4; CHRNA7; CHRNB1; DLG1; DLG4; SHANK2	CACNG3; CACNG8; CHRNA2; CHRNA3; CHRNA4; CHRNA5; CHRNA6; CHRNB1; CHRNB2; CHRNB3; CHRNB4; CHRNE; DLG1; DLG3; ITGA2B; PTK2B; SHANK2; SYK
547607	hsa05031	Amphetamine addiction	12170	57	0.950781	203	308	4	12	0.136956	3.93916e-07	3.93916e-07	5	280	Transmission across Chemical Synapses; Neurotransmitter Receptor Binding And Downstream Transmission In The Postsynaptic Cell; ligand-gated ion channel activity	CAMK2B; HDAC1; SLC6A3; STX1A	CACNA1D; CALM1; CAMK2B; CAMK2G; FOS; HDAC1; JUN; PRKACA; PRKACB; PRKACG; SLC6A3; STX1A
515337	GO:0070405	ammonium ion binding	12170	69	1.15094	203	308	5	13	0.0803003	4.05397e-07	4.05397e-07	5	280	Transmission across Chemical Synapses; Neurotransmitter Receptor Binding And Downstream Transmission In The Postsynaptic Cell; ligand-gated ion channel activity	CHRNA4; CHRNA7; CHRNB1; SLC5A7; SLC6A3	CHAT; CHRNA2; CHRNA3; CHRNA4; CHRNA5; CHRNA6; CHRNB1; CHRNB2; CHRNB3; CHRNB4; CHRNE; SLC5A7; SLC6A3
490187	GO:0004890	GABA-A receptor activity	12170	14	0.233525	203	308	4	7	0.00365287	4.94625e-07	4.94625e-07	5	280	Transmission across Chemical Synapses; Neurotransmitter Receptor Binding And Downstream Transmission In The Postsynaptic Cell; ligand-gated ion channel activity	GABRA5; GABRB3; GABRD; GABRG3	GABRA2; GABRA4; GABRA5; GABRB1; GABRB2; GABRD; GABRG2
920978	WP1528	Physiological and Pathological Hypertrophy of the Heart	12170	21	0.350288	203	308	2	8	0.271279	6.19818e-07	6.19818e-07	5	280	Transmission across Chemical Synapses; Neurotransmitter Receptor Binding And Downstream Transmission In The Postsynaptic Cell; ligand-gated ion channel activity	MAPK1; MAPK11	CALM1; FOS; JUN; MAPK11; MAPK14; MAPK8; RHOA; STAT3
1339117	R-HSA-5576892	Phase 0 - rapid depolarisation	12170	38	0.633854	203	308	2	10	0.519999	6.19818e-07	6.19818e-07	5	280	Transmission across Chemical Synapses; Neurotransmitter Receptor Binding And Downstream Transmission In The Postsynaptic Cell; ligand-gated ion channel activity	CACNA1F; CAMK2B	CACNA1D; CACNA1F; CACNA1S; CACNG3; CACNG8; CALM1; CAMK2B; CAMK2G; SCN2A; SCN5A
777534	hsa04911	Insulin secretion	12170	72	1.20099	203	308	3	13	0.484416	6.59753e-07	6.59753e-07	5	280	Transmission across Chemical Synapses; Neurotransmitter Receptor Binding And Downstream Transmission In The Postsynaptic Cell; ligand-gated ion channel activity	CACNA1F; CAMK2B; STX1A	CACNA1D; CACNA1F; CACNA1S; CAMK2B; CAMK2G; INS; KCNJ11; PRKACA; PRKACB; PRKACG; SNAP25; STX1A; VAMP2
506340	GO:0043274	phospholipase binding	12170	15	0.250205	203	308	3	7	0.0380578	8.59779e-07	8.59779e-07	5	280	Transmission across Chemical Synapses; Neurotransmitter Receptor Binding And Downstream Transmission In The Postsynaptic Cell; ligand-gated ion channel activity	CAMK2B; PRKCZ; WAS	CALM1; CAMK2B; PARK2; PRKCZ; PTPN11; SNCA; WAS
1047426	GO:1903426	regulation of reactive oxygen species biosynthetic process	12170	63	1.05086	203	308	2	12	0.71858	1.15771e-06	1.15771e-06	5	280	Transmission across Chemical Synapses; Neurotransmitter Receptor Binding And Downstream Transmission In The Postsynaptic Cell; ligand-gated ion channel activity	CAV1; P2RX4	AKT1; CAV1; DNM2; HBB; HSP90AA1; INS; JAK2; P2RX4; PTK2B; SMAD3; SNCA; STAT3
1269868	R-HSA-397014	Muscle contraction	12170	152	2.53541	203	308	8	18	0.0635791	1.28993e-06	1.28993e-06	5	280	Transmission across Chemical Synapses; Neurotransmitter Receptor Binding And Downstream Transmission In The Postsynaptic Cell; ligand-gated ion channel activity	ABCC9; CACNA1F; CAMK2B; ITPR1; KAT2B; KCND2; NOS1; PXN	ABCC9; CACNA1D; CACNA1F; CACNA1S; CACNG3; CACNG8; CALM1; CAMK2B; CAMK2G; ITPR1; KAT2B; KCND2; KCNJ11; KCNJ2; PRKACA; PXN; SCN2A; SCN5A
1268794	R-HSA-399721	Glutamate Binding, Activation of AMPA Receptors and Synaptic Plasticity	12170	23	0.383648	203	308	5	8	0.0021186	1.30831e-06	1.30831e-06	5	280	Transmission across Chemical Synapses; Neurotransmitter Receptor Binding And Downstream Transmission In The Postsynaptic Cell; ligand-gated ion channel activity	CAMK2B; DLG1; DLG4; EPB41L1; NSF	CACNG3; CACNG8; CAMK2B; CAMK2G; DLG1; EPB41L1; MDM2; NSF
496797	GO:0016917	GABA receptor activity	12170	16	0.266886	203	308	4	7	0.00559657	1.39061e-06	1.39061e-06	5	280	Transmission across Chemical Synapses; Neurotransmitter Receptor Binding And Downstream Transmission In The Postsynaptic Cell; ligand-gated ion channel activity	GABRA5; GABRB3; GABRD; GABRG3	GABRA2; GABRA4; GABRA5; GABRB1; GABRB2; GABRD; GABRG2
698773	hsa04713	Circadian entrainment	12170	78	1.30107	203	308	9	13	0.000603749	1.60203e-06	1.60203e-06	5	280	Transmission across Chemical Synapses; Neurotransmitter Receptor Binding And Downstream Transmission In The Postsynaptic Cell; ligand-gated ion channel activity	CACNA1H; CAMK2B; GNB1; GNG13; ITPR1; MAPK1; MAPK3; NOS1; PRKG1	CACNA1D; CACNA1H; CALM1; CAMK2B; CAMK2G; FOS; GNG13; ITPR1; MAPK3; PRKACA; PRKACB; PRKACG; PRKG1
497080	GO:0018105	peptidyl-serine phosphorylation	12170	138	2.30189	203	308	11	17	0.00145737	1.62602e-06	1.62602e-06	5	280	Transmission across Chemical Synapses; Neurotransmitter Receptor Binding And Downstream Transmission In The Postsynaptic Cell; ligand-gated ion channel activity	BCL2; CAMK2B; CAMKK2; CSNK1D; MAPK1; MAPK12; MAPK3; PAK2; PRKCZ; PRKX; ULK1	AKT1; CAMK2B; CAMK2G; CAMKK2; CSNK1D; MAPK12; MAPK14; MAPK3; MAPK8; PAK2; PRKACA; PRKACG; PRKCZ; PRKX; SRC; SYK; ULK1
1272071	GO:0098797	plasma membrane protein complex	12170	177	2.95242	203	308	10	19	0.021388	2.50097e-06	2.50097e-06	5	280	Transmission across Chemical Synapses; Neurotransmitter Receptor Binding And Downstream Transmission In The Postsynaptic Cell; ligand-gated ion channel activity	ABCC9; DLG1; GNB1; GNG13; HCN2; HCN4; KHDRBS1; RGS19; SLC6A3; SNTA1	ABCC9; CBL; CDH1; CTNNB1; DLG1; GNG13; GRB2; HCN2; HCN4; ITGA2B; KCNJ11; KCNJ8; KHDRBS1; PSEN1; RGS19; SHC1; SLC6A3; SNTA1; SYK
552665	hsa05032	Morphine addiction	12170	68	1.13426	203	308	8	12	0.0013036	2.54095e-06	2.54095e-06	5	280	Transmission across Chemical Synapses; Neurotransmitter Receptor Binding And Downstream Transmission In The Postsynaptic Cell; ligand-gated ion channel activity	CACNA1B; GABRA5; GABRB3; GABRD; GABRG3; GNB1; GNG13; GRK5	GABRA2; GABRA4; GABRA5; GABRB1; GABRB2; GABRD; GABRG2; GNG13; GRK5; PRKACA; PRKACB; PRKACG
514882	GO:0061337	cardiac conduction	12170	68	1.13426	203	308	4	12	0.193237	2.54095e-06	2.54095e-06	5	280	Transmission across Chemical Synapses; Neurotransmitter Receptor Binding And Downstream Transmission In The Postsynaptic Cell; ligand-gated ion channel activity	CACNA1F; CAV1; HCN4; KCND2	CACNA1D; CACNA1F; CACNA1S; CACNG3; CACNG8; CAV1; HCN4; KCND2; KCNJ2; MEF2A; PRKACA; SCN5A
496311	GO:0016247	channel regulator activity	12170	98	1.63468	203	308	12	14	3.18446e-05	3.34732e-06	3.34732e-06	5	280	Transmission across Chemical Synapses; Neurotransmitter Receptor Binding And Downstream Transmission In The Postsynaptic Cell; ligand-gated ion channel activity	ABCC9; BCL2; CAV1; CFTR; CHRNA7; DLG1; ITPR1; NOS1; PRKCZ; PRKG1; SNTA1; STX1A	ABCC9; CACNG3; CACNG8; CAV1; CFTR; DLG1; ITPR1; NRXN1; NRXN2; PRKCZ; PRKG1; SCN5A; SNTA1; STX1A
462	ko04080	Neuroactive ligand-receptor interaction	12170	200	3.33607	203	308	11	20	0.0165039	3.46677e-06	3.46677e-06	5	280	Transmission across Chemical Synapses; Neurotransmitter Receptor Binding And Downstream Transmission In The Postsynaptic Cell; ligand-gated ion channel activity	CHRNA4; CHRNA7; CHRNB1; GABRA5; GABRB3; GABRD; GABRG3; LEP; OPRL1; P2RX4; P2RX7	CHRNA2; CHRNA3; CHRNA4; CHRNA5; CHRNA6; CHRNB1; CHRNB2; CHRNB3; CHRNB4; CHRNE; GABRA2; GABRA4; GABRA5; GABRB1; GABRB2; GABRD; GABRG2; LEP; OPRL1; P2RX4
518416	GO:0090276	regulation of peptide hormone secretion	12170	164	2.73558	203	308	7	18	0.164567	3.57742e-06	3.57742e-06	5	280	Transmission across Chemical Synapses; Neurotransmitter Receptor Binding And Downstream Transmission In The Postsynaptic Cell; ligand-gated ion channel activity	CFTR; ITPR1; LEP; NCOA6; NLGN2; NOS1; STX1A	ARHGEF7; CACNA1D; CFTR; INS; ITPR1; JAK2; KCNJ11; LEP; NCOA6; NLGN2; NRXN1; PARK2; PTPN11; RAP1A; SNAP25; STX1A; STX4; SYT7
503907	GO:0034707	chloride channel complex	12170	36	0.600493	203	308	5	9	0.0112545	4.02709e-06	4.02709e-06	5	280	Transmission across Chemical Synapses; Neurotransmitter Receptor Binding And Downstream Transmission In The Postsynaptic Cell; ligand-gated ion channel activity	CFTR; GABRA5; GABRB3; GABRD; GABRG3	CFTR; CLCN2; GABRA2; GABRA4; GABRA5; GABRB1; GABRB2; GABRD; GABRG2
512176	GO:0051291	protein heterooligomerization	12170	86	1.43451	203	308	4	13	0.298977	4.51425e-06	4.51425e-06	5	280	Transmission across Chemical Synapses; Neurotransmitter Receptor Binding And Downstream Transmission In The Postsynaptic Cell; ligand-gated ion channel activity	GNB1; HBA1; HBA2; PRKCZ	CHRNA2; CHRNA3; CHRNB2; CHRNB3; CHRNB4; CTNNB1; GRB2; HBA1; HBA2; HBB; HBE1; HRAS; PRKCZ
497180	GO:0018209	peptidyl-serine modification	12170	152	2.53541	203	308	11	17	0.00280186	5.75474e-06	5.75474e-06	5	280	Transmission across Chemical Synapses; Neurotransmitter Receptor Binding And Downstream Transmission In The Postsynaptic Cell; ligand-gated ion channel activity	BCL2; CAMK2B; CAMKK2; CSNK1D; MAPK1; MAPK12; MAPK3; PAK2; PRKCZ; PRKX; ULK1	AKT1; CAMK2B; CAMK2G; CAMKK2; CSNK1D; MAPK12; MAPK14; MAPK3; MAPK8; PAK2; PRKACA; PRKACG; PRKCZ; PRKX; SRC; SYK; ULK1
1025319	GO:0044853	plasma membrane raft	12170	74	1.23435	203	308	7	12	0.00909487	5.95277e-06	5.95277e-06	5	280	Transmission across Chemical Synapses; Neurotransmitter Receptor Binding And Downstream Transmission In The Postsynaptic Cell; ligand-gated ion channel activity	CAV1; KCND2; MAPK1; MAPK3; NOS1; SLC5A7; SLC6A3	CAV1; CBL; CDH1; CTNNB1; JAK2; KCND2; MAPK3; PRKACA; SCN5A; SLC5A7; SLC6A3; SRC
920957	WP2355	Corticotropin-releasing hormone signaling pathway	12170	74	1.23435	203	308	6	12	0.0329734	5.95277e-06	5.95277e-06	5	280	Transmission across Chemical Synapses; Neurotransmitter Receptor Binding And Downstream Transmission In The Postsynaptic Cell; ligand-gated ion channel activity	BCL2; CACNA1H; GNB1; MAPK1; MAPK3; PLCG2	AKT1; CACNA1H; CTNNB1; FOS; HSP90AA1; MAPK14; MAPK3; MAPK8; PTK2; RAF1; RHOA; TGFB1
507785	GO:0045428	regulation of nitric oxide biosynthetic process	12170	49	0.817338	203	308	2	10	0.609345	6.26081e-06	6.26081e-06	5	280	Transmission across Chemical Synapses; Neurotransmitter Receptor Binding And Downstream Transmission In The Postsynaptic Cell; ligand-gated ion channel activity	CAV1; P2RX4	AKT1; CAV1; DNM2; HBB; HSP90AA1; INS; JAK2; P2RX4; PTK2B; SMAD3
752382	GO:0086010	membrane depolarization during action potential	12170	39	0.650534	203	308	5	9	0.0148201	7.80155e-06	7.80155e-06	5	280	Transmission across Chemical Synapses; Neurotransmitter Receptor Binding And Downstream Transmission In The Postsynaptic Cell; ligand-gated ion channel activity	CACNA1B; CACNA1F; CACNA1H; HCN2; HCN4	CACNA1D; CACNA1F; CACNA1H; CACNA1S; HCN2; HCN4; KCNJ2; SCN2A; SCN5A
507786	GO:0045429	positive regulation of nitric oxide biosynthetic process	12170	39	0.650534	203	308	1	9	0.947588	7.80155e-06	7.80155e-06	5	280	Transmission across Chemical Synapses; Neurotransmitter Receptor Binding And Downstream Transmission In The Postsynaptic Cell; ligand-gated ion channel activity	P2RX4	AKT1; DNM2; HBB; HSP90AA1; INS; JAK2; P2RX4; PTK2B; SMAD3
1270101	R-HSA-163685	Integration of energy metabolism	12170	91	1.51791	203	308	4	13	0.33184	8.32134e-06	8.32134e-06	5	280	Transmission across Chemical Synapses; Neurotransmitter Receptor Binding And Downstream Transmission In The Postsynaptic Cell; ligand-gated ion channel activity	GNB1; GNG13; ITPR1; STX1A	CACNA1D; GNG13; INS; ITPR1; KCNJ11; PRKACA; PRKACB; PRKACG; RAP1A; SNAP25; STX1A; STXBP1; VAMP2
491844	GO:0007009	plasma membrane organization	12170	141	2.35193	203	308	10	16	0.00575314	9.78553e-06	9.78553e-06	5	280	Transmission across Chemical Synapses; Neurotransmitter Receptor Binding And Downstream Transmission In The Postsynaptic Cell; ligand-gated ion channel activity	BAIAP2; CAV1; DLG1; GAK; GCC2; NSF; P2RX7; PALM; PRKCZ; TESC	AKT1; BAIAP2; CAV1; CDH1; DLG1; GAK; GCC2; NSF; PALM; PRKCZ; PTEN; STXBP1; SYT7; TESC; VAMP2; VAMP3
492400	GO:0050796	regulation of insulin secretion	12170	141	2.35193	203	308	7	16	0.108554	9.78553e-06	9.78553e-06	5	280	Transmission across Chemical Synapses; Neurotransmitter Receptor Binding And Downstream Transmission In The Postsynaptic Cell; ligand-gated ion channel activity	CFTR; ITPR1; LEP; NCOA6; NLGN2; NOS1; STX1A	CACNA1D; CFTR; ITPR1; JAK2; KCNJ11; LEP; NCOA6; NLGN2; NRXN1; PARK2; PTPN11; RAP1A; SNAP25; STX1A; STX4; SYT7
491792	GO:0009612	response to mechanical stimulus	12170	178	2.9691	203	308	6	18	0.367438	1.07288e-05	1.07288e-05	5	280	Transmission across Chemical Synapses; Neurotransmitter Receptor Binding And Downstream Transmission In The Postsynaptic Cell; ligand-gated ion channel activity	CAV1; FOXP2; HTT; MAPK3; NOS1; P2RX7	AKT1; CAV1; CTNNB1; FOS; FOXP2; FYN; HTT; JUN; KCNJ2; MAPK14; MAPK3; MAPK8; NRXN1; NRXN2; PTK2B; RAF1; SRC; TGFB1
1269202	R-HSA-392517	Rap1 signalling	12170	14	0.233525	203	308	1	6	0.626311	1.13926e-05	1.13926e-05	5	280	Transmission across Chemical Synapses; Neurotransmitter Receptor Binding And Downstream Transmission In The Postsynaptic Cell; ligand-gated ion channel activity	PRKG1	PRKACA; PRKACB; PRKACG; PRKG1; RAF1; RAP1A
516167	GO:0071242	cellular response to ammonium ion	12170	41	0.683895	203	308	4	9	0.0706329	1.16303e-05	1.16303e-05	5	280	Transmission across Chemical Synapses; Neurotransmitter Receptor Binding And Downstream Transmission In The Postsynaptic Cell; ligand-gated ion channel activity	CHRNA4; GABRB3; GNB1; ID1	CHRNA4; CHRNB2; DNM2; GABRB1; GABRB2; GABRG2; ID1; PARK2; SIN3A
672448	WP2059	Alzheimers Disease	12170	66	1.1009	203	308	6	11	0.0216573	1.26006e-05	1.26006e-05	5	280	Transmission across Chemical Synapses; Neurotransmitter Receptor Binding And Downstream Transmission In The Postsynaptic Cell; ligand-gated ion channel activity	CACNA1F; ITPR1; MAPK1; MAPK3; MAPT; NOS1	APP; CACNA1D; CACNA1F; CACNA1S; CALM1; ITPR1; MAPK3; MAPT; PSEN1; SNCA; TP53
495146	GO:0014074	response to purine-containing compound	12170	144	2.40197	203	308	7	16	0.113727	1.26006e-05	1.26006e-05	5	280	Transmission across Chemical Synapses; Neurotransmitter Receptor Binding And Downstream Transmission In The Postsynaptic Cell; ligand-gated ion channel activity	CFTR; DHODH; HCN2; HCN4; P2RX4; P2RX7; SLC6A3	APP; CFTR; DHODH; EP300; FOS; HCN2; HCN4; JUN; KCNJ11; P2RX4; PTEN; PTK2B; RAP1A; SLC6A1; SLC6A3; STAT1
96530	hsa04270	Vascular smooth muscle contraction	12170	97	1.618	203	308	6	13	0.077956	1.60679e-05	1.60679e-05	5	280	Transmission across Chemical Synapses; Neurotransmitter Receptor Binding And Downstream Transmission In The Postsynaptic Cell; ligand-gated ion channel activity	CACNA1F; ITPR1; MAPK1; MAPK3; PLA2G1B; PRKG1	CACNA1D; CACNA1F; CACNA1S; CALM1; ITPR1; MAPK3; PLA2G1B; PRKACA; PRKACB; PRKACG; PRKG1; RAF1; RHOA
1268800	R-HSA-438064	Post NMDA receptor activation events	12170	32	0.533772	203	308	3	8	0.143092	1.6262e-05	1.6262e-05	5	280	Transmission across Chemical Synapses; Neurotransmitter Receptor Binding And Downstream Transmission In The Postsynaptic Cell; ligand-gated ion channel activity	CAMK2B; DLG4; MAPK1	CALM1; CAMK2B; CAMK2G; HRAS; PRKACA; PRKACB; PRKACG; RAF1
585563	hsa05034	Alcoholism	12170	114	1.90156	203	308	8	14	0.0187469	1.78747e-05	1.78747e-05	5	280	Transmission across Chemical Synapses; Neurotransmitter Receptor Binding And Downstream Transmission In The Postsynaptic Cell; ligand-gated ion channel activity	CAMKK2; GNB1; GNG13; HDAC1; KRAS; MAPK1; MAPK3; SLC6A3	CALM1; CAMKK2; GNG13; GRB2; HDAC1; HDAC3; HRAS; MAPK3; PRKACA; RAF1; SHC1; SLC6A3; SOS1; SOS2
504	ko04916	Melanogenesis	12170	83	1.38447	203	308	4	12	0.284135	1.80068e-05	1.80068e-05	5	280	Transmission across Chemical Synapses; Neurotransmitter Receptor Binding And Downstream Transmission In The Postsynaptic Cell; ligand-gated ion channel activity	CAMK2B; KRAS; MAPK1; MAPK3	CALM1; CAMK2B; CAMK2G; CREBBP; CTNNB1; EP300; HRAS; MAPK3; PRKACA; PRKACB; PRKACG; RAF1
1272485	hsa04925	Aldosterone synthesis and secretion	12170	69	1.15094	203	308	4	11	0.199256	1.86575e-05	1.86575e-05	5	280	Transmission across Chemical Synapses; Neurotransmitter Receptor Binding And Downstream Transmission In The Postsynaptic Cell; ligand-gated ion channel activity	CACNA1F; CACNA1H; CAMK2B; ITPR1	CACNA1D; CACNA1F; CACNA1H; CACNA1S; CALM1; CAMK2B; CAMK2G; ITPR1; PRKACA; PRKACB; PRKACG
1458204	WP2636	Common Pathways Underlying Drug Addiction	12170	33	0.550452	203	308	2	8	0.441868	2.00629e-05	2.00629e-05	5	280	Transmission across Chemical Synapses; Neurotransmitter Receptor Binding And Downstream Transmission In The Postsynaptic Cell; ligand-gated ion channel activity	MAPK1; MAPK3	ACTB; CALM1; MAPK3; PRKACA; PRKACB; PRKACG; RAF1; RAP1A
137981	insulin_glucose_pathway	Insulin-mediated glucose transport	12170	24	0.400329	203	308	2	7	0.315064	2.38473e-05	2.38473e-05	5	280	Transmission across Chemical Synapses; Neurotransmitter Receptor Binding And Downstream Transmission In The Postsynaptic Cell; ligand-gated ion channel activity	PPP1R3A; PRKCZ	AKT1; CALM1; INS; PPP1R3A; PRKCZ; STX4; VAMP2
516791	GO:0071870	cellular response to catecholamine stimulus	12170	24	0.400329	203	308	2	7	0.315064	2.38473e-05	2.38473e-05	5	280	Transmission across Chemical Synapses; Neurotransmitter Receptor Binding And Downstream Transmission In The Postsynaptic Cell; ligand-gated ion channel activity	GNB1; ID1	APP; DNM2; ID1; PARK2; PRKACA; SIN3A; SNCA
492446	GO:0008076	voltage-gated potassium channel complex	12170	71	1.18431	203	308	6	11	0.0279459	2.41688e-05	2.41688e-05	5	280	Transmission across Chemical Synapses; Neurotransmitter Receptor Binding And Downstream Transmission In The Postsynaptic Cell; ligand-gated ion channel activity	ABCC9; DLG4; HCN2; HCN4; KCND2; STX1A	ABCC9; CALM1; HCN2; HCN4; KCND2; KCNJ11; KCNJ2; KCNJ8; SNAP25; STX1A; VAMP2
1268798	R-HSA-442755	Activation of NMDA receptor upon glutamate binding and postsynaptic events	12170	34	0.567132	203	308	3	8	0.15805	2.5102e-05	2.5102e-05	5	280	Transmission across Chemical Synapses; Neurotransmitter Receptor Binding And Downstream Transmission In The Postsynaptic Cell; ligand-gated ion channel activity	CAMK2B; DLG4; MAPK1	CALM1; CAMK2B; CAMK2G; HRAS; PRKACA; PRKACB; PRKACG; RAF1
983748	hsa04022	cGMP-PKG signaling pathway	12170	135	2.25185	203	308	6	15	0.187152	2.52816e-05	2.52816e-05	5	280	Transmission across Chemical Synapses; Neurotransmitter Receptor Binding And Downstream Transmission In The Postsynaptic Cell; ligand-gated ion channel activity	CACNA1F; GTF2I; ITPR1; MAPK1; MAPK3; PRKG1	AKT1; CACNA1D; CACNA1F; CACNA1S; CALM1; INS; ITPR1; KCNJ8; MAPK3; MEF2A; MEF2C; PIK3CA; PRKG1; RAF1; RHOA
755363	GO:2001257	regulation of cation channel activity	12170	87	1.45119	203	308	9	12	0.00115876	2.84862e-05	2.84862e-05	5	280	Transmission across Chemical Synapses; Neurotransmitter Receptor Binding And Downstream Transmission In The Postsynaptic Cell; ligand-gated ion channel activity	CAV1; DLG1; DLG4; HTT; MAPK8IP2; NLGN3; NOS1; OPRL1; PLCG2	CALM1; CAV1; DLG1; HTT; KCNJ11; MAPK8IP2; MEF2C; NRXN1; OPRL1; PRKACA; PTK2B; VAMP2
513636	GO:0060078	regulation of postsynaptic membrane potential	12170	46	0.767297	203	308	6	9	0.00527499	2.87152e-05	2.87152e-05	5	280	Transmission across Chemical Synapses; Neurotransmitter Receptor Binding And Downstream Transmission In The Postsynaptic Cell; ligand-gated ion channel activity	CHRNA4; GABRB3; HCN2; HCN4; MAPK8IP2; NLGN3	CHRNA3; CHRNA4; HCN2; HCN4; MAPK8IP2; MEF2C; SCN2A; SCN5A; SNCA
503905	GO:0034705	potassium channel complex	12170	73	1.21767	203	308	6	11	0.0312577	3.1277e-05	3.1277e-05	5	280	Transmission across Chemical Synapses; Neurotransmitter Receptor Binding And Downstream Transmission In The Postsynaptic Cell; ligand-gated ion channel activity	ABCC9; DLG4; HCN2; HCN4; KCND2; STX1A	ABCC9; CALM1; HCN2; HCN4; KCND2; KCNJ11; KCNJ2; KCNJ8; SNAP25; STX1A; VAMP2
1047428	GO:1903428	positive regulation of reactive oxygen species biosynthetic process	12170	47	0.783977	203	308	1	9	1	3.42537e-05	3.42537e-05	5	280	Transmission across Chemical Synapses; Neurotransmitter Receptor Binding And Downstream Transmission In The Postsynaptic Cell; ligand-gated ion channel activity	P2RX4	AKT1; DNM2; HBB; HSP90AA1; INS; JAK2; P2RX4; PTK2B; SMAD3
121285	ko05414	Dilated cardiomyopathy	12170	74	1.23435	203	308	1	11	1	3.5356e-05	3.5356e-05	5	280	Transmission across Chemical Synapses; Neurotransmitter Receptor Binding And Downstream Transmission In The Postsynaptic Cell; ligand-gated ion channel activity	CACNA1F	ACTB; CACNA1D; CACNA1F; CACNA1S; CACNG3; CACNG8; ITGA2B; PRKACA; PRKACB; PRKACG; TGFB1
491787	GO:0006937	regulation of muscle contraction	12170	122	2.035	203	308	7	14	0.0666693	3.6878e-05	3.6878e-05	5	280	Transmission across Chemical Synapses; Neurotransmitter Receptor Binding And Downstream Transmission In The Postsynaptic Cell; ligand-gated ion channel activity	CAV1; DLG1; HCN4; LCK; NOS1; P2RX4; PRKG1	CALM1; CAV1; CHRNA3; CHRNB4; DLG1; HCN4; HSP90AA1; KCNJ2; LCK; P2RX4; PRKACA; PRKG1; RHOA; SCN5A
154383	ko04971	Gastric acid secretion	12170	61	1.0175	203	308	3	10	0.375176	4.02675e-05	4.02675e-05	5	280	Transmission across Chemical Synapses; Neurotransmitter Receptor Binding And Downstream Transmission In The Postsynaptic Cell; ligand-gated ion channel activity	CAMK2B; CFTR; ITPR1	ACTB; CALM1; CAMK2B; CAMK2G; CFTR; ITPR1; KCNJ2; PRKACA; PRKACB; PRKACG
490478	GO:0005244	voltage-gated ion channel activity	12170	141	2.35193	203	308	6	15	0.20783	4.11065e-05	4.11065e-05	5	280	Transmission across Chemical Synapses; Neurotransmitter Receptor Binding And Downstream Transmission In The Postsynaptic Cell; ligand-gated ion channel activity	CACNA1B; CACNA1F; CACNA1H; HCN2; HCN4; KCND2	CACNA1D; CACNA1F; CACNA1H; CACNA1S; CACNG3; CACNG8; CLCN2; HCN2; HCN4; KCND2; KCNJ11; KCNJ2; KCNJ8; SCN2A; SCN5A
506336	GO:0043270	positive regulation of ion transport	12170	198	3.30271	203	308	12	18	0.00571227	4.13747e-05	4.13747e-05	5	280	Transmission across Chemical Synapses; Neurotransmitter Receptor Binding And Downstream Transmission In The Postsynaptic Cell; ligand-gated ion channel activity	CAV1; CFTR; DLG1; HTT; LEP; NLGN3; NOS1; P2RX4; P2RX7; PLA2G1B; PLCG2; TESC	AKT1; CACNA1D; CALM1; CAV1; CFTR; CHRNB2; DLG1; DNM2; HTT; KCNJ11; KCNJ2; LEP; P2RX4; PLA2G1B; SCN5A; SLC6A1; SNCA; TESC
492513	GO:0046683	response to organophosphorus	12170	124	2.06836	203	308	6	14	0.15204	4.35463e-05	4.35463e-05	5	280	Transmission across Chemical Synapses; Neurotransmitter Receptor Binding And Downstream Transmission In The Postsynaptic Cell; ligand-gated ion channel activity	CFTR; HCN2; HCN4; P2RX4; P2RX7; SLC6A3	APP; CFTR; EP300; FOS; HCN2; HCN4; JUN; KCNJ11; P2RX4; PTEN; PTK2B; RAP1A; SLC6A3; STAT1
488816	GO:0003018	vascular process in circulatory system	12170	142	2.36861	203	308	9	15	0.0184888	4.45016e-05	4.45016e-05	5	280	Transmission across Chemical Synapses; Neurotransmitter Receptor Binding And Downstream Transmission In The Postsynaptic Cell; ligand-gated ion channel activity	CAV1; CFTR; KAT2B; LEP; NOS1; P2RX4; PRKG1; SNTA1; TJP1	AKT1; CAV1; CFTR; HBB; INS; KAT2B; KCNJ8; LEP; P2RX4; PRKG1; SHC1; SNTA1; SRC; TGFB1; TJP1
490471	GO:0005230	extracellular ligand-gated ion channel activity	12170	49	0.817338	203	308	7	9	0.0012626	4.69797e-05	4.69797e-05	5	280	Transmission across Chemical Synapses; Neurotransmitter Receptor Binding And Downstream Transmission In The Postsynaptic Cell; ligand-gated ion channel activity	CHRNA7; GABRA5; GABRB3; GABRD; GABRG3; P2RX4; P2RX7	GABRA2; GABRA4; GABRA5; GABRB1; GABRB2; GABRD; GABRG2; P2RX4; PTK2B
198858	WP1602	Nicotine Activity on Dopaminergic Neurons	12170	18	0.300247	203	308	2	6	0.225945	5.22431e-05	5.22431e-05	5	280	Transmission across Chemical Synapses; Neurotransmitter Receptor Binding And Downstream Transmission In The Postsynaptic Cell; ligand-gated ion channel activity	CHRNA4; GNB1	CHRNA3; CHRNA4; CHRNA5; CHRNA6; CHRNB2; PRKACA
516789	GO:0071868	cellular response to monoamine stimulus	12170	27	0.45037	203	308	2	7	0.354867	5.22431e-05	5.22431e-05	5	280	Transmission across Chemical Synapses; Neurotransmitter Receptor Binding And Downstream Transmission In The Postsynaptic Cell; ligand-gated ion channel activity	GNB1; ID1	APP; DNM2; ID1; PARK2; PRKACA; SIN3A; SNCA
508100	GO:0045763	negative regulation of cellular amino acid metabolic process	12170	63	1.05086	203	308	6	10	0.0184888	5.26452e-05	5.26452e-05	5	280	Transmission across Chemical Synapses; Neurotransmitter Receptor Binding And Downstream Transmission In The Postsynaptic Cell; ligand-gated ion channel activity	CAV1; CTBP1; MVP; NCK2; PRKCZ; SNTA1	CALM1; CAV1; CTBP1; MVP; NCK2; PRKCZ; PSEN1; SIN3A; SNCA; SNTA1
501994	GO:0032768	regulation of monooxygenase activity	12170	50	0.834018	203	308	3	9	0.284326	5.48961e-05	5.48961e-05	5	280	Transmission across Chemical Synapses; Neurotransmitter Receptor Binding And Downstream Transmission In The Postsynaptic Cell; ligand-gated ion channel activity	CAV1; KRAS; LEP	AKT1; CALM1; CAV1; DNM2; HSP90AA1; INS; LEP; PTK2B; SNCA
1222951	hsa04924	Renin secretion	12170	50	0.834018	203	308	2	9	0.623259	5.48961e-05	5.48961e-05	5	280	Transmission across Chemical Synapses; Neurotransmitter Receptor Binding And Downstream Transmission In The Postsynaptic Cell; ligand-gated ion channel activity	CACNA1F; ITPR1	CACNA1D; CACNA1F; CACNA1S; CALM1; ITPR1; KCNJ2; PRKACA; PRKACB; PRKACG
492403	GO:0050811	GABA receptor binding	12170	11	0.183484	203	308	2	5	0.130161	5.81513e-05	5.81513e-05	5	280	Transmission across Chemical Synapses; Neurotransmitter Receptor Binding And Downstream Transmission In The Postsynaptic Cell; ligand-gated ion channel activity	GABARAP; GABRA5	GABARAPL1; GABARAPL2; GABRA5; GABRB1; TRAK2
143631	ko04962	Vasopressin-regulated water reabsorption	12170	39	0.650534	203	308	3	8	0.193237	6.62916e-05	6.62916e-05	5	280	Transmission across Chemical Synapses; Neurotransmitter Receptor Binding And Downstream Transmission In The Postsynaptic Cell; ligand-gated ion channel activity	DYNLL1; NSF; RAB5A	DYNLL1; NSF; PRKACA; PRKACB; PRKACG; RAB5A; STX4; VAMP2
502459	GO:0033239	negative regulation of cellular amine metabolic process	12170	65	1.08422	203	308	6	10	0.020538	6.73815e-05	6.73815e-05	5	280	Transmission across Chemical Synapses; Neurotransmitter Receptor Binding And Downstream Transmission In The Postsynaptic Cell; ligand-gated ion channel activity	CAV1; CTBP1; MVP; NCK2; PRKCZ; SNTA1	CALM1; CAV1; CTBP1; MVP; NCK2; PRKCZ; PSEN1; SIN3A; SNCA; SNTA1
489296	GO:0006936	muscle contraction	12170	186	3.10255	203	308	7	17	0.230266	6.78003e-05	6.78003e-05	5	280	Transmission across Chemical Synapses; Neurotransmitter Receptor Binding And Downstream Transmission In The Postsynaptic Cell; ligand-gated ion channel activity	CACNA1H; CHRNB1; DLG1; HCN4; NOS1; PXN; SNTA1	CACNA1D; CACNA1H; CACNA1S; CALM1; CHRNB1; CHRNB2; CHRNB4; CHRNE; DLG1; HCN4; HSP90AA1; KCNJ2; KCNJ8; PIK3CA; PXN; SCN5A; SNTA1
492012	GO:0007214	gamma-aminobutyric acid signaling pathway	12170	19	0.316927	203	308	3	6	0.0597846	7.04111e-05	7.04111e-05	5	280	Transmission across Chemical Synapses; Neurotransmitter Receptor Binding And Downstream Transmission In The Postsynaptic Cell; ligand-gated ion channel activity	GABRA5; GABRB3; GABRG3	GABRA2; GABRA4; GABRA5; GABRB1; GABRB2; GABRG2
516790	GO:0071869	response to catecholamine	12170	29	0.48373	203	308	2	7	0.380968	8.15216e-05	8.15216e-05	5	280	Transmission across Chemical Synapses; Neurotransmitter Receptor Binding And Downstream Transmission In The Postsynaptic Cell; ligand-gated ion channel activity	GNB1; ID1	APP; DNM2; ID1; PARK2; PRKACA; SIN3A; SNCA
137919	ncadherinpathway	N-cadherin signaling events	12170	29	0.48373	203	308	1	7	0.833026	8.15216e-05	8.15216e-05	5	280	Transmission across Chemical Synapses; Neurotransmitter Receptor Binding And Downstream Transmission In The Postsynaptic Cell; ligand-gated ion channel activity	AXIN1	AXIN1; CALM1; CAMK2G; CTNNB1; MAPK8; PIK3CA; RHOA
511932	GO:0050999	regulation of nitric-oxide synthase activity	12170	41	0.683895	203	308	3	8	0.207758	9.497e-05	9.497e-05	5	280	Transmission across Chemical Synapses; Neurotransmitter Receptor Binding And Downstream Transmission In The Postsynaptic Cell; ligand-gated ion channel activity	CAV1; KRAS; LEP	AKT1; CALM1; CAV1; DNM2; HSP90AA1; INS; LEP; PTK2B
498085	GO:0019233	sensory perception of pain	12170	57	0.950781	203	308	9	9	9.54105e-05	0.000147515	9.54105e-05	5	280	Transmission across Chemical Synapses; Neurotransmitter Receptor Binding And Downstream Transmission In The Postsynaptic Cell; ligand-gated ion channel activity	CHRNA4; KCND2; MAPK1; MAPK3; NDN; NLGN2; OPRL1; P2RX4; P2RX7	CHRNA4; CHRNB2; FYN; KCND2; MAPK3; NDN; NLGN2; OPRL1; P2RX4
198863	WP712	Estrogen signaling pathway	12170	20	0.333607	203	308	4	6	0.01108	9.56063e-05	9.56063e-05	5	280	Transmission across Chemical Synapses; Neurotransmitter Receptor Binding And Downstream Transmission In The Postsynaptic Cell; ligand-gated ion channel activity	BCL2; GNB1; IKBKG; MAPK1	AKT1; FOS; JUN; MAPK14; PIK3CA; PRKACA
1269952	R-HSA-975298	Ligand-gated ion channel transport	12170	20	0.333607	203	308	3	6	0.0661369	9.56063e-05	9.56063e-05	5	280	Transmission across Chemical Synapses; Neurotransmitter Receptor Binding And Downstream Transmission In The Postsynaptic Cell; ligand-gated ion channel activity	GABRA5; GABRB3; GABRG3	GABRA2; GABRA4; GABRA5; GABRB1; GABRB2; GABRG2
1144996	hsa04922	Glucagon signaling pathway	12170	83	1.38447	203	308	3	11	0.579916	9.65403e-05	9.65403e-05	5	280	Transmission across Chemical Synapses; Neurotransmitter Receptor Binding And Downstream Transmission In The Postsynaptic Cell; ligand-gated ion channel activity	CAMK2B; ITPR1; LDHB	AKT1; CALM1; CAMK2B; CAMK2G; CREBBP; EP300; ITPR1; LDHB; PRKACA; PRKACB; PRKACG
1467764	GO:0099106	ion channel regulator activity	12170	68	1.13426	203	308	8	10	0.0013036	9.74916e-05	9.74916e-05	5	280	Transmission across Chemical Synapses; Neurotransmitter Receptor Binding And Downstream Transmission In The Postsynaptic Cell; ligand-gated ion channel activity	ABCC9; CAV1; CFTR; DLG1; ITPR1; PRKCZ; PRKG1; STX1A	ABCC9; CAV1; CFTR; DLG1; ITPR1; NRXN1; NRXN2; PRKCZ; PRKG1; STX1A
502068	GO:0032846	positive regulation of homeostatic process	12170	192	3.20263	203	308	12	17	0.0046622	9.8837e-05	9.8837e-05	5	280	Transmission across Chemical Synapses; Neurotransmitter Receptor Binding And Downstream Transmission In The Postsynaptic Cell; ligand-gated ion channel activity	CAV1; CFTR; GATA1; HTT; MAPK1; MAPK11; MAPK3; NCOA6; P2RX4; P2RX7; PLA2G1B; PML	CALM1; CAV1; CFTR; CTNNB1; GATA1; HTT; MAPK11; MAPK14; MAPK3; NCOA6; P2RX4; PLA2G1B; PML; SNCA; STX4; SYK; TGFB1
516788	GO:0071867	response to monoamine	12170	30	0.500411	203	308	2	7	0.395784	0.000100548	0.000100548	5	280	Transmission across Chemical Synapses; Neurotransmitter Receptor Binding And Downstream Transmission In The Postsynaptic Cell; ligand-gated ion channel activity	GNB1; ID1	APP; DNM2; ID1; PARK2; PRKACA; SIN3A; SNCA
510907	GO:0048857	neural nucleus development	12170	55	0.91742	203	308	4	9	0.129875	0.000112249	0.000112249	5	280	Transmission across Chemical Synapses; Neurotransmitter Receptor Binding And Downstream Transmission In The Postsynaptic Cell; ligand-gated ion channel activity	BCL2; DYNLL1; FOXP2; MBP	ACTB; CALM1; CDC42; CHRNB2; DYNLL1; FOXP2; INA; MBP; RHOA
511685	GO:0050714	positive regulation of protein secretion	12170	174	2.90238	203	308	7	16	0.193237	0.000112249	0.000112249	5	280	Transmission across Chemical Synapses; Neurotransmitter Receptor Binding And Downstream Transmission In The Postsynaptic Cell; ligand-gated ion channel activity	CFTR; MAPK11; NCOA6; NLGN2; P2RX7; PLA2G1B; PRKCZ	CFTR; EP300; INS; JAK2; MAPK11; MAPK14; NCOA6; NLGN2; PLA2G1B; PRKCZ; SRC; STX4; SYK; TGFB1; UNC13B; VAMP3
499388	GO:0022843	voltage-gated cation channel activity	12170	103	1.71808	203	308	6	12	0.0933316	0.000137793	0.000137793	5	280	Transmission across Chemical Synapses; Neurotransmitter Receptor Binding And Downstream Transmission In The Postsynaptic Cell; ligand-gated ion channel activity	CACNA1B; CACNA1F; CACNA1H; HCN2; HCN4; KCND2	CACNA1D; CACNA1F; CACNA1H; CACNA1S; CACNG3; CACNG8; HCN2; HCN4; KCND2; KCNJ11; KCNJ2; KCNJ8
490488	GO:0005254	chloride channel activity	12170	57	0.950781	203	308	5	9	0.0482541	0.000147515	0.000147515	5	280	Transmission across Chemical Synapses; Neurotransmitter Receptor Binding And Downstream Transmission In The Postsynaptic Cell; ligand-gated ion channel activity	CFTR; GABRA5; GABRB3; GABRD; GABRG3	CFTR; CLCN2; GABRA2; GABRA4; GABRA5; GABRB1; GABRB2; GABRD; GABRG2
512470	GO:0051592	response to calcium ion	12170	104	1.73476	203	308	3	12	0.676373	0.000151066	0.000151066	5	280	Transmission across Chemical Synapses; Neurotransmitter Receptor Binding And Downstream Transmission In The Postsynaptic Cell; ligand-gated ion channel activity	CAV1; GDI1; P2RX7	CALM1; CAV1; CCND1; EP300; FOS; GDI1; JUN; MEF2A; MEF2C; PTK2B; SCN5A; SLC6A1
494591	GO:0010522	regulation of calcium ion transport into cytosol	12170	72	1.20099	203	308	8	10	0.00178428	0.000154489	0.000154489	5	280	Transmission across Chemical Synapses; Neurotransmitter Receptor Binding And Downstream Transmission In The Postsynaptic Cell; ligand-gated ion channel activity	BCL2; CAV1; HTT; NOS1; P2RX4; P2RX7; PLA2G1B; PML	CALM1; CAV1; HTT; P2RX4; PLA2G1B; PML; PRKACA; PTK2B; SNCA; TGFB1
494187	GO:0010107	potassium ion import	12170	22	0.366968	203	308	3	6	0.0777534	0.000163007	0.000163007	5	280	Transmission across Chemical Synapses; Neurotransmitter Receptor Binding And Downstream Transmission In The Postsynaptic Cell; ligand-gated ion channel activity	ABCC9; HCN2; HCN4	ABCC9; HCN2; HCN4; KCNJ11; KCNJ2; KCNJ8
513546	GO:0055117	regulation of cardiac muscle contraction	12170	58	0.967461	203	308	5	9	0.0501513	0.00016596	0.00016596	5	280	Transmission across Chemical Synapses; Neurotransmitter Receptor Binding And Downstream Transmission In The Postsynaptic Cell; ligand-gated ion channel activity	CAV1; DLG1; HCN4; NOS1; P2RX4	CALM1; CAV1; DLG1; HCN4; HSP90AA1; KCNJ2; P2RX4; PRKACA; SCN5A
499	ko04742	Taste transduction	12170	58	0.967461	203	308	3	9	0.353484	0.00016596	0.00016596	5	280	Transmission across Chemical Synapses; Neurotransmitter Receptor Binding And Downstream Transmission In The Postsynaptic Cell; ligand-gated ion channel activity	GABRA5; GNG13; HCN4	GABRA2; GABRA4; GABRA5; GNG13; HCN4; PRKACA; PRKACB; PRKACG; SCN2A
507086	GO:0044070	regulation of anion transport	12170	107	1.7848	203	308	5	12	0.218168	0.000192829	0.000192829	5	280	Transmission across Chemical Synapses; Neurotransmitter Receptor Binding And Downstream Transmission In The Postsynaptic Cell; ligand-gated ion channel activity	CFTR; LEP; NOS1; P2RX4; P2RX7	AKT1; CFTR; CHRNB2; CLCN2; GPM6B; LEP; NCOR1; P2RX4; SEPT2; SLC6A1; SNCA; SYK
512774	GO:0051924	regulation of calcium ion transport	12170	163	2.7189	203	308	12	15	0.00138776	0.000195563	0.000195563	5	280	Transmission across Chemical Synapses; Neurotransmitter Receptor Binding And Downstream Transmission In The Postsynaptic Cell; ligand-gated ion channel activity	BCL2; CACNA1B; CAMK2B; CAV1; HTT; NOS1; OPRL1; P2RX4; P2RX7; PLA2G1B; PLCG2; PML	CACNA1D; CALM1; CAMK2B; CAMK2G; CAV1; CTNNB1; HTT; OPRL1; P2RX4; PLA2G1B; PML; PRKACA; PTK2B; SNCA; TGFB1
137953	nfat_3pathway	Role of Calcineurin-dependent NFAT signaling in lymphocytes	12170	46	0.767297	203	308	4	8	0.0905441	0.000206176	0.000206176	5	280	Transmission across Chemical Synapses; Neurotransmitter Receptor Binding And Downstream Transmission In The Postsynaptic Cell; ligand-gated ion channel activity	BCL2; MAPK3; PRKCZ; RAN	CALM1; CREBBP; EP300; MAPK14; MAPK3; MAPK8; PRKACA; PRKCZ
503607	GO:0034405	response to fluid shear stress	12170	34	0.567132	203	308	2	7	0.457835	0.00021761	0.00021761	5	280	Transmission across Chemical Synapses; Neurotransmitter Receptor Binding And Downstream Transmission In The Postsynaptic Cell; ligand-gated ion channel activity	P2RX4; P2RX7	AKT1; HDAC3; MEF2C; P2RX4; PTK2B; SRC; TGFB1
512225	GO:0051341	regulation of oxidoreductase activity	12170	76	1.26771	203	308	3	10	0.525229	0.000235767	0.000235767	5	280	Transmission across Chemical Synapses; Neurotransmitter Receptor Binding And Downstream Transmission In The Postsynaptic Cell; ligand-gated ion channel activity	CAV1; KRAS; LEP	AKT1; CALM1; CAV1; DNM2; HSP90AA1; INS; LEP; PARK2; PTK2B; SNCA
518670	GO:2000021	regulation of ion homeostasis	12170	168	2.8023	203	308	12	15	0.00175621	0.00026602	0.00026602	5	280	Transmission across Chemical Synapses; Neurotransmitter Receptor Binding And Downstream Transmission In The Postsynaptic Cell; ligand-gated ion channel activity	BCL2; CAV1; HCN4; HTT; ITPR1; LCK; NOS1; P2RX4; P2RX7; PLA2G1B; PLCG2; PML	CALM1; CAV1; HCN4; HTT; ITPR1; LCK; P2RX4; PLA2G1B; PML; PRKACA; PTK2B; SCN5A; SNCA; SRC; TGFB1
754606	GO:1901654	response to ketone	12170	190	3.16927	203	308	5	16	0.6303	0.000292599	0.000292599	5	280	Transmission across Chemical Synapses; Neurotransmitter Receptor Binding And Downstream Transmission In The Postsynaptic Cell; ligand-gated ion channel activity	CAV1; ELN; FOXP2; GNB1; MBP	AKT1; BCL2L1; CALM1; CAV1; CCND1; ELN; EP300; FOS; FOXP2; GABRB1; JAK2; KCNJ11; MBP; SIN3A; SRC; TGFB1
512469	GO:0051591	response to cAMP	12170	95	1.58463	203	308	4	11	0.355693	0.000300907	0.000300907	5	280	Transmission across Chemical Synapses; Neurotransmitter Receptor Binding And Downstream Transmission In The Postsynaptic Cell; ligand-gated ion channel activity	CFTR; HCN2; HCN4; SLC6A3	APP; CFTR; EP300; FOS; HCN2; HCN4; JUN; PTK2B; RAP1A; SLC6A3; STAT1
198759	WP289	Myometrial Relaxation and Contraction Pathways	12170	131	2.18513	203	308	9	13	0.012149	0.000301966	0.000301966	5	280	Transmission across Chemical Synapses; Neurotransmitter Receptor Binding And Downstream Transmission In The Postsynaptic Cell; ligand-gated ion channel activity	CAMK2B; GNB1; GNG13; GRK5; ITPR1; NOS1; PLCG2; PRKCZ; RGS19	ACTB; CALM1; CAMK2B; CAMK2G; FOS; GNG13; GRK5; ITPR1; JUN; PRKACA; PRKACB; PRKCZ; RGS19
494586	GO:0010517	regulation of phospholipase activity	12170	79	1.31775	203	308	4	10	0.256291	0.000315854	0.000315854	5	280	Transmission across Chemical Synapses; Neurotransmitter Receptor Binding And Downstream Transmission In The Postsynaptic Cell; ligand-gated ion channel activity	CAMK2B; ITPR1; PLA2G1B; PRKCZ	CALM1; CAMK2B; ITPR1; NGF; PLA2G1B; PRKACA; PRKACB; PRKACG; PRKCZ; SNCA
1272459	GO:1990778	protein localization to cell periphery	12170	114	1.90156	203	308	8	12	0.0187469	0.000334819	0.000334819	5	280	Transmission across Chemical Synapses; Neurotransmitter Receptor Binding And Downstream Transmission In The Postsynaptic Cell; ligand-gated ion channel activity	CAV1; DLG1; GAK; GCC2; NSF; PALM; PRKCZ; TESC	CAV1; CDH1; DLG1; GAK; GCC2; NSF; PALM; PRKCZ; STXBP1; TESC; VAMP2; VAMP3
490903	GO:0005901	caveola	12170	64	1.06754	203	308	5	9	0.0661369	0.000334819	0.000334819	5	280	Transmission across Chemical Synapses; Neurotransmitter Receptor Binding And Downstream Transmission In The Postsynaptic Cell; ligand-gated ion channel activity	CAV1; MAPK1; MAPK3; NOS1; SLC6A3	CAV1; CBL; CDH1; CTNNB1; JAK2; MAPK3; SCN5A; SLC6A3; SRC
502112	GO:0032890	regulation of organic acid transport	12170	50	0.834018	203	308	3	8	0.284326	0.000356017	0.000356017	5	280	Transmission across Chemical Synapses; Neurotransmitter Receptor Binding And Downstream Transmission In The Postsynaptic Cell; ligand-gated ion channel activity	LEP; P2RX4; P2RX7	AKT1; LEP; NCOR1; P2RX4; SEPT2; SLC6A1; SNCA; SYK
499042	GO:0021762	substantia nigra development	12170	37	0.617173	203	308	2	7	0.503184	0.000361946	0.000361946	5	280	Transmission across Chemical Synapses; Neurotransmitter Receptor Binding And Downstream Transmission In The Postsynaptic Cell; ligand-gated ion channel activity	DYNLL1; MBP	ACTB; CALM1; CDC42; DYNLL1; INA; MBP; RHOA
198906	WP536	Calcium Regulation in the Cardiac Cell	12170	115	1.91824	203	308	8	12	0.0196992	0.000363234	0.000363234	5	280	Transmission across Chemical Synapses; Neurotransmitter Receptor Binding And Downstream Transmission In The Postsynaptic Cell; ligand-gated ion channel activity	CACNA1B; CAMK2B; GNB1; GNG13; GRK5; ITPR1; PRKCZ; RGS19	CACNA1D; CACNA1S; CALM1; CAMK2B; CAMK2G; GNG13; GRK5; ITPR1; PRKACA; PRKACB; PRKCZ; RGS19
490487	GO:0005253	anion channel activity	12170	65	1.08422	203	308	5	9	0.0689558	0.00037316	0.00037316	5	280	Transmission across Chemical Synapses; Neurotransmitter Receptor Binding And Downstream Transmission In The Postsynaptic Cell; ligand-gated ion channel activity	CFTR; GABRA5; GABRB3; GABRD; GABRG3	CFTR; CLCN2; GABRA2; GABRA4; GABRA5; GABRB1; GABRB2; GABRD; GABRG2
138015	smad2_3pathway	Regulation of cytoplasmic and nuclear SMAD2/3 signaling	12170	16	0.266886	203	308	2	5	0.199256	0.00037316	0.00037316	5	280	Transmission across Chemical Synapses; Neurotransmitter Receptor Binding And Downstream Transmission In The Postsynaptic Cell; ligand-gated ion channel activity	MAPK1; MAPK3	CALM1; MAPK3; SMAD3; SMAD4; UBE2I
752384	GO:0086012	membrane depolarization during cardiac muscle cell action potential	12170	16	0.266886	203	308	2	5	0.199256	0.00037316	0.00037316	5	280	Transmission across Chemical Synapses; Neurotransmitter Receptor Binding And Downstream Transmission In The Postsynaptic Cell; ligand-gated ion channel activity	HCN2; HCN4	CACNA1D; HCN2; HCN4; KCNJ2; SCN5A
1269484	R-HSA-5218920	VEGFR2 mediated vascular permeability	12170	26	0.433689	203	308	2	6	0.342838	0.000400054	0.000400054	5	280	Transmission across Chemical Synapses; Neurotransmitter Receptor Binding And Downstream Transmission In The Postsynaptic Cell; ligand-gated ion channel activity	CAV1; PAK2	AKT1; CALM1; CAV1; CTNNB1; HSP90AA1; PAK2
506579	GO:0043548	phosphatidylinositol 3-kinase binding	12170	26	0.433689	203	308	1	6	0.79404	0.000400054	0.000400054	5	280	Transmission across Chemical Synapses; Neurotransmitter Receptor Binding And Downstream Transmission In The Postsynaptic Cell; ligand-gated ion channel activity	LCK	CALM1; CBL; DNM2; FYN; JAK2; LCK
672449	WP2012	miRs in Muscle Cell Differentiation	12170	26	0.433689	203	308	1	6	0.79404	0.000400054	0.000400054	5	280	Transmission across Chemical Synapses; Neurotransmitter Receptor Binding And Downstream Transmission In The Postsynaptic Cell; ligand-gated ion channel activity	PRKCZ	MEF2A; MEF2C; PRKACA; PRKACB; PRKACG; PRKCZ
495383	GO:0015108	chloride transmembrane transporter activity	12170	66	1.1009	203	308	5	9	0.071763	0.000419362	0.000419362	5	280	Transmission across Chemical Synapses; Neurotransmitter Receptor Binding And Downstream Transmission In The Postsynaptic Cell; ligand-gated ion channel activity	CFTR; GABRA5; GABRB3; GABRD; GABRG3	CFTR; CLCN2; GABRA2; GABRA4; GABRA5; GABRB1; GABRB2; GABRD; GABRG2
752373	GO:0086001	cardiac muscle cell action potential	12170	38	0.633854	203	308	3	7	0.185586	0.000421248	0.000421248	5	280	Transmission across Chemical Synapses; Neurotransmitter Receptor Binding And Downstream Transmission In The Postsynaptic Cell; ligand-gated ion channel activity	HCN2; HCN4; SNTA1	CACNA1D; HCN2; HCN4; KCNJ2; KCNJ8; SCN5A; SNTA1
503904	GO:0034704	calcium channel complex	12170	52	0.867379	203	308	4	8	0.116395	0.000459027	0.000459027	5	280	Transmission across Chemical Synapses; Neurotransmitter Receptor Binding And Downstream Transmission In The Postsynaptic Cell; ligand-gated ion channel activity	CACNA1B; CACNA1F; CACNA1H; NOS1	CACNA1D; CACNA1F; CACNA1H; CACNA1S; CACNG3; CACNG8; CALM1; PRKACA
459	ko04020	Calcium signaling pathway	12170	138	2.30189	203	308	10	13	0.0052048	0.000490125	0.000490125	5	280	Transmission across Chemical Synapses; Neurotransmitter Receptor Binding And Downstream Transmission In The Postsynaptic Cell; ligand-gated ion channel activity	CACNA1B; CACNA1F; CACNA1H; CAMK2B; CHRNA7; ITPR1; NOS1; P2RX4; P2RX7; PLCG2	CACNA1D; CACNA1F; CACNA1H; CACNA1S; CALM1; CAMK2B; CAMK2G; ITPR1; P2RX4; PRKACA; PRKACB; PRKACG; PTK2B
499846	GO:0030506	ankyrin binding	12170	17	0.283566	203	308	1	5	0.671133	0.000501257	0.000501257	5	280	Transmission across Chemical Synapses; Neurotransmitter Receptor Binding And Downstream Transmission In The Postsynaptic Cell; ligand-gated ion channel activity	FLNC	CACNA1D; CDH1; FLNC; KCNJ11; SCN5A
1270323	R-HSA-373760	L1CAM interactions	12170	84	1.40115	203	308	6	10	0.0501513	0.000505686	0.000505686	5	280	Transmission across Chemical Synapses; Neurotransmitter Receptor Binding And Downstream Transmission In The Postsynaptic Cell; ligand-gated ion channel activity	DLG1; DLG4; DNM1; MAPK1; MAPK3; SPTAN1	DLG1; DLG3; DNM1; DNM2; ITGA2B; MAPK3; SCN2A; SCN5A; SPTAN1; SRC
911464	GO:1902476	chloride transmembrane transport	12170	68	1.13426	203	308	5	9	0.0777534	0.000517257	0.000517257	5	280	Transmission across Chemical Synapses; Neurotransmitter Receptor Binding And Downstream Transmission In The Postsynaptic Cell; ligand-gated ion channel activity	CFTR; GABRA5; GABRB3; GABRD; GABRG3	CFTR; CLCN2; GABRA2; GABRA4; GABRA5; GABRB1; GABRB2; GABRD; GABRG2
513747	GO:0060191	regulation of lipase activity	12170	139	2.31857	203	308	6	13	0.19945	0.000518244	0.000518244	5	280	Transmission across Chemical Synapses; Neurotransmitter Receptor Binding And Downstream Transmission In The Postsynaptic Cell; ligand-gated ion channel activity	CAMK2B; GNB1; GNG13; ITPR1; PLA2G1B; PRKCZ	CALM1; CAMK2B; GNG13; ITPR1; JAK2; NGF; PLA2G1B; PRKACA; PRKACB; PRKACG; PRKCZ; RHOA; SNCA
100065	ko05020	Prion diseases	12170	28	0.46705	203	308	3	6	0.116395	0.000590252	0.000590252	5	280	Transmission across Chemical Synapses; Neurotransmitter Receptor Binding And Downstream Transmission In The Postsynaptic Cell; ligand-gated ion channel activity	MAPK1; MAPK3; NOTCH1	FYN; MAPK3; NOTCH1; PRKACA; PRKACB; PRKACG
513862	GO:0060306	regulation of membrane repolarization	12170	28	0.46705	203	308	3	6	0.116395	0.000590252	0.000590252	5	280	Transmission across Chemical Synapses; Neurotransmitter Receptor Binding And Downstream Transmission In The Postsynaptic Cell; ligand-gated ion channel activity	CAV1; DLG1; SNTA1	CACNA1D; CAV1; DLG1; KCNJ2; SCN5A; SNTA1
492496	GO:0008144	drug binding	12170	86	1.43451	203	308	4	10	0.298977	0.000601955	0.000601955	5	280	Transmission across Chemical Synapses; Neurotransmitter Receptor Binding And Downstream Transmission In The Postsynaptic Cell; ligand-gated ion channel activity	DHODH; IL2RA; P2RX4; SLC6A3	CHRNA2; CHRNA3; CHRNB2; CHRNB3; CHRNB4; DHODH; FKBP6; IL2RA; P2RX4; SLC6A3
517562	GO:0072659	protein localization to plasma membrane	12170	104	1.73476	203	308	7	11	0.0378897	0.00062691	0.00062691	5	280	Transmission across Chemical Synapses; Neurotransmitter Receptor Binding And Downstream Transmission In The Postsynaptic Cell; ligand-gated ion channel activity	DLG1; GAK; GCC2; NSF; PALM; PRKCZ; TESC	CDH1; DLG1; GAK; GCC2; NSF; PALM; PRKCZ; STXBP1; TESC; VAMP2; VAMP3
491791	GO:0006942	regulation of striated muscle contraction	12170	70	1.16763	203	308	5	9	0.0838501	0.000633844	0.000633844	5	280	Transmission across Chemical Synapses; Neurotransmitter Receptor Binding And Downstream Transmission In The Postsynaptic Cell; ligand-gated ion channel activity	CAV1; DLG1; HCN4; NOS1; P2RX4	CALM1; CAV1; DLG1; HCN4; HSP90AA1; KCNJ2; P2RX4; PRKACA; SCN5A
495152	GO:0014704	intercalated disc	12170	41	0.683895	203	308	2	7	0.564505	0.000656172	0.000656172	5	280	Transmission across Chemical Synapses; Neurotransmitter Receptor Binding And Downstream Transmission In The Postsynaptic Cell; ligand-gated ion channel activity	DLG1; TJP1	CTNNB1; DLG1; KCNJ11; KCNJ2; SCN2A; SCN5A; TJP1
501192	GO:0031952	regulation of protein autophosphorylation	12170	29	0.48373	203	308	2	6	0.380968	0.000712079	0.000712079	5	280	Transmission across Chemical Synapses; Neurotransmitter Receptor Binding And Downstream Transmission In The Postsynaptic Cell; ligand-gated ion channel activity	CAV1; MVP	CALM1; CAV1; INS; JUN; MVP; SRC
1268813	R-HSA-977443	GABA receptor activation	12170	42	0.700575	203	308	4	7	0.0744832	0.000751577	0.000751577	5	280	Transmission across Chemical Synapses; Neurotransmitter Receptor Binding And Downstream Transmission In The Postsynaptic Cell; ligand-gated ion channel activity	GABRA5; GABRB3; GABRG3; GNB1	GABRA2; GABRA4; GABRA5; GABRB1; GABRB2; GABRG2; KCNJ2
488813	GO:0003015	heart process	12170	72	1.20099	203	308	2	9	0.77805	0.000762443	0.000762443	5	280	Transmission across Chemical Synapses; Neurotransmitter Receptor Binding And Downstream Transmission In The Postsynaptic Cell; ligand-gated ion channel activity	CAV1; SNTA1	CACNA1D; CAV1; CDC42; KCNJ2; KCNJ8; PIK3CA; SCN5A; SNTA1; SRC
116129	ko05412	Arrhythmogenic right ventricular cardiomyopathy (ARVC)	12170	57	0.950781	203	308	1	8	1	0.000822738	0.000822738	5	280	Transmission across Chemical Synapses; Neurotransmitter Receptor Binding And Downstream Transmission In The Postsynaptic Cell; ligand-gated ion channel activity	CACNA1F	ACTB; CACNA1D; CACNA1F; CACNA1S; CACNG3; CACNG8; CTNNB1; ITGA2B
1270115	R-HSA-202131	Metabolism of nitric oxide	12170	19	0.316927	203	308	1	5	0.701639	0.000824736	0.000824736	5	280	Transmission across Chemical Synapses; Neurotransmitter Receptor Binding And Downstream Transmission In The Postsynaptic Cell; ligand-gated ion channel activity	CAV1	AKT1; CALM1; CAV1; DNM2; HSP90AA1
198849	WP35	G Protein Signaling Pathways	12170	73	1.21767	203	308	5	9	0.0925891	0.000827463	0.000827463	5	280	Transmission across Chemical Synapses; Neurotransmitter Receptor Binding And Downstream Transmission In The Postsynaptic Cell; ligand-gated ion channel activity	GNB1; GNG13; ITPR1; KRAS; PRKCZ	CALM1; GNG13; HRAS; ITPR1; PRKACA; PRKACB; PRKACG; PRKCZ; RHOA
491689	GO:0006821	chloride transport	12170	73	1.21767	203	308	5	9	0.0925891	0.000827463	0.000827463	5	280	Transmission across Chemical Synapses; Neurotransmitter Receptor Binding And Downstream Transmission In The Postsynaptic Cell; ligand-gated ion channel activity	CFTR; GABRA5; GABRB3; GABRD; GABRG3	CFTR; CLCN2; GABRA2; GABRA4; GABRA5; GABRB1; GABRB2; GABRD; GABRG2
505527	GO:0042383	sarcolemma	12170	108	1.80148	203	308	5	11	0.224707	0.000827463	0.000827463	5	280	Transmission across Chemical Synapses; Neurotransmitter Receptor Binding And Downstream Transmission In The Postsynaptic Cell; ligand-gated ion channel activity	ABCC9; DLG1; FLNC; NOS1; SNTA1	ABCC9; CACNA1D; CACNA1S; DLG1; FLNC; KCNJ11; KCNJ2; KCNJ8; SCN2A; SCN5A; SNTA1
491417	GO:0006521	regulation of cellular amino acid metabolic process	12170	109	1.81816	203	308	6	11	0.111182	0.00089224	0.00089224	5	280	Transmission across Chemical Synapses; Neurotransmitter Receptor Binding And Downstream Transmission In The Postsynaptic Cell; ligand-gated ion channel activity	CAV1; CTBP1; MVP; NCK2; PRKCZ; SNTA1	CALM1; CAV1; CTBP1; INS; MVP; NCK2; PRKCZ; PSEN1; SIN3A; SNCA; SNTA1
511793	GO:0050848	regulation of calcium-mediated signaling	12170	58	0.967461	203	308	5	8	0.0501513	0.000899639	0.000899639	5	280	Transmission across Chemical Synapses; Neurotransmitter Receptor Binding And Downstream Transmission In The Postsynaptic Cell; ligand-gated ion channel activity	HTT; ITPR1; MAPT; NOS1; P2RX4	CALM1; HTT; ITPR1; MAPT; P2RX4; PRKACA; PTK2B; SYK
672454	WP2118	Arrhythmogenic Right Ventricular Cardiomyopathy	12170	58	0.967461	203	308	1	8	1	0.000899639	0.000899639	5	280	Transmission across Chemical Synapses; Neurotransmitter Receptor Binding And Downstream Transmission In The Postsynaptic Cell; ligand-gated ion channel activity	CACNA1F	ACTB; CACNA1D; CACNA1F; CACNA1S; CACNG3; CACNG8; CTNNB1; ITGA2B
1339121	R-HSA-5578775	Ion homeostasis	12170	44	0.733936	203	308	4	7	0.0826608	0.000970958	0.000970958	5	280	Transmission across Chemical Synapses; Neurotransmitter Receptor Binding And Downstream Transmission In The Postsynaptic Cell; ligand-gated ion channel activity	ABCC9; CAMK2B; ITPR1; NOS1	ABCC9; CALM1; CAMK2B; CAMK2G; ITPR1; KCNJ11; PRKACA
83098	hsa05012	Parkinson's disease	12170	92	1.53459	203	308	4	10	0.3404	0.000974974	0.000974974	5	280	Transmission across Chemical Synapses; Neurotransmitter Receptor Binding And Downstream Transmission In The Postsynaptic Cell; ligand-gated ion channel activity	COX6A1; SEPT5; SLC6A3; UBE2L3	COX6A1; PARK2; PRKACA; PRKACB; PRKACG; SEPT5; SLC6A3; SNCA; UBB; UBE2L3
508876	GO:0046628	positive regulation of insulin receptor signaling pathway	12170	11	0.183484	203	308	2	4	0.130161	0.00102662	0.00102662	5	280	Transmission across Chemical Synapses; Neurotransmitter Receptor Binding And Downstream Transmission In The Postsynaptic Cell; ligand-gated ion channel activity	LEP; PRKCZ	INS; LEP; PRKCZ; SRC
516298	GO:0071374	cellular response to parathyroid hormone stimulus	12170	11	0.183484	203	308	1	4	0.579916	0.00102662	0.00102662	5	280	Transmission across Chemical Synapses; Neurotransmitter Receptor Binding And Downstream Transmission In The Postsynaptic Cell; ligand-gated ion channel activity	KAT2B	KAT2B; MEF2C; PRKACA; PRKACG
1270117	R-HSA-203615	eNOS activation	12170	11	0.183484	203	308	1	4	0.579916	0.00102662	0.00102662	5	280	Transmission across Chemical Synapses; Neurotransmitter Receptor Binding And Downstream Transmission In The Postsynaptic Cell; ligand-gated ion channel activity	CAV1	AKT1; CALM1; CAV1; HSP90AA1
1269516	R-HSA-5626467	RHO GTPases activate IQGAPs	12170	11	0.183484	203	308	0	4	1	0.00102662	0.00102662	5	280	Transmission across Chemical Synapses; Neurotransmitter Receptor Binding And Downstream Transmission In The Postsynaptic Cell; ligand-gated ion channel activity		CALM1; CDC42; CDH1; CTNNB1
498078	GO:0019226	transmission of nerve impulse	12170	45	0.750616	203	308	3	7	0.240132	0.00109203	0.00109203	5	280	Transmission across Chemical Synapses; Neurotransmitter Receptor Binding And Downstream Transmission In The Postsynaptic Cell; ligand-gated ion channel activity	DMRT3; KCND2; P2RX4	CACNG3; CACNG8; DMRT3; KCND2; P2RX4; SCN2A; SCN5A
126872	ko04114	Oocyte meiosis	12170	95	1.58463	203	308	5	10	0.171856	0.00123628	0.00123628	5	280	Transmission across Chemical Synapses; Neurotransmitter Receptor Binding And Downstream Transmission In The Postsynaptic Cell; ligand-gated ion channel activity	CAMK2B; ITPR1; MAPK1; MAPK12; MAPK3	CALM1; CAMK2B; CAMK2G; INS; ITPR1; MAPK12; MAPK3; PRKACA; PRKACB; PRKACG
500873	GO:0031623	receptor internalization	12170	46	0.767297	203	308	3	7	0.248655	0.00124774	0.00124774	5	280	Transmission across Chemical Synapses; Neurotransmitter Receptor Binding And Downstream Transmission In The Postsynaptic Cell; ligand-gated ion channel activity	CAV1; DNM1; RAB5A	CAV1; DNM1; DNM2; GRB2; RAB5A; SNCA; SYK
496350	GO:0045744	negative regulation of G-protein coupled receptor protein signaling pathway	12170	33	0.550452	203	308	5	6	0.00823746	0.00134278	0.00134278	5	280	Transmission across Chemical Synapses; Neurotransmitter Receptor Binding And Downstream Transmission In The Postsynaptic Cell; ligand-gated ion channel activity	DNM1; GRK5; NOS1; PALM; RGS12	DNM1; DNM2; GRK5; PALM; RGS12; SNCA
490893	GO:0005891	voltage-gated calcium channel complex	12170	33	0.550452	203	308	4	6	0.0424616	0.00134278	0.00134278	5	280	Transmission across Chemical Synapses; Neurotransmitter Receptor Binding And Downstream Transmission In The Postsynaptic Cell; ligand-gated ion channel activity	CACNA1B; CACNA1F; CACNA1H; NOS1	CACNA1D; CACNA1F; CACNA1H; CACNA1S; CACNG3; CACNG8
490479	GO:0005245	voltage-gated calcium channel activity	12170	33	0.550452	203	308	3	6	0.149472	0.00134278	0.00134278	5	280	Transmission across Chemical Synapses; Neurotransmitter Receptor Binding And Downstream Transmission In The Postsynaptic Cell; ligand-gated ion channel activity	CACNA1B; CACNA1F; CACNA1H	CACNA1D; CACNA1F; CACNA1H; CACNA1S; CACNG3; CACNG8
1269472	R-HSA-167021	PLC-gamma1 signalling	12170	33	0.550452	203	308	1	6	0.879052	0.00134278	0.00134278	5	280	Transmission across Chemical Synapses; Neurotransmitter Receptor Binding And Downstream Transmission In The Postsynaptic Cell; ligand-gated ion channel activity	ITPR1	CALM1; ITPR1; NGF; PRKACA; PRKACB; PRKACG
487917	GO:0002027	regulation of heart rate	12170	79	1.31775	203	308	3	9	0.557946	0.00141433	0.00141433	5	280	Transmission across Chemical Synapses; Neurotransmitter Receptor Binding And Downstream Transmission In The Postsynaptic Cell; ligand-gated ion channel activity	CAV1; HCN4; SNTA1	CACNA1D; CALM1; CAV1; HCN4; KCNJ2; MDM2; PRKACA; SCN5A; SNTA1
496865	GO:0046887	positive regulation of hormone secretion	12170	98	1.63468	203	308	4	10	0.375176	0.00154748	0.00154748	5	280	Transmission across Chemical Synapses; Neurotransmitter Receptor Binding And Downstream Transmission In The Postsynaptic Cell; ligand-gated ion channel activity	CFTR; LEP; NCOA6; NLGN2	ARHGEF7; CFTR; INS; JAK2; LEP; NCOA6; NLGN2; PTPN11; SMAD4; STX4
1270107	R-HSA-381676	Glucagon-like Peptide-1 (GLP1) regulates insulin secretion	12170	34	0.567132	203	308	3	6	0.15805	0.00155857	0.00155857	5	280	Transmission across Chemical Synapses; Neurotransmitter Receptor Binding And Downstream Transmission In The Postsynaptic Cell; ligand-gated ion channel activity	GNB1; GNG13; ITPR1	GNG13; ITPR1; PRKACA; PRKACB; PRKACG; RAP1A
1222950	hsa04923	Regulation of lipolysis in adipocytes	12170	48	0.800657	203	308	1	7	1	0.00157314	0.00157314	5	280	Transmission across Chemical Synapses; Neurotransmitter Receptor Binding And Downstream Transmission In The Postsynaptic Cell; ligand-gated ion channel activity	PRKG1	AKT1; INS; PIK3CA; PRKACA; PRKACB; PRKACG; PRKG1
509	ko05010	Alzheimer's disease	12170	118	1.96828	203	308	7	11	0.0597846	0.00164381	0.00164381	5	280	Transmission across Chemical Synapses; Neurotransmitter Receptor Binding And Downstream Transmission In The Postsynaptic Cell; ligand-gated ion channel activity	CACNA1F; COX6A1; ITPR1; MAPK1; MAPK3; MAPT; NOS1	APP; CACNA1D; CACNA1F; CACNA1S; CALM1; COX6A1; ITPR1; MAPK3; MAPT; PSEN1; SNCA
491685	GO:0006816	calcium ion transport	12170	181	3.01915	203	308	10	14	0.0233943	0.00170527	0.00170527	5	280	Transmission across Chemical Synapses; Neurotransmitter Receptor Binding And Downstream Transmission In The Postsynaptic Cell; ligand-gated ion channel activity	CACNA1B; CACNA1F; CACNA1H; CAV1; CHRNA4; CHRNA7; ITPR1; LCK; P2RX7; PLCG2	CACNA1D; CACNA1F; CACNA1H; CACNA1S; CACNG3; CACNG8; CAMK2G; CAV1; CHRNA4; CHRNB2; FYN; ITPR1; LCK; PSEN1
489297	GO:0043292	contractile fiber	12170	183	3.05251	203	308	7	14	0.220667	0.00189581	0.00189581	5	280	Transmission across Chemical Synapses; Neurotransmitter Receptor Binding And Downstream Transmission In The Postsynaptic Cell; ligand-gated ion channel activity	ABCC9; FHL2; FLNC; KAT2B; NOS1; SPTAN1; STUB1	ABCC9; CACNA1D; CACNA1S; CALM1; CTNNB1; FHL2; FLNC; KAT2B; KCNJ8; MEF2C; PSEN1; SCN5A; SPTAN1; STUB1
1339119	R-HSA-5576893	Phase 2 - plateau phase	12170	23	0.383648	203	308	1	5	0.75299	0.00191151	0.00191151	5	280	Transmission across Chemical Synapses; Neurotransmitter Receptor Binding And Downstream Transmission In The Postsynaptic Cell; ligand-gated ion channel activity	CACNA1F	CACNA1D; CACNA1F; CACNA1S; CACNG3; CACNG8
491759	GO:0006898	receptor-mediated endocytosis	12170	162	2.70222	203	308	11	13	0.00444662	0.00195218	0.00195218	5	280	Transmission across Chemical Synapses; Neurotransmitter Receptor Binding And Downstream Transmission In The Postsynaptic Cell; ligand-gated ion channel activity	CAV1; DNM1; GAK; HBA1; HBA2; IGLV3-21; LRPAP1; NLGN3; RAB5A; SORL1; VLDLR	CAV1; DNM1; DNM2; GAK; GRB2; HBA1; HBA2; HBB; HSP90AA1; RAB5A; SNCA; SORL1; SYK
1022098	GO:0098661	inorganic anion transmembrane transport	12170	83	1.38447	203	308	5	9	0.124166	0.00195396	0.00195396	5	280	Transmission across Chemical Synapses; Neurotransmitter Receptor Binding And Downstream Transmission In The Postsynaptic Cell; ligand-gated ion channel activity	CFTR; GABRA5; GABRB3; GABRD; GABRG3	CFTR; CLCN2; GABRA2; GABRA4; GABRA5; GABRB1; GABRB2; GABRD; GABRG2
106591	ko05410	Hypertrophic cardiomyopathy (HCM)	12170	66	1.1009	203	308	1	8	1	0.00198898	0.00198898	5	280	Transmission across Chemical Synapses; Neurotransmitter Receptor Binding And Downstream Transmission In The Postsynaptic Cell; ligand-gated ion channel activity	CACNA1F	ACTB; CACNA1D; CACNA1F; CACNA1S; CACNG3; CACNG8; ITGA2B; TGFB1
1269579	R-HSA-416482	G alpha (12/13) signalling events	12170	67	1.11758	203	308	2	8	0.739711	0.00218946	0.00218946	5	280	Transmission across Chemical Synapses; Neurotransmitter Receptor Binding And Downstream Transmission In The Postsynaptic Cell; ligand-gated ion channel activity	GNB1; GNG13	ARHGEF7; CDC42; GNG13; PIK3CA; RHOA; RHOB; SOS1; SOS2
1269615	R-HSA-4086398	Ca2+ pathway	12170	51	0.850698	203	308	6	7	0.00813409	0.00220247	0.00220247	5	280	Transmission across Chemical Synapses; Neurotransmitter Receptor Binding And Downstream Transmission In The Postsynaptic Cell; ligand-gated ion channel activity	GNB1; GNG13; ITPR1; PDE6G; PRKG1; TNRC6B	CALM1; CTNNB1; GNG13; ITPR1; PDE6G; PRKG1; TNRC6B
1268801	R-HSA-442742	CREB phosphorylation through the activation of Ras	12170	24	0.400329	203	308	3	5	0.0905441	0.00228545	0.00228545	5	280	Transmission across Chemical Synapses; Neurotransmitter Receptor Binding And Downstream Transmission In The Postsynaptic Cell; ligand-gated ion channel activity	CAMK2B; DLG4; MAPK1	CALM1; CAMK2B; CAMK2G; HRAS; RAF1
491790	GO:0006941	striated muscle contraction	12170	85	1.41783	203	308	3	9	0.579916	0.00229193	0.00229193	5	280	Transmission across Chemical Synapses; Neurotransmitter Receptor Binding And Downstream Transmission In The Postsynaptic Cell; ligand-gated ion channel activity	CHRNB1; NOS1; SNTA1	CACNA1D; CHRNB1; CHRNE; HSP90AA1; KCNJ2; KCNJ8; PIK3CA; SCN5A; SNTA1
487918	GO:0002028	regulation of sodium ion transport	12170	68	1.13426	203	308	6	8	0.0235622	0.00239342	0.00239342	5	280	Transmission across Chemical Synapses; Neurotransmitter Receptor Binding And Downstream Transmission In The Postsynaptic Cell; ligand-gated ion channel activity	DLG1; NOS1; P2RX4; P2RX7; SNTA1; TESC	AKT1; DLG1; DNM2; P2RX4; SCN5A; SNTA1; TESC; TGFB1
518149	GO:0090002	establishment of protein localization to plasma membrane	12170	68	1.13426	203	308	5	8	0.0777534	0.00239342	0.00239342	5	280	Transmission across Chemical Synapses; Neurotransmitter Receptor Binding And Downstream Transmission In The Postsynaptic Cell; ligand-gated ion channel activity	GAK; GCC2; NSF; PALM; TESC	CDH1; GAK; GCC2; NSF; PALM; TESC; VAMP2; VAMP3
496312	GO:0016248	channel inhibitor activity	12170	24	0.400329	203	308	5	4	0.00251984	0.015539	0.00251984	5	280	Transmission across Chemical Synapses; Neurotransmitter Receptor Binding And Downstream Transmission In The Postsynaptic Cell; ligand-gated ion channel activity	BCL2; CAV1; CFTR; ITPR1; STX1A	CAV1; CFTR; ITPR1; STX1A
516173	GO:0071248	cellular response to metal ion	12170	125	2.08505	203	308	2	11	1	0.00254705	0.00254705	5	280	Transmission across Chemical Synapses; Neurotransmitter Receptor Binding And Downstream Transmission In The Postsynaptic Cell; ligand-gated ion channel activity	CACNA1H; ELN	CACNA1H; CDH1; CTNNB1; ELN; FOS; JUN; MEF2A; MEF2C; PARK2; SCN5A; SNCA
491088	GO:0006109	regulation of carbohydrate metabolic process	12170	146	2.43533	203	308	3	12	0.899145	0.00257577	0.00257577	5	280	Transmission across Chemical Synapses; Neurotransmitter Receptor Binding And Downstream Transmission In The Postsynaptic Cell; ligand-gated ion channel activity	KAT2B; LEP; P2RX7	AKT1; INS; KAT2B; LEP; NCOR1; PARK2; PTK2B; SNCA; SRC; STAT3; TGFB1; TP53
516166	GO:0071241	cellular response to inorganic substance	12170	146	2.43533	203	308	2	12	1	0.00257577	0.00257577	5	280	Transmission across Chemical Synapses; Neurotransmitter Receptor Binding And Downstream Transmission In The Postsynaptic Cell; ligand-gated ion channel activity	CACNA1H; ELN	CACNA1H; CDH1; CTNNB1; DNM2; ELN; FOS; JUN; MEF2A; MEF2C; PARK2; SCN5A; SNCA
506190	GO:0043112	receptor metabolic process	12170	70	1.16763	203	308	3	8	0.463614	0.00282057	0.00282057	5	280	Transmission across Chemical Synapses; Neurotransmitter Receptor Binding And Downstream Transmission In The Postsynaptic Cell; ligand-gated ion channel activity	CAV1; DNM1; RAB5A	CAV1; DNM1; DNM2; GRB2; RAB5A; SNCA; SYK; TGFB1
507397	GO:0044449	contractile fiber part	12170	170	2.83566	203	308	7	13	0.182393	0.00290632	0.00290632	5	280	Transmission across Chemical Synapses; Neurotransmitter Receptor Binding And Downstream Transmission In The Postsynaptic Cell; ligand-gated ion channel activity	ABCC9; FHL2; FLNC; KAT2B; NOS1; SPTAN1; STUB1	ABCC9; CACNA1D; CACNA1S; CALM1; CTNNB1; FHL2; FLNC; KAT2B; MEF2C; PSEN1; SCN5A; SPTAN1; STUB1
1022094	GO:0098657	import into cell	12170	54	0.90074	203	308	3	7	0.317834	0.00298432	0.00298432	5	280	Transmission across Chemical Synapses; Neurotransmitter Receptor Binding And Downstream Transmission In The Postsynaptic Cell; ligand-gated ion channel activity	HCN2; HCN4; SLC6A3	HCN2; HCN4; KCNJ8; PARK2; SLC6A3; SNAP25; SNCA
507297	GO:0044291	cell-cell contact zone	12170	54	0.90074	203	308	2	7	0.650062	0.00298432	0.00298432	5	280	Transmission across Chemical Synapses; Neurotransmitter Receptor Binding And Downstream Transmission In The Postsynaptic Cell; ligand-gated ion channel activity	DLG1; TJP1	CTNNB1; DLG1; KCNJ11; KCNJ2; SCN2A; SCN5A; TJP1
946557	GO:0098900	regulation of action potential	12170	39	0.650534	203	308	3	6	0.193237	0.00301557	0.00301557	5	280	Transmission across Chemical Synapses; Neurotransmitter Receptor Binding And Downstream Transmission In The Postsynaptic Cell; ligand-gated ion channel activity	CAV1; DLG1; HCN4	CAV1; CHRNB2; DLG1; HCN4; KCNJ2; SCN5A
506499	GO:0043467	regulation of generation of precursor metabolites and energy	12170	71	1.18431	203	308	1	8	1	0.00304777	0.00304777	5	280	Transmission across Chemical Synapses; Neurotransmitter Receptor Binding And Downstream Transmission In The Postsynaptic Cell; ligand-gated ion channel activity	P2RX7	AKT1; INS; NCOR1; PIK3CA; PRKACA; SNCA; STAT3; TP53
137941	tcrcalciumpathway	Calcium signaling in the CD4+ TCR pathway	12170	26	0.433689	203	308	1	5	0.79404	0.00315848	0.00315848	5	280	Transmission across Chemical Synapses; Neurotransmitter Receptor Binding And Downstream Transmission In The Postsynaptic Cell; ligand-gated ion channel activity	IL2RA	CALM1; FOS; IL2RA; JUN; PRKACA
511818	GO:0050880	regulation of blood vessel size	12170	109	1.81816	203	308	6	10	0.111182	0.00319431	0.00319431	5	280	Transmission across Chemical Synapses; Neurotransmitter Receptor Binding And Downstream Transmission In The Postsynaptic Cell; ligand-gated ion channel activity	CAV1; KAT2B; LEP; NOS1; PRKG1; SNTA1	AKT1; CAV1; HBB; INS; KAT2B; KCNJ8; LEP; PRKG1; SHC1; SNTA1
516606	GO:0071682	endocytic vesicle lumen	12170	15	0.250205	203	308	2	4	0.185586	0.00319431	0.00319431	5	280	Transmission across Chemical Synapses; Neurotransmitter Receptor Binding And Downstream Transmission In The Postsynaptic Cell; ligand-gated ion channel activity	HBA1; HBA2	HBA1; HBA2; HBB; HSP90AA1
1268802	R-HSA-442982	Ras activation uopn Ca2+ infux through NMDA receptor	12170	15	0.250205	203	308	2	4	0.185586	0.00319431	0.00319431	5	280	Transmission across Chemical Synapses; Neurotransmitter Receptor Binding And Downstream Transmission In The Postsynaptic Cell; ligand-gated ion channel activity	CAMK2B; DLG4	CALM1; CAMK2B; CAMK2G; HRAS
516033	GO:0071107	response to parathyroid hormone	12170	15	0.250205	203	308	1	4	0.639753	0.00319431	0.00319431	5	280	Transmission across Chemical Synapses; Neurotransmitter Receptor Binding And Downstream Transmission In The Postsynaptic Cell; ligand-gated ion channel activity	KAT2B	KAT2B; MEF2C; PRKACA; PRKACG
497082	GO:0018107	peptidyl-threonine phosphorylation	12170	55	0.91742	203	308	4	7	0.129875	0.00321036	0.00321036	5	280	Transmission across Chemical Synapses; Neurotransmitter Receptor Binding And Downstream Transmission In The Postsynaptic Cell; ligand-gated ion channel activity	BCL2; CAMK2B; CAMKK2; MAPK1	AKT1; CAMK2B; CAMK2G; CAMKK2; MAPK8; PRKACA; PRKACG
490620	GO:0005516	calmodulin binding	12170	151	2.51873	203	308	7	12	0.130161	0.00326119	0.00326119	5	280	Transmission across Chemical Synapses; Neurotransmitter Receptor Binding And Downstream Transmission In The Postsynaptic Cell; ligand-gated ion channel activity	ADD1; CAMK2B; CAMKK2; NOS1; SNTA1; SPTAN1; TJP1	ADD1; CAMK2B; CAMK2G; CAMKK2; SCN5A; SNTA1; SPTAN1; SYT7; TJP1; UNC13A; UNC13B; VAMP2
494593	GO:0010524	positive regulation of calcium ion transport into cytosol	12170	40	0.667214	203	308	5	6	0.0160938	0.00334213	0.00334213	5	280	Transmission across Chemical Synapses; Neurotransmitter Receptor Binding And Downstream Transmission In The Postsynaptic Cell; ligand-gated ion channel activity	CAV1; HTT; P2RX4; P2RX7; PLA2G1B	CALM1; CAV1; HTT; P2RX4; PLA2G1B; SNCA
504335	GO:0035150	regulation of tube size	12170	110	1.83484	203	308	6	10	0.112057	0.00335192	0.00335192	5	280	Transmission across Chemical Synapses; Neurotransmitter Receptor Binding And Downstream Transmission In The Postsynaptic Cell; ligand-gated ion channel activity	CAV1; KAT2B; LEP; NOS1; PRKG1; SNTA1	AKT1; CAV1; HBB; INS; KAT2B; KCNJ8; LEP; PRKG1; SHC1; SNTA1
506337	GO:0043271	negative regulation of ion transport	12170	110	1.83484	203	308	6	10	0.112057	0.00335192	0.00335192	5	280	Transmission across Chemical Synapses; Neurotransmitter Receptor Binding And Downstream Transmission In The Postsynaptic Cell; ligand-gated ion channel activity	BCL2; CABP1; CAV1; LEP; NOS1; OPRL1	AKT1; CABP1; CALM1; CAV1; GPM6B; LEP; OPRL1; PTK2B; SNCA; TGFB1
499319	GO:0022401	negative adaptation of signaling pathway	12170	16	0.266886	203	308	3	4	0.0426735	0.00403229	0.00403229	5	280	Transmission across Chemical Synapses; Neurotransmitter Receptor Binding And Downstream Transmission In The Postsynaptic Cell; ligand-gated ion channel activity	CAMK2B; DNM1; GRK5	CAMK2B; DNM1; DNM2; GRK5
1270009	R-HSA-163560	Hormone-sensitive lipase (HSL)-mediated triacylglycerol hydrolysis	12170	16	0.266886	203	308	1	4	0.657394	0.00403229	0.00403229	5	280	Transmission across Chemical Synapses; Neurotransmitter Receptor Binding And Downstream Transmission In The Postsynaptic Cell; ligand-gated ion channel activity	CAV1	CAV1; PRKACA; PRKACB; PRKACG
750919	GO:0035994	response to muscle stretch	12170	16	0.266886	203	308	0	4	1	0.00403229	0.00403229	5	280	Transmission across Chemical Synapses; Neurotransmitter Receptor Binding And Downstream Transmission In The Postsynaptic Cell; ligand-gated ion channel activity		FOS; JUN; MAPK14; RAF1
490480	GO:0005246	calcium channel regulator activity	12170	28	0.46705	203	308	3	5	0.116395	0.00423822	0.00423822	5	280	Transmission across Chemical Synapses; Neurotransmitter Receptor Binding And Downstream Transmission In The Postsynaptic Cell; ligand-gated ion channel activity	ITPR1; PRKG1; STX1A	ITPR1; NRXN1; NRXN2; PRKG1; STX1A
501798	GO:0032570	response to progesterone	12170	42	0.700575	203	308	2	6	0.564505	0.00423822	0.00423822	5	280	Transmission across Chemical Synapses; Neurotransmitter Receptor Binding And Downstream Transmission In The Postsynaptic Cell; ligand-gated ion channel activity	CAV1; MBP	CAV1; FOS; GABRB1; MBP; SRC; TGFB1
499715	GO:0030315	T-tubule	12170	42	0.700575	203	308	1	6	0.977972	0.00423822	0.00423822	5	280	Transmission across Chemical Synapses; Neurotransmitter Receptor Binding And Downstream Transmission In The Postsynaptic Cell; ligand-gated ion channel activity	NOS1	CACNA1D; CACNA1S; KCNJ11; KCNJ2; SCN2A; SCN5A
486783	GO:0003924	GTPase activity	12170	179	2.98578	203	308	10	13	0.0223666	0.00433497	0.00433497	5	280	Transmission across Chemical Synapses; Neurotransmitter Receptor Binding And Downstream Transmission In The Postsynaptic Cell; ligand-gated ion channel activity	DNM1; EEF1A2; GNB1; KRAS; RAB5A; RAC3; RAN; RHOF; RHOT2; SEPT5	CDC42; DNM1; DNM2; EEF1A2; HRAS; RAB5A; RAC3; RAP1A; RHOA; RHOB; RHOF; RHOT2; SEPT5
213811	ko04724	Glutamatergic synapse	12170	95	1.58463	203	308	7	9	0.0259279	0.00454881	0.00454881	5	280	Transmission across Chemical Synapses; Neurotransmitter Receptor Binding And Downstream Transmission In The Postsynaptic Cell; ligand-gated ion channel activity	DLG4; GNB1; GNG13; ITPR1; MAPK1; MAPK3; SHANK2	CACNA1D; DLGAP1; GNG13; ITPR1; MAPK3; PRKACA; PRKACB; PRKACG; SHANK2
494740	GO:0010675	regulation of cellular carbohydrate metabolic process	12170	137	2.28521	203	308	3	11	0.852969	0.00487982	0.00487982	5	280	Transmission across Chemical Synapses; Neurotransmitter Receptor Binding And Downstream Transmission In The Postsynaptic Cell; ligand-gated ion channel activity	KAT2B; LEP; P2RX7	AKT1; INS; KAT2B; LEP; NCOR1; PARK2; PTK2B; SNCA; SRC; STAT3; TP53
495378	GO:0015103	inorganic anion transmembrane transporter activity	12170	96	1.60131	203	308	5	9	0.17262	0.00488433	0.00488433	5	280	Transmission across Chemical Synapses; Neurotransmitter Receptor Binding And Downstream Transmission In The Postsynaptic Cell; ligand-gated ion channel activity	CFTR; GABRA5; GABRB3; GABRD; GABRG3	CFTR; CLCN2; GABRA2; GABRA4; GABRA5; GABRB1; GABRB2; GABRD; GABRG2
497	ko04730	Long-term depression	12170	45	0.750616	203	308	6	5	0.00489732	0.0257948	0.00489732	5	280	Transmission across Chemical Synapses; Neurotransmitter Receptor Binding And Downstream Transmission In The Postsynaptic Cell; ligand-gated ion channel activity	ITPR1; KRAS; MAPK1; MAPK3; NOS1; PRKG1	HRAS; ITPR1; MAPK3; PRKG1; RAF1
752376	GO:0086004	regulation of cardiac muscle cell contraction	12170	29	0.48373	203	308	3	5	0.122301	0.00494605	0.00494605	5	280	Transmission across Chemical Synapses; Neurotransmitter Receptor Binding And Downstream Transmission In The Postsynaptic Cell; ligand-gated ion channel activity	CAV1; DLG1; HCN4	CAV1; DLG1; HCN4; KCNJ2; SCN5A
1269511	R-HSA-5627123	RHO GTPases activate PAKs	12170	17	0.283566	203	308	2	4	0.210753	0.00501116	0.00501116	5	280	Transmission across Chemical Synapses; Neurotransmitter Receptor Binding And Downstream Transmission In The Postsynaptic Cell; ligand-gated ion channel activity	LIMK1; PAK2	CALM1; CDC42; LIMK1; PAK2
1269610	R-HSA-3858494	Beta-catenin independent WNT signaling	12170	117	1.9516	203	308	8	10	0.0210672	0.005151	0.005151	5	280	Transmission across Chemical Synapses; Neurotransmitter Receptor Binding And Downstream Transmission In The Postsynaptic Cell; ligand-gated ion channel activity	GNB1; GNG13; ITPR1; PDE6G; PRKG1; RAC3; TNRC6B; UBC	CALM1; CTNNB1; GNG13; ITPR1; PDE6G; PRKG1; RAC3; RHOA; TNRC6B; UBB
487808	GO:0001917	photoreceptor inner segment	12170	29	0.48373	203	308	5	3	0.0052048	0.117989	0.0052048	5	280	Transmission across Chemical Synapses; Neurotransmitter Receptor Binding And Downstream Transmission In The Postsynaptic Cell; ligand-gated ion channel activity	DNM1; GNB1; NOS1; PHLPP2; SHANK2	DNM1; DNM2; SHANK2
502067	GO:0032845	negative regulation of homeostatic process	12170	113	1.88488	203	308	9	8	0.00542351	0.0353081	0.00542351	5	280	Transmission across Chemical Synapses; Neurotransmitter Receptor Binding And Downstream Transmission In The Postsynaptic Cell; ligand-gated ion channel activity	BCL2; CSK; ITPR1; KLF13; LCK; NOS1; P2RX7; PLCG2; PML	CALM1; CSK; ITPR1; KLF13; LCK; PML; SRC; TGFB1
513	ko05110	Vibrio cholerae infection	12170	45	0.750616	203	308	3	6	0.240132	0.00592127	0.00592127	5	280	Transmission across Chemical Synapses; Neurotransmitter Receptor Binding And Downstream Transmission In The Postsynaptic Cell; ligand-gated ion channel activity	CFTR; PLCG2; TJP1	ACTB; CFTR; PRKACA; PRKACB; PRKACG; TJP1
516244	GO:0071320	cellular response to cAMP	12170	45	0.750616	203	308	3	6	0.240132	0.00592127	0.00592127	5	280	Transmission across Chemical Synapses; Neurotransmitter Receptor Binding And Downstream Transmission In The Postsynaptic Cell; ligand-gated ion channel activity	CFTR; HCN2; HCN4	APP; CFTR; EP300; HCN2; HCN4; RAP1A
499465	GO:0023058	adaptation of signaling pathway	12170	18	0.300247	203	308	3	4	0.0547892	0.00611329	0.00611329	5	280	Transmission across Chemical Synapses; Neurotransmitter Receptor Binding And Downstream Transmission In The Postsynaptic Cell; ligand-gated ion channel activity	CAMK2B; DNM1; GRK5	CAMK2B; DNM1; DNM2; GRK5
497181	GO:0018210	peptidyl-threonine modification	12170	62	1.03418	203	308	4	7	0.16234	0.00611329	0.00611329	5	280	Transmission across Chemical Synapses; Neurotransmitter Receptor Binding And Downstream Transmission In The Postsynaptic Cell; ligand-gated ion channel activity	BCL2; CAMK2B; CAMKK2; MAPK1	AKT1; CAMK2B; CAMK2G; CAMKK2; MAPK8; PRKACA; PRKACG
518838	GO:2000191	regulation of fatty acid transport	12170	18	0.300247	203	308	2	4	0.225945	0.00611329	0.00611329	5	280	Transmission across Chemical Synapses; Neurotransmitter Receptor Binding And Downstream Transmission In The Postsynaptic Cell; ligand-gated ion channel activity	P2RX4; P2RX7	AKT1; NCOR1; P2RX4; SYK
1270007	R-HSA-194223	HDL-mediated lipid transport	12170	18	0.300247	203	308	1	4	0.686239	0.00611329	0.00611329	5	280	Transmission across Chemical Synapses; Neurotransmitter Receptor Binding And Downstream Transmission In The Postsynaptic Cell; ligand-gated ion channel activity	ZDHHC8	PRKACA; PRKACB; PRKACG; ZDHHC8
1269950	R-HSA-983712	Ion channel transport	12170	164	2.73558	203	308	5	12	0.541934	0.00620691	0.00620691	5	280	Transmission across Chemical Synapses; Neurotransmitter Receptor Binding And Downstream Transmission In The Postsynaptic Cell; ligand-gated ion channel activity	CAMK2B; GABRA5; GABRB3; GABRG3; UBC	CALM1; CAMK2B; CAMK2G; CLCN2; GABRA2; GABRA4; GABRA5; GABRB1; GABRB2; GABRG2; RAF1; UBB
491793	GO:0050954	sensory perception of mechanical stimulus	12170	121	2.01832	203	308	6	10	0.143043	0.0064548	0.0064548	5	280	Transmission across Chemical Synapses; Neurotransmitter Receptor Binding And Downstream Transmission In The Postsynaptic Cell; ligand-gated ion channel activity	DNM1; GABRA5; GABRB3; MBP; TBX1; TJP1	CACNA1D; CHRNB2; DNM1; FYN; GABRA5; GABRB2; LRTOMT; MBP; TBX1; TJP1
752457	GO:0086091	regulation of heart rate by cardiac conduction	12170	31	0.517091	203	308	2	5	0.411322	0.0064548	0.0064548	5	280	Transmission across Chemical Synapses; Neurotransmitter Receptor Binding And Downstream Transmission In The Postsynaptic Cell; ligand-gated ion channel activity	CAV1; HCN4	CACNA1D; CAV1; HCN4; KCNJ2; SCN5A
494630	GO:0010565	regulation of cellular ketone metabolic process	12170	188	3.13591	203	308	6	13	0.413826	0.0064548	0.0064548	5	280	Transmission across Chemical Synapses; Neurotransmitter Receptor Binding And Downstream Transmission In The Postsynaptic Cell; ligand-gated ion channel activity	CAV1; CTBP1; MVP; NCK2; PRKCZ; SNTA1	AKT1; CALM1; CAV1; CTBP1; INS; MVP; NCK2; NCOR2; PRKCZ; PSEN1; SIN3A; SNCA; SNTA1
752374	GO:0086002	cardiac muscle cell action potential involved in contraction	12170	31	0.517091	203	308	1	5	0.854511	0.0064548	0.0064548	5	280	Transmission across Chemical Synapses; Neurotransmitter Receptor Binding And Downstream Transmission In The Postsynaptic Cell; ligand-gated ion channel activity	SNTA1	CACNA1D; KCNJ2; KCNJ8; SCN5A; SNTA1
1269291	R-HSA-1489509	DAG and IP3 signaling	12170	31	0.517091	203	308	1	5	0.854511	0.0064548	0.0064548	5	280	Transmission across Chemical Synapses; Neurotransmitter Receptor Binding And Downstream Transmission In The Postsynaptic Cell; ligand-gated ion channel activity	ITPR1	CALM1; ITPR1; PRKACA; PRKACB; PRKACG
496367	GO:0016328	lateral plasma membrane	12170	46	0.767297	203	308	3	6	0.248655	0.00647328	0.00647328	5	280	Transmission across Chemical Synapses; Neurotransmitter Receptor Binding And Downstream Transmission In The Postsynaptic Cell; ligand-gated ion channel activity	AXIN1; DLG1; SNTA1	AXIN1; CDH1; CTNNB1; DLG1; SCN5A; SNTA1
1269341	R-HSA-418346	Platelet homeostasis	12170	70	1.16763	203	308	7	7	0.00711779	0.0111734	0.00711779	5	280	Transmission across Chemical Synapses; Neurotransmitter Receptor Binding And Downstream Transmission In The Postsynaptic Cell; ligand-gated ion channel activity	GNB1; GNG13; ITPR1; NOS1; P2RX4; P2RX7; PRKG1	CALM1; GNG13; ITPR1; MAPK14; P2RX4; PRKG1; PTPN11
504480	GO:0035296	regulation of tube diameter	12170	102	1.7014	203	308	6	9	0.0905441	0.00713672	0.00713672	5	280	Transmission across Chemical Synapses; Neurotransmitter Receptor Binding And Downstream Transmission In The Postsynaptic Cell; ligand-gated ion channel activity	CAV1; KAT2B; LEP; NOS1; PRKG1; SNTA1	AKT1; CAV1; INS; KAT2B; KCNJ8; LEP; PRKG1; SHC1; SNTA1
993490	GO:1903115	regulation of actin filament-based movement	12170	47	0.783977	203	308	4	6	0.0945697	0.00722338	0.00722338	5	280	Transmission across Chemical Synapses; Neurotransmitter Receptor Binding And Downstream Transmission In The Postsynaptic Cell; ligand-gated ion channel activity	CAV1; DLG1; HCN4; SNTA1	CAV1; DLG1; HCN4; KCNJ2; SCN5A; SNTA1
490482	GO:0005248	voltage-gated sodium channel activity	12170	19	0.316927	203	308	2	4	0.240132	0.00733716	0.00733716	5	280	Transmission across Chemical Synapses; Neurotransmitter Receptor Binding And Downstream Transmission In The Postsynaptic Cell; ligand-gated ion channel activity	HCN2; HCN4	HCN2; HCN4; SCN2A; SCN5A
752375	GO:0086003	cardiac muscle cell contraction	12170	32	0.533772	203	308	1	5	0.866031	0.00733716	0.00733716	5	280	Transmission across Chemical Synapses; Neurotransmitter Receptor Binding And Downstream Transmission In The Postsynaptic Cell; ligand-gated ion channel activity	SNTA1	CACNA1D; KCNJ2; KCNJ8; SCN5A; SNTA1
1269381	R-HSA-212718	EGFR interacts with phospholipase C-gamma	12170	32	0.533772	203	308	1	5	0.866031	0.00733716	0.00733716	5	280	Transmission across Chemical Synapses; Neurotransmitter Receptor Binding And Downstream Transmission In The Postsynaptic Cell; ligand-gated ion channel activity	ITPR1	CALM1; ITPR1; PRKACA; PRKACB; PRKACG
492601	GO:0008277	regulation of G-protein coupled receptor protein signaling pathway	12170	104	1.73476	203	308	7	9	0.0378897	0.00798808	0.00798808	5	280	Transmission across Chemical Synapses; Neurotransmitter Receptor Binding And Downstream Transmission In The Postsynaptic Cell; ligand-gated ion channel activity	DNM1; GRK5; NOS1; PALM; PDE6G; RGS12; SYP	CALM1; DNM1; DNM2; GRK5; PALM; PDE6G; RGS12; SNCA; SYP
517414	GO:0072509	divalent inorganic cation transmembrane transporter activity	12170	125	2.08505	203	308	4	10	0.56801	0.00798808	0.00798808	5	280	Transmission across Chemical Synapses; Neurotransmitter Receptor Binding And Downstream Transmission In The Postsynaptic Cell; ligand-gated ion channel activity	CACNA1B; CACNA1F; CACNA1H; ITPR1	CACNA1D; CACNA1F; CACNA1H; CACNA1S; CACNG3; CACNG8; ITPR1; PSEN1; ZDHHC13; ZDHHC17
511819	GO:0050881	musculoskeletal movement	12170	33	0.550452	203	308	2	5	0.441868	0.00833491	0.00833491	5	280	Transmission across Chemical Synapses; Neurotransmitter Receptor Binding And Downstream Transmission In The Postsynaptic Cell; ligand-gated ion channel activity	CHRNB1; ITPR1	CHRNB1; CHRNE; HSP90AA1; ITPR1; VTI1A
506333	GO:0043266	regulation of potassium ion transport	12170	66	1.1009	203	308	3	7	0.424	0.0083891	0.0083891	5	280	Transmission across Chemical Synapses; Neurotransmitter Receptor Binding And Downstream Transmission In The Postsynaptic Cell; ligand-gated ion channel activity	CAV1; DLG1; NOS1	CACNA1D; CAV1; DLG1; DNM2; KCNJ2; PTK2B; VAMP2
513605	GO:0060047	heart contraction	12170	66	1.1009	203	308	1	7	1	0.0083891	0.0083891	5	280	Transmission across Chemical Synapses; Neurotransmitter Receptor Binding And Downstream Transmission In The Postsynaptic Cell; ligand-gated ion channel activity	SNTA1	CACNA1D; CDC42; KCNJ2; KCNJ8; PIK3CA; SCN5A; SNTA1
516422	GO:0071498	cellular response to fluid shear stress	12170	20	0.333607	203	308	0	4	1	0.00874798	0.00874798	5	280	Transmission across Chemical Synapses; Neurotransmitter Receptor Binding And Downstream Transmission In The Postsynaptic Cell; ligand-gated ion channel activity		HDAC3; MEF2C; PTK2B; SRC
1269591	R-HSA-180024	DARPP-32 events	12170	20	0.333607	203	308	0	4	1	0.00874798	0.00874798	5	280	Transmission across Chemical Synapses; Neurotransmitter Receptor Binding And Downstream Transmission In The Postsynaptic Cell; ligand-gated ion channel activity		CALM1; PRKACA; PRKACB; PRKACG
490491	GO:0005262	calcium channel activity	12170	86	1.43451	203	308	4	8	0.298977	0.00903306	0.00903306	5	280	Transmission across Chemical Synapses; Neurotransmitter Receptor Binding And Downstream Transmission In The Postsynaptic Cell; ligand-gated ion channel activity	CACNA1B; CACNA1F; CACNA1H; ITPR1	CACNA1D; CACNA1F; CACNA1H; CACNA1S; CACNG3; CACNG8; ITPR1; PSEN1
511817	GO:0050879	multicellular organismal movement	12170	34	0.567132	203	308	2	5	0.457835	0.00931852	0.00931852	5	280	Transmission across Chemical Synapses; Neurotransmitter Receptor Binding And Downstream Transmission In The Postsynaptic Cell; ligand-gated ion channel activity	CHRNB1; ITPR1	CHRNB1; CHRNE; HSP90AA1; ITPR1; VTI1A
946750	GO:1990267	response to transition metal nanoparticle	12170	129	2.15177	203	308	7	10	0.0804042	0.00976341	0.00976341	5	280	Transmission across Chemical Synapses; Neurotransmitter Receptor Binding And Downstream Transmission In The Postsynaptic Cell; ligand-gated ion channel activity	BCL2; ELN; HCN4; LCK; MBP; P2RX7; SLC6A3	CCND1; ELN; HCN4; LCK; MBP; MDM2; PARK2; PTEN; SLC6A3; SNCA
487444	GO:0001505	regulation of neurotransmitter levels	12170	158	2.6355	203	308	17	34	6.94216e-07	2.08883e-19	2.08883e-19	1	180	regulation of neurotransmitter levels; postsynaptic membrane; synaptic vesicle localization	CACNA1B; CADPS2; CPLX3; DNAJC5; DOC2A; NLGN2; NLGN3; NLGN4X; NOS1; P2RX7; RAB5A; SEPT5; SLC5A7; SLC6A3; SLC6A9; SNAP29; STX1A	CADPS2; CHAT; CHRNA3; CHRNB4; CPLX3; DNAJC5; DOC2A; GABRA2; GPM6B; LRTOMT; MEF2C; NLGN2; NLGN4X; NRXN1; NRXN2; PARK2; PSEN1; RAB5A; RAP1A; SEPT5; SLC5A7; SLC6A3; SNAP23; SNAP25; SNAP29; SNCA; STX1A; STX3; STX4; STXBP1; SYT7; UNC13A; UNC13B; VAMP2
507585	GO:0045211	postsynaptic membrane	12170	166	2.76894	203	308	21	34	8.49656e-10	7.62028e-19	7.62028e-19	1	180	regulation of neurotransmitter levels; postsynaptic membrane; synaptic vesicle localization	CABP1; CADPS2; CHRNA4; CHRNA7; CHRNB1; DLG1; DLG4; DLGAP2; DLGAP3; GABRA5; GABRB3; GABRD; GABRG3; KCND2; LRRC4; NETO1; NLGN2; NLGN3; NLGN4X; PTPRZ1; SHANK2	CABP1; CACNG8; CADPS2; CHRNA2; CHRNA3; CHRNA4; CHRNA5; CHRNA6; CHRNB1; CHRNB2; CHRNB3; CHRNB4; CHRNE; DLG1; DLG3; DLGAP1; DLGAP2; DNM2; GABRA2; GABRA4; GABRA5; GABRB1; GABRB2; GABRD; GABRG2; GPHN; GRASP; KCND2; LRRC4; NLGN2; NLGN4X; PTEN; PTPRZ1; SHANK2
849817	GO:0097479	synaptic vesicle localization	12170	100	1.66804	203	308	15	26	1.21617e-07	5.40794e-17	5.40794e-17	1	180	regulation of neurotransmitter levels; postsynaptic membrane; synaptic vesicle localization	CADPS2; CPLX3; DLG4; DNAJC5; DOC2A; GAK; NLGN2; NLGN3; NLGN4X; P2RX7; RAB5A; SEPT5; SNAP29; STX1A; SYP	CADPS2; CPLX3; CTNNB1; DNAJC5; DNM2; DOC2A; GAK; NLGN2; NLGN4X; NRXN1; PSEN1; RAB5A; SEPT5; SNAP23; SNAP25; SNAP29; SNCA; STX1A; STX3; STX4; STXBP1; SYP; SYT7; UNC13A; UNC13B; VAMP2
495141	GO:0014069	postsynaptic density	12170	156	2.60214	203	308	23	31	4.77938e-12	7.50119e-17	7.50119e-17	1	180	regulation of neurotransmitter levels; postsynaptic membrane; synaptic vesicle localization	AXIN1; BAIAP2; CABP1; CAMK2B; CTNND2; DLG1; DLG4; DLGAP2; DLGAP3; HTT; ITPR1; MAPK8IP2; MAPT; NCK2; NETO1; NLGN4X; NOS1; NSF; P2RX4; PALM; RGS19; SHANK2; SYNGAP1	AXIN1; BAIAP2; CABP1; CACNG8; CAMK2B; CAMK2G; CHRNA3; CTNND2; DLG1; DLG3; DLGAP1; DLGAP2; DNM2; FYN; HTT; ITPR1; MAPK8IP2; MAPT; MTMR2; NCK2; NEFH; NLGN4X; NSF; P2RX4; PALM; PTK2B; RGS19; SHANK2; SOS1; SRC; SYNGAP1
501514	GO:0032279	asymmetric synapse	12170	158	2.6355	203	308	23	31	4.77938e-12	1.01496e-16	1.01496e-16	1	180	regulation of neurotransmitter levels; postsynaptic membrane; synaptic vesicle localization	AXIN1; BAIAP2; CABP1; CAMK2B; CTNND2; DLG1; DLG4; DLGAP2; DLGAP3; HTT; ITPR1; MAPK8IP2; MAPT; NCK2; NETO1; NLGN4X; NOS1; NSF; P2RX4; PALM; RGS19; SHANK2; SYNGAP1	AXIN1; BAIAP2; CABP1; CACNG8; CAMK2B; CAMK2G; CHRNA3; CTNND2; DLG1; DLG3; DLGAP1; DLGAP2; DNM2; FYN; HTT; ITPR1; MAPK8IP2; MAPT; MTMR2; NCK2; NEFH; NLGN4X; NSF; P2RX4; PALM; PTK2B; RGS19; SHANK2; SOS1; SRC; SYNGAP1
1427935	GO:0098984	neuron to neuron synapse	12170	160	2.66886	203	308	23	31	4.77938e-12	1.3753e-16	1.3753e-16	1	180	regulation of neurotransmitter levels; postsynaptic membrane; synaptic vesicle localization	AXIN1; BAIAP2; CABP1; CAMK2B; CTNND2; DLG1; DLG4; DLGAP2; DLGAP3; HTT; ITPR1; MAPK8IP2; MAPT; NCK2; NETO1; NLGN4X; NOS1; NSF; P2RX4; PALM; RGS19; SHANK2; SYNGAP1	AXIN1; BAIAP2; CABP1; CACNG8; CAMK2B; CAMK2G; CHRNA3; CTNND2; DLG1; DLG3; DLGAP1; DLGAP2; DNM2; FYN; HTT; ITPR1; MAPK8IP2; MAPT; MTMR2; NCK2; NEFH; NLGN4X; NSF; P2RX4; PALM; PTK2B; RGS19; SHANK2; SOS1; SRC; SYNGAP1
491701	GO:0006836	neurotransmitter transport	12170	115	1.91824	203	308	12	27	0.00010863	1.46123e-16	1.46123e-16	1	180	regulation of neurotransmitter levels; postsynaptic membrane; synaptic vesicle localization	CACNA1B; CADPS2; CPLX3; DNAJC5; DOC2A; P2RX7; SEPT5; SLC5A7; SLC6A3; SLC6A9; SNAP29; STX1A	CADPS2; CHAT; CPLX3; DNAJC5; DOC2A; GABRA2; NRXN1; NRXN2; PARK2; PSEN1; SEPT5; SLC5A7; SLC6A1; SLC6A13; SLC6A3; SNAP23; SNAP25; SNAP29; SNCA; STX1A; STX3; STX4; STXBP1; SYT7; UNC13A; UNC13B; VAMP2
1347004	GO:0099531	presynaptic process involved in chemical synaptic transmission	12170	87	1.45119	203	308	12	24	1.10785e-05	2.29914e-16	2.29914e-16	1	180	regulation of neurotransmitter levels; postsynaptic membrane; synaptic vesicle localization	CACNA1B; CADPS2; CPLX3; DNAJC5; DOC2A; P2RX7; SEPT5; SLC5A7; SLC6A3; SLC6A9; SNAP29; STX1A	CADPS2; CHAT; CPLX3; DNAJC5; DOC2A; NRXN1; NRXN2; PARK2; PSEN1; SEPT5; SLC5A7; SLC6A3; SNAP23; SNAP25; SNAP29; SNCA; STX1A; STX3; STX4; STXBP1; SYT7; UNC13A; UNC13B; VAMP2
849818	GO:0097480	establishment of synaptic vesicle localization	12170	99	1.65136	203	308	15	25	1.21617e-07	4.1463e-16	4.1463e-16	1	180	regulation of neurotransmitter levels; postsynaptic membrane; synaptic vesicle localization	CADPS2; CPLX3; DLG4; DNAJC5; DOC2A; GAK; NLGN2; NLGN3; NLGN4X; P2RX7; RAB5A; SEPT5; SNAP29; STX1A; SYP	CADPS2; CPLX3; CTNNB1; DNAJC5; DNM2; DOC2A; GAK; NLGN2; NLGN4X; PSEN1; RAB5A; SEPT5; SNAP23; SNAP25; SNAP29; SNCA; STX1A; STX3; STX4; STXBP1; SYP; SYT7; UNC13A; UNC13B; VAMP2
510563	GO:0048489	synaptic vesicle transport	12170	77	1.28439	203	308	10	21	0.000120218	3.248e-14	3.248e-14	1	180	regulation of neurotransmitter levels; postsynaptic membrane; synaptic vesicle localization	CADPS2; CPLX3; DNAJC5; DOC2A; GAK; P2RX7; RAB5A; SEPT5; SNAP29; STX1A	CADPS2; CPLX3; CTNNB1; DNAJC5; DNM2; DOC2A; GAK; PSEN1; RAB5A; SEPT5; SNAP23; SNAP25; SNAP29; SNCA; STX1A; STX3; STX4; SYT7; UNC13A; UNC13B; VAMP2
1346977	GO:0099504	synaptic vesicle cycle	12170	68	1.13426	203	308	10	20	5.84163e-05	3.28083e-14	3.28083e-14	1	180	regulation of neurotransmitter levels; postsynaptic membrane; synaptic vesicle localization	CADPS2; CPLX3; DNAJC5; DOC2A; GAK; P2RX7; RAB5A; SEPT5; SNAP29; STX1A	CADPS2; CPLX3; DNAJC5; DOC2A; GAK; NRXN1; PSEN1; RAB5A; SEPT5; SNAP23; SNAP25; SNAP29; SNCA; STX1A; STX3; STX4; SYT7; UNC13A; UNC13B; VAMP2
492048	GO:0007269	neurotransmitter secretion	12170	82	1.36779	203	308	11	21	4.12045e-05	1.15106e-13	1.15106e-13	1	180	regulation of neurotransmitter levels; postsynaptic membrane; synaptic vesicle localization	CACNA1B; CADPS2; CPLX3; DNAJC5; DOC2A; P2RX7; SEPT5; SLC5A7; SLC6A9; SNAP29; STX1A	CADPS2; CHAT; CPLX3; DNAJC5; DOC2A; NRXN1; NRXN2; PSEN1; SEPT5; SLC5A7; SNAP23; SNAP25; SNAP29; STX1A; STX3; STX4; STXBP1; SYT7; UNC13A; UNC13B; VAMP2
499467	GO:0023061	signal release	12170	167	2.78562	203	308	14	28	0.00013896	2.05237e-13	2.05237e-13	1	180	regulation of neurotransmitter levels; postsynaptic membrane; synaptic vesicle localization	CACNA1B; CADPS2; CPLX3; DNAJC5; DOC2A; HNF1B; HTT; LEP; P2RX7; SEPT5; SLC5A7; SLC6A9; SNAP29; STX1A	CADPS2; CAMK2G; CHAT; CPLX3; DNAJC5; DOC2A; HTT; LEP; NRXN1; NRXN2; PSEN1; RAF1; SEPT5; SLC5A7; SLC6A1; SLC6A13; SNAP23; SNAP25; SNAP29; STX1A; STX3; STX4; STXBP1; SYT7; UNC13A; UNC13B; VAMP2; VAMP3
486683	GO:0000149	SNARE binding	12170	89	1.48455	203	308	11	21	7.76509e-05	5.83102e-13	5.83102e-13	1	180	regulation of neurotransmitter levels; postsynaptic membrane; synaptic vesicle localization	CAV1; CPLX3; DOC2A; EXOC3; GOSR2; NSF; SEPT5; SNAP29; SPTAN1; STX1A; TXLNA	CAV1; CPLX3; DOC2A; GABARAPL2; NSF; SEPT5; SNAP23; SNAP25; SNAP29; SPTAN1; STX10; STX1A; STX3; STX4; STX6; STXBP1; SYT7; UNC13A; VAMP2; VAMP3; VTI1A
496950	GO:0017156	calcium ion regulated exocytosis	12170	53	0.884059	203	308	8	17	0.000321569	8.67322e-13	8.67322e-13	1	180	regulation of neurotransmitter levels; postsynaptic membrane; synaptic vesicle localization	CADPS2; CPLX3; DNAJC5; DOC2A; P2RX7; SEPT5; SNAP29; STX1A	CADPS2; CPLX3; DNAJC5; DOC2A; PSEN1; SEPT5; SNAP23; SNAP25; SNAP29; STX1A; STX3; STX4; SYT7; UNC13A; UNC13B; VAMP2; VAMP3
496173	GO:0016079	synaptic vesicle exocytosis	12170	47	0.783977	203	308	8	16	0.000152784	1.68378e-12	1.68378e-12	1	180	regulation of neurotransmitter levels; postsynaptic membrane; synaptic vesicle localization	CADPS2; CPLX3; DNAJC5; DOC2A; P2RX7; SEPT5; SNAP29; STX1A	CADPS2; CPLX3; DNAJC5; DOC2A; PSEN1; SEPT5; SNAP23; SNAP25; SNAP29; STX1A; STX3; STX4; SYT7; UNC13A; UNC13B; VAMP2
492395	GO:0008021	synaptic vesicle	12170	104	1.73476	203	308	10	20	0.000860253	9.46983e-11	9.46983e-11	1	180	regulation of neurotransmitter levels; postsynaptic membrane; synaptic vesicle localization	APBA2; DLG4; DNAJC5; DNM1; DOC2A; RAB5A; SEPT5; SLC5A7; STX1A; SYP	APBA2; BCL2L1; DNAJC5; DNM1; DOC2A; GABRA2; MTMR2; RAB5A; SEPT5; SLC5A7; SNAP25; SNCA; STX1A; STX3; STX4; SYNGR1; SYP; SYT7; VAMP2; VTI1A
506263	GO:0043195	terminal bouton	12170	61	1.0175	203	308	6	16	0.0162661	1.08856e-10	1.08856e-10	1	180	regulation of neurotransmitter levels; postsynaptic membrane; synaptic vesicle localization	CALB2; DNAJC5; P2RX4; RAB5A; SEPT5; SYP	APP; CALB2; DNAJC5; P2RX4; RAB5A; SEPT5; SNCA; STX3; STX6; STXBP1; SYNGR1; SYP; SYT7; UNC13A; UNC13B; VAMP2
510292	GO:0048167	regulation of synaptic plasticity	12170	120	2.00164	203	308	12	21	0.00013896	1.6193e-10	1.6193e-10	1	180	regulation of neurotransmitter levels; postsynaptic membrane; synaptic vesicle localization	BAIAP2; CAMK2B; DLG4; KRAS; MAPK1; NETO1; NLGN3; NOS1; PRKCZ; SHANK2; SYNGAP1; SYP	BAIAP2; CAMK2B; HRAS; MEF2C; PRKCZ; PSEN1; PTEN; PTK2B; SHANK2; SNAP25; SNCA; STX3; STX4; STXBP1; SYNGAP1; SYNGR1; SYP; SYT7; UNC13A; UNC13B; VAMP2
498682	GO:0019905	syntaxin binding	12170	64	1.06754	203	308	8	16	0.000952752	2.28821e-10	2.28821e-10	1	180	regulation of neurotransmitter levels; postsynaptic membrane; synaptic vesicle localization	CAV1; CPLX3; DOC2A; NSF; SEPT5; SNAP29; SPTAN1; TXLNA	CAV1; CPLX3; DOC2A; NSF; SEPT5; SNAP23; SNAP25; SNAP29; SPTAN1; STX10; STX6; STXBP1; SYT7; UNC13A; VAMP2; VAMP3
492352	GO:0007611	learning or memory	12170	197	3.28603	203	308	17	26	1.60213e-05	3.0897e-10	3.0897e-10	1	180	regulation of neurotransmitter levels; postsynaptic membrane; synaptic vesicle localization	CHRNA7; DLG4; FOXP2; GABRA5; HTT; KAT2B; KRAS; MAPK8IP2; MAPT; NETO1; NLGN3; NLGN4X; PRKCZ; PTPRZ1; SHANK2; SYNGAP1; VLDLR	APP; CHAT; CHRNB2; EP300; FOS; FOXP2; FYN; GABRA5; HTT; JUN; KAT2B; MAPK8IP2; MAPT; MEF2C; NLGN4X; NRXN1; NRXN2; PARK2; PRKCZ; PSEN1; PTEN; PTPRZ1; SHANK2; SLC6A1; SNAP25; SYNGAP1
515314	GO:0070382	exocytic vesicle	12170	112	1.8682	203	308	10	20	0.00135957	3.489e-10	3.489e-10	1	180	regulation of neurotransmitter levels; postsynaptic membrane; synaptic vesicle localization	APBA2; DLG4; DNAJC5; DNM1; DOC2A; RAB5A; SEPT5; SLC5A7; STX1A; SYP	APBA2; BCL2L1; DNAJC5; DNM1; DOC2A; GABRA2; MTMR2; RAB5A; SEPT5; SLC5A7; SNAP25; SNCA; STX1A; STX3; STX4; SYNGR1; SYP; SYT7; VAMP2; VTI1A
492419	GO:0030534	adult behavior	12170	113	1.88488	203	308	12	20	9.54105e-05	4.07074e-10	4.07074e-10	1	180	regulation of neurotransmitter levels; postsynaptic membrane; synaptic vesicle localization	CHRNA4; CHRNB1; DMRT3; DNM1; LEP; MAFG; MAPT; NLGN3; NLGN4X; NOS1; SEZ6L2; SHANK2	APP; CHRNA3; CHRNA4; CHRNA5; CHRNB1; CHRNB2; CHRNB4; DMRT3; DNM1; GABRG2; LEP; MAFG; MAPT; NLGN4X; NRXN1; NRXN2; PARK2; PTEN; SHANK2; SNCA
490603	GO:0005484	SNAP receptor activity	12170	27	0.45037	203	308	3	11	0.11202	1.31765e-09	1.31765e-09	1	180	regulation of neurotransmitter levels; postsynaptic membrane; synaptic vesicle localization	GOSR2; SNAP29; STX1A	SNAP23; SNAP25; SNAP29; STX10; STX1A; STX3; STX4; STX6; VAMP2; VAMP3; VTI1A
754182	GO:1901215	negative regulation of neuron death	12170	150	2.50205	203	308	9	22	0.0234444	1.5442e-09	1.5442e-09	1	180	regulation of neurotransmitter levels; postsynaptic membrane; synaptic vesicle localization	BCL2; DNAJC5; GABRA5; GABRB3; IKBKG; KRAS; SORL1; SYNGAP1; TP73	AKT1; BCL2L1; CTNNB1; DNAJC5; FYN; GABRA5; GABRB2; HRAS; JAK2; JUN; MEF2C; NGF; PARK2; PIK3CA; PSEN1; PTK2B; SNCA; SORL1; STAT3; STXBP1; SYNGAP1; TP73
507456	GO:0045055	regulated exocytosis	12170	166	2.76894	203	308	8	23	0.0875599	1.72485e-09	1.72485e-09	1	180	regulation of neurotransmitter levels; postsynaptic membrane; synaptic vesicle localization	CADPS2; CPLX3; DNAJC5; DOC2A; P2RX7; SEPT5; SNAP29; STX1A	APP; CADPS2; CALM1; CPLX3; DNAJC5; DOC2A; ITGA2B; PSEN1; SEPT5; SNAP23; SNAP25; SNAP29; STX1A; STX3; STX4; STXBP1; SYK; SYT7; TGFB1; UNC13A; UNC13B; VAMP2; VAMP3
512466	GO:0051588	regulation of neurotransmitter transport	12170	63	1.05086	203	308	5	15	0.0635791	1.94018e-09	1.94018e-09	1	180	regulation of neurotransmitter levels; postsynaptic membrane; synaptic vesicle localization	CPLX3; NOS1; RAB5A; SEPT5; STX1A	CHRNA3; CHRNB4; CPLX3; GPM6B; MEF2C; NGF; PARK2; RAB5A; RAP1A; SEPT5; SNCA; STX1A; STXBP1; UNC13A; UNC13B
509133	GO:0046928	regulation of neurotransmitter secretion	12170	46	0.767297	203	308	4	13	0.0905441	3.64022e-09	3.64022e-09	1	180	regulation of neurotransmitter levels; postsynaptic membrane; synaptic vesicle localization	CPLX3; RAB5A; SEPT5; STX1A	CHRNA3; CHRNB4; CPLX3; MEF2C; PARK2; RAB5A; RAP1A; SEPT5; SNCA; STX1A; STXBP1; UNC13A; UNC13B
1427850	R-HSA-6794361	Interactions of neurexins and neuroligins at synapses	12170	49	0.817338	203	308	11	13	3.46491e-07	7.77392e-09	7.77392e-09	1	180	regulation of neurotransmitter levels; postsynaptic membrane; synaptic vesicle localization	APBA2; DLG4; DLGAP2; DLGAP3; DLGAP4; EPB41L1; NLGN2; NLGN3; NLGN4X; SHANK2; STX1A	APBA2; DLG3; DLGAP1; DLGAP2; EPB41L1; NLGN2; NLGN4X; NRXN1; NRXN2; SHANK2; STX1A; STXBP1; SYT7
510386	GO:0048278	vesicle docking	12170	40	0.667214	203	308	3	12	0.199256	8.01296e-09	8.01296e-09	1	180	regulation of neurotransmitter levels; postsynaptic membrane; synaptic vesicle localization	CFTR; NSF; STX1A	CFTR; NSF; SNAP25; STX10; STX1A; STX3; STX4; STX6; STXBP1; UNC13A; UNC13B; VAMP3
494539	GO:0010469	regulation of receptor activity	12170	95	1.58463	203	308	9	17	0.0019617	9.59329e-09	9.59329e-09	1	180	regulation of neurotransmitter levels; postsynaptic membrane; synaptic vesicle localization	CAV1; CFTR; DLG4; HTT; MAPK8IP2; NCK2; NLGN2; NLGN3; NOS1	APP; CACNG3; CACNG8; CALM1; CAV1; CBL; CFTR; HTT; MAPK8IP2; MEF2C; NCK2; NLGN2; NRXN1; PRKACA; PSEN1; PTK2B; SHC1
467	ko04130	SNARE interactions in vesicular transport	12170	25	0.417009	203	308	3	10	0.0969108	1.00533e-08	1.00533e-08	1	180	regulation of neurotransmitter levels; postsynaptic membrane; synaptic vesicle localization	GOSR2; SNAP29; STX1A	SNAP23; SNAP29; STX10; STX1A; STX3; STX4; STX6; VAMP2; VAMP3; VTI1A
1427849	R-HSA-6794362	Protein-protein interactions at synapses	12170	62	1.03418	203	308	12	14	3.46491e-07	1.40794e-08	1.40794e-08	1	180	regulation of neurotransmitter levels; postsynaptic membrane; synaptic vesicle localization	APBA2; DLG1; DLG4; DLGAP2; DLGAP3; DLGAP4; EPB41L1; NLGN2; NLGN3; NLGN4X; SHANK2; STX1A	APBA2; DLG1; DLG3; DLGAP1; DLGAP2; EPB41L1; NLGN2; NLGN4X; NRXN1; NRXN2; SHANK2; STX1A; STXBP1; SYT7
490596	GO:0006906	vesicle fusion	12170	53	0.884059	203	308	4	13	0.117948	1.92923e-08	1.92923e-08	1	180	regulation of neurotransmitter levels; postsynaptic membrane; synaptic vesicle localization	DOC2A; GOSR2; SNAP29; STX1A	DOC2A; SNAP23; SNAP25; SNAP29; STX10; STX1A; STX3; STX4; STX6; SYT7; VAMP2; VAMP3; VTI1A
499324	GO:0022406	membrane docking	12170	53	0.884059	203	308	4	13	0.117948	1.92923e-08	1.92923e-08	1	180	regulation of neurotransmitter levels; postsynaptic membrane; synaptic vesicle localization	CFTR; NSF; SNAP29; STX1A	CFTR; NSF; SNAP25; SNAP29; STX10; STX1A; STX3; STX4; STX6; STXBP1; UNC13A; UNC13B; VAMP3
518314	GO:0090174	organelle membrane fusion	12170	64	1.06754	203	308	4	14	0.172359	2.09605e-08	2.09605e-08	1	180	regulation of neurotransmitter levels; postsynaptic membrane; synaptic vesicle localization	DOC2A; GOSR2; SNAP29; STX1A	DOC2A; SNAP23; SNAP25; SNAP29; STX10; STX1A; STX3; STX4; STX6; SYT7; TECPR1; VAMP2; VAMP3; VTI1A
506277	GO:0043209	myelin sheath	12170	144	2.40197	203	308	11	20	0.0019617	2.27185e-08	2.27185e-08	1	180	regulation of neurotransmitter levels; postsynaptic membrane; synaptic vesicle localization	BCL2; DLG1; DNM1; EEF1A2; GDI1; GNB1; LDHB; MBP; NSF; PRKCZ; UBC	ACTB; CDC42; DLG1; DNM1; EEF1A2; GDI1; HSP90AA1; INA; KCNJ11; LDHB; MBP; NEFH; NSF; PRKCZ; PTEN; RAP1A; SEPT2; SNAP25; STX4; STXBP1
672457	WP2267	Synaptic Vesicle Pathway	12170	44	0.733936	203	308	6	12	0.00442065	2.29975e-08	2.29975e-08	1	180	regulation of neurotransmitter levels; postsynaptic membrane; synaptic vesicle localization	CACNA1B; CPLX3; DNM1; NSF; STX1A; SYP	CPLX3; DNM1; DNM2; NSF; SNAP25; STX1A; STX3; STXBP1; SYP; UNC13A; UNC13B; VAMP2
506555	GO:0043524	negative regulation of neuron apoptotic process	12170	115	1.91824	203	308	7	18	0.0547892	2.29975e-08	2.29975e-08	1	180	regulation of neurotransmitter levels; postsynaptic membrane; synaptic vesicle localization	BCL2; DNAJC5; GABRA5; GABRB3; KRAS; SYNGAP1; TP73	BCL2L1; DNAJC5; FYN; GABRA5; GABRB2; HRAS; JAK2; JUN; MEF2C; NGF; PARK2; PIK3CA; PSEN1; PTK2B; SNCA; STXBP1; SYNGAP1; TP73
492396	GO:0008022	protein C-terminus binding	12170	145	2.41865	203	308	13	20	0.0001499	2.51035e-08	2.51035e-08	1	180	regulation of neurotransmitter levels; postsynaptic membrane; synaptic vesicle localization	BAIAP2; CACNA1B; CEP250; CSK; CTBP1; DLG1; DLG4; DNM1; DYNLL1; ID1; LCK; OPRL1; TJP1	BAIAP2; CSK; CTBP1; CTNNB1; DLG1; DLG3; DNM1; DYNLL1; EP300; HRAS; HSPB7; ID1; JAK2; KCNJ11; LCK; MAPK14; OPRL1; SRC; TJP1; VAMP2
492353	GO:0007612	learning	12170	117	1.9516	203	308	12	18	0.000120218	2.93693e-08	2.93693e-08	1	180	regulation of neurotransmitter levels; postsynaptic membrane; synaptic vesicle localization	DLG4; FOXP2; GABRA5; HTT; KRAS; MAPK8IP2; NETO1; NLGN3; NLGN4X; PTPRZ1; SHANK2; SYNGAP1	APP; CHRNB2; FOS; FOXP2; FYN; GABRA5; HTT; JUN; MAPK8IP2; NLGN4X; NRXN1; NRXN2; PARK2; PTPRZ1; SHANK2; SLC6A1; SNAP25; SYNGAP1
511774	GO:0050808	synapse organization	12170	118	1.96828	203	308	11	18	0.000483683	3.32173e-08	3.32173e-08	1	180	regulation of neurotransmitter levels; postsynaptic membrane; synaptic vesicle localization	CHRNB1; CTNND2; DLG4; LRRC4; MAPT; NLGN2; NLGN3; NLGN4X; PALM; SEZ6L2; SHANK2	APP; CDH1; CHRNB1; CTNNB1; CTNND2; GPHN; LRRC4; MAPT; NLGN2; NLGN4X; NRXN1; NRXN2; PALM; PTEN; SHANK2; SNCA; UNC13A; UNC13B
496951	GO:0017157	regulation of exocytosis	12170	137	2.28521	203	308	10	19	0.00500232	5.57167e-08	5.57167e-08	1	180	regulation of neurotransmitter levels; postsynaptic membrane; synaptic vesicle localization	AP1G1; CADPS2; CFTR; DOC2A; HGS; NOTCH1; NSF; RAB5A; SEPT5; STX1A	CADPS2; CFTR; DOC2A; HGS; NOTCH1; NSF; PARK2; RAB5A; RAP1A; SEPT5; SNCA; STX1A; STX4; STXBP1; SYK; SYT7; UNC13B; VAMP2; VAMP3
514573	GO:0061025	membrane fusion	12170	108	1.80148	203	308	6	17	0.108554	5.63598e-08	5.63598e-08	1	180	regulation of neurotransmitter levels; postsynaptic membrane; synaptic vesicle localization	DNM1; DOC2A; GOSR2; NSF; SNAP29; STX1A	DNM1; DNM2; DOC2A; NSF; SNAP23; SNAP25; SNAP29; STX10; STX1A; STX3; STX4; STX6; SYT7; TECPR1; VAMP2; VAMP3; VTI1A
500466	GO:0031201	SNARE complex	12170	39	0.650534	203	308	3	11	0.193237	6.78866e-08	6.78866e-08	1	180	regulation of neurotransmitter levels; postsynaptic membrane; synaptic vesicle localization	GOSR2; SNAP29; STX1A	SNAP23; SNAP25; SNAP29; STX10; STX1A; STX3; STX4; STX6; VAMP2; VAMP3; VTI1A
868042	GO:0044801	single-organism membrane fusion	12170	86	1.43451	203	308	5	15	0.134078	1.099e-07	1.099e-07	1	180	regulation of neurotransmitter levels; postsynaptic membrane; synaptic vesicle localization	DOC2A; GOSR2; NSF; SNAP29; STX1A	DOC2A; NSF; SNAP23; SNAP25; SNAP29; STX10; STX1A; STX3; STX4; STX6; SYT7; TECPR1; VAMP2; VAMP3; VTI1A
507312	GO:0044306	neuron projection terminus	12170	114	1.90156	203	308	7	17	0.0529568	1.17161e-07	1.17161e-07	1	180	regulation of neurotransmitter levels; postsynaptic membrane; synaptic vesicle localization	CALB2; DLG4; DNAJC5; P2RX4; RAB5A; SEPT5; SYP	APP; CALB2; DNAJC5; P2RX4; RAB5A; SEPT5; SNCA; STX3; STX6; STXBP1; SYNGR1; SYP; SYT7; UNC13A; UNC13B; VAMP2; VTI1A
506709	GO:0043679	axon terminus	12170	102	1.7014	203	308	6	16	0.0905441	1.54592e-07	1.54592e-07	1	180	regulation of neurotransmitter levels; postsynaptic membrane; synaptic vesicle localization	CALB2; DNAJC5; P2RX4; RAB5A; SEPT5; SYP	APP; CALB2; DNAJC5; P2RX4; RAB5A; SEPT5; SNCA; STX3; STX6; STXBP1; SYNGR1; SYP; SYT7; UNC13A; UNC13B; VAMP2
499804	GO:0030426	growth cone	12170	117	1.9516	203	308	5	17	0.269167	1.66615e-07	1.66615e-07	1	180	regulation of neurotransmitter levels; postsynaptic membrane; synaptic vesicle localization	LIMK1; MAPT; PTPRZ1; RAC3; SHANK2	APP; CALM1; CBL; DLG3; DNM2; LIMK1; MAPT; NRXN1; PSEN1; PTK2B; PTPRZ1; RAC3; RTN4R; SHANK2; SNAP25; SNCA; STX3
511772	GO:0050806	positive regulation of synaptic transmission	12170	91	1.51791	203	308	8	15	0.00626572	2.25547e-07	2.25547e-07	1	180	regulation of neurotransmitter levels; postsynaptic membrane; synaptic vesicle localization	DLG4; MAPK1; NETO1; NLGN2; NLGN3; PRKCZ; SHANK2; STX1A	CHRNB2; NLGN2; NRXN1; PRKCZ; PTEN; PTK2B; SHANK2; SNAP25; SNCA; STX1A; STX3; STX4; UNC13A; UNC13B; VAMP2
499805	GO:0030427	site of polarized growth	12170	121	2.01832	203	308	5	17	0.286411	2.69651e-07	2.69651e-07	1	180	regulation of neurotransmitter levels; postsynaptic membrane; synaptic vesicle localization	LIMK1; MAPT; PTPRZ1; RAC3; SHANK2	APP; CALM1; CBL; DLG3; DNM2; LIMK1; MAPT; NRXN1; PSEN1; PTK2B; PTPRZ1; RAC3; RTN4R; SHANK2; SNAP25; SNCA; STX3
982373	GO:1902803	regulation of synaptic vesicle transport	12170	27	0.45037	203	308	4	9	0.0245	3.34127e-07	3.34127e-07	1	180	regulation of neurotransmitter levels; postsynaptic membrane; synaptic vesicle localization	DNM1; RAB5A; SEPT5; STX1A	DNM1; PARK2; RAB5A; RAP1A; SEPT5; SNCA; STX1A; STXBP1; UNC13B
510392	GO:0048284	organelle fusion	12170	82	1.36779	203	308	4	14	0.274963	4.2153e-07	4.2153e-07	1	180	regulation of neurotransmitter levels; postsynaptic membrane; synaptic vesicle localization	DOC2A; GOSR2; SNAP29; STX1A	DOC2A; SNAP23; SNAP25; SNAP29; STX10; STX1A; STX3; STX4; STX6; SYT7; TECPR1; VAMP2; VAMP3; VTI1A
492049	GO:0007270	neuron-neuron synaptic transmission	12170	49	0.817338	203	308	5	11	0.0303635	7.34468e-07	7.34468e-07	1	180	regulation of neurotransmitter levels; postsynaptic membrane; synaptic vesicle localization	DLGAP2; DNM1; RAC3; SLC6A3; SLC6A9	DLGAP2; DNM1; GABRB2; GABRG2; PARK2; PTEN; RAC3; SLC6A3; SNCA; UNC13A; UNC13B
513847	GO:0060291	long-term synaptic potentiation	12170	31	0.517091	203	308	4	9	0.0363375	1.15771e-06	1.15771e-06	1	180	regulation of neurotransmitter levels; postsynaptic membrane; synaptic vesicle localization	MAPK1; NLGN3; PRKCZ; SHANK2	PRKCZ; PTEN; PTK2B; SHANK2; SNAP25; SNCA; STX3; STX4; VAMP2
513915	GO:0060359	response to ammonium ion	12170	105	1.75144	203	308	6	15	0.098678	1.36668e-06	1.36668e-06	1	180	regulation of neurotransmitter levels; postsynaptic membrane; synaptic vesicle localization	CHRNA4; GABRB3; GNB1; ID1; NOS1; SLC6A3	CHRNA4; CHRNB2; DNM2; GABRB1; GABRB2; GABRG2; ID1; MDM2; NEFH; PARK2; PTK2B; SIN3A; SLC6A1; SLC6A3; SNCA
1268773	R-HSA-264642	Acetylcholine Neurotransmitter Release Cycle	12170	16	0.266886	203	308	2	7	0.199256	1.39061e-06	1.39061e-06	1	180	regulation of neurotransmitter levels; postsynaptic membrane; synaptic vesicle localization	SLC5A7; STX1A	CHAT; SLC5A7; SNAP25; STX1A; STXBP1; UNC13B; VAMP2
373890	ko04721	Synaptic vesicle cycle	12170	54	0.90074	203	308	5	11	0.0411379	1.91329e-06	1.91329e-06	1	180	regulation of neurotransmitter levels; postsynaptic membrane; synaptic vesicle localization	CACNA1B; CPLX3; DNM1; NSF; STX1A	CPLX3; DNM1; DNM2; NSF; SNAP25; STX1A; STX3; STXBP1; UNC13A; UNC13B; VAMP2
492367	GO:0007626	locomotory behavior	12170	158	2.6355	203	308	12	18	0.00112454	2.22781e-06	2.22781e-06	1	180	regulation of neurotransmitter levels; postsynaptic membrane; synaptic vesicle localization	APBA2; CACNA1B; CHRNA4; DLG4; DMRT3; DNM1; KCND2; MAPT; NLGN2; SEZ6L2; SLC6A3; ZDHHC8	APBA2; APP; CHRNA3; CHRNA4; CHRNB2; CHRNB4; DMRT3; DNM1; FIG4; KCND2; MAPT; NLGN2; PARK2; PTEN; SLC6A3; SNAP25; SNCA; ZDHHC8
507432	GO:0045026	plasma membrane fusion	12170	17	0.283566	203	308	3	7	0.0484354	2.23134e-06	2.23134e-06	1	180	regulation of neurotransmitter levels; postsynaptic membrane; synaptic vesicle localization	NSF; SNAP29; STX1A	NSF; SNAP23; SNAP25; SNAP29; STX1A; STX3; STX4
1268768	R-HSA-112310	Neurotransmitter Release Cycle	12170	44	0.733936	203	308	3	10	0.230792	2.44663e-06	2.44663e-06	1	180	regulation of neurotransmitter levels; postsynaptic membrane; synaptic vesicle localization	DNAJC5; SLC5A7; STX1A	CHAT; DNAJC5; SLC5A7; SLC6A1; SLC6A13; SNAP25; STX1A; STXBP1; UNC13B; VAMP2
512578	GO:0051703	intraspecies interaction between organisms	12170	45	0.750616	203	308	9	10	2.02611e-05	2.94737e-06	2.94737e-06	1	180	regulation of neurotransmitter levels; postsynaptic membrane; synaptic vesicle localization	DLG4; GNB1L; HTT; KRAS; MAPK8IP2; NLGN3; NLGN4X; SHANK2; TBX1	CHRNB2; HRAS; HTT; MAPK8IP2; NLGN4X; NRXN1; NRXN2; PTEN; SHANK2; TBX1
1268774	R-HSA-888590	GABA synthesis, release, reuptake and degradation	12170	18	0.300247	203	308	2	7	0.225945	3.30962e-06	3.30962e-06	1	180	regulation of neurotransmitter levels; postsynaptic membrane; synaptic vesicle localization	DNAJC5; STX1A	DNAJC5; SLC6A1; SLC6A13; SNAP25; STX1A; STXBP1; VAMP2
753433	GO:1900449	regulation of glutamate receptor signaling pathway	12170	26	0.433689	203	308	4	8	0.0223666	3.39654e-06	3.39654e-06	1	180	regulation of neurotransmitter levels; postsynaptic membrane; synaptic vesicle localization	DLG4; MAPK8IP2; NLGN2; NLGN3	CACNG3; CACNG8; MAPK8IP2; MEF2C; NLGN2; NRXN1; PTK2B; UNC13A
509664	GO:0047485	protein N-terminus binding	12170	84	1.40115	203	308	6	13	0.0501513	3.54227e-06	3.54227e-06	1	180	regulation of neurotransmitter levels; postsynaptic membrane; synaptic vesicle localization	HDAC1; ID1; SLC6A3; SPTAN1; STX1A; SUV39H1	CALM1; HDAC1; ID1; NCOR2; SLC6A3; SNCA; SPTAN1; STX1A; STXBP1; SUV39H1; TGFB1; TP53; UNC13A
511771	GO:0050805	negative regulation of synaptic transmission	12170	47	0.783977	203	308	3	10	0.256291	4.30998e-06	4.30998e-06	1	180	regulation of neurotransmitter levels; postsynaptic membrane; synaptic vesicle localization	NLGN3; NLGN4X; SHANK2	MTMR2; NLGN4X; PARK2; PTEN; PTK2B; RAP1A; SHANK2; SLC6A1; SNCA; STXBP1
491762	GO:0006904	vesicle docking involved in exocytosis	12170	27	0.45037	203	308	2	8	0.354867	4.51425e-06	4.51425e-06	1	180	regulation of neurotransmitter levels; postsynaptic membrane; synaptic vesicle localization	CFTR; STX1A	CFTR; SNAP25; STX1A; STX3; STXBP1; UNC13A; UNC13B; VAMP3
[truncated: 169 more rows]

## Sheet: mMUT
id	source_acc	name	N	bd	exp	mMUT_i_wb	mMUT_nw*_wb	mMUT_i_wbd	mMUT_nw*_wbd	mMUT_i_adjp	mMUT_nw*_adjp	min_p	comm	size	comm_repr	mMUT_i_genes	mMUT_nw*_genes
[truncated: 280 more rows]

## Sheet: rCNV
id	source_acc	name	N	bd	exp	rCNV_i_wb	rCNV_nw*_wb	rCNV_i_wbd	rCNV_nw*_wbd	rCNV_i_adjp	rCNV_nw*_adjp	min_p	comm	size	comm_repr	rCNV_i_genes	rCNV_nw*_genes
[truncated: 115 more rows]

[truncated: 3 more sheets: SFARIh, summary, LEGEND]
